# Supplementary material for: Enhanced oxygen reduction reaction on caffeine-modified platinum single-crystal electrodes
Source: Commun Chem. 2024 Feb 3;7:23. doi: 10.1038/s42004-024-01113-6 (PMC10838267; doi:10.1038/s42004-024-01113-6)
Supplement: Supplementary file 4 — Supplimental Data 1 [file 42004_2024_1113_MOESM4_ESM.xlsx]

## Sheet: Fig 1(a)
電位	bare	-8	-7	-6	-5		電位	bare	-8	-7	-6	-5
0.45	-2.675e-07	-2.685e-07	-2.692e-07	-2.257e-07	-8.247e-08		0.45	-4.61207	-4.62931	-4.64138	-3.89138	-1.4219
0.449	-2.687e-07	-2.693e-07	-2.704e-07	-2.261e-07	-8.255e-08		0.449	-4.63276	-4.6431	-4.66207	-3.89828	-1.42328
0.448	-2.696e-07	-2.698e-07	-2.713e-07	-2.258e-07	-8.258e-08		0.448	-4.64828	-4.65172	-4.67759	-3.8931	-1.42379
0.447	-2.705e-07	-2.706e-07	-2.721e-07	-2.256e-07	-8.263e-08		0.447	-4.66379	-4.66552	-4.69138	-3.88966	-1.42466
0.446	-2.711e-07	-2.715e-07	-2.727e-07	-2.255e-07	-8.266e-08		0.446	-4.67414	-4.68103	-4.70172	-3.88793	-1.42517
0.445	-2.709e-07	-2.722e-07	-2.728e-07	-2.254e-07	-8.26e-08		0.445	-4.67069	-4.6931	-4.70345	-3.88621	-1.42414
0.444	-2.714e-07	-2.734e-07	-2.738e-07	-2.26e-07	-8.263e-08		0.444	-4.67931	-4.71379	-4.72069	-3.89655	-1.42466
0.443	-2.728e-07	-2.75e-07	-2.755e-07	-2.271e-07	-8.281e-08		0.443	-4.70345	-4.74138	-4.75	-3.91552	-1.42776
0.442	-2.743e-07	-2.758e-07	-2.769e-07	-2.275e-07	-8.289e-08		0.442	-4.72931	-4.75517	-4.77414	-3.92241	-1.42914
0.441	-2.76e-07	-2.766e-07	-2.781e-07	-2.277e-07	-8.296e-08		0.441	-4.75862	-4.76897	-4.79483	-3.92586	-1.43034
0.44	-2.777e-07	-2.775e-07	-2.791e-07	-2.277e-07	-8.302e-08		0.44	-4.78793	-4.78448	-4.81207	-3.92586	-1.43138
0.439	-2.782e-07	-2.78e-07	-2.792e-07	-2.273e-07	-8.297e-08		0.439	-4.79655	-4.7931	-4.81379	-3.91897	-1.43052
0.438	-2.786e-07	-2.788e-07	-2.796e-07	-2.271e-07	-8.298e-08		0.438	-4.80345	-4.8069	-4.82069	-3.91552	-1.43069
0.437	-2.798e-07	-2.805e-07	-2.809e-07	-2.276e-07	-8.32e-08		0.437	-4.82414	-4.83621	-4.8431	-3.92414	-1.43448
0.436	-2.812e-07	-2.818e-07	-2.823e-07	-2.28e-07	-8.338e-08		0.436	-4.84828	-4.85862	-4.86724	-3.93103	-1.43759
0.435	-2.826e-07	-2.831e-07	-2.837e-07	-2.282e-07	-8.353e-08		0.435	-4.87241	-4.88103	-4.89138	-3.93448	-1.44017
0.434	-2.841e-07	-2.844e-07	-2.849e-07	-2.282e-07	-8.364e-08		0.434	-4.89828	-4.90345	-4.91207	-3.93448	-1.44207
0.433	-2.852e-07	-2.856e-07	-2.858e-07	-2.28e-07	-8.365e-08		0.433	-4.91724	-4.92414	-4.92759	-3.93103	-1.44224
0.432	-2.859e-07	-2.865e-07	-2.866e-07	-2.276e-07	-8.36e-08		0.432	-4.92931	-4.93966	-4.94138	-3.92414	-1.44138
0.431	-2.874e-07	-2.88e-07	-2.881e-07	-2.282e-07	-8.374e-08		0.431	-4.95517	-4.96552	-4.96724	-3.93448	-1.44379
0.43	-2.895e-07	-2.898e-07	-2.902e-07	-2.29e-07	-8.398e-08		0.43	-4.99138	-4.99655	-5.00345	-3.94828	-1.44793
0.429	-2.912e-07	-2.913e-07	-2.918e-07	-2.293e-07	-8.414e-08		0.429	-5.02069	-5.02241	-5.03103	-3.95345	-1.45069
0.428	-2.928e-07	-2.928e-07	-2.93e-07	-2.293e-07	-8.422e-08		0.428	-5.04828	-5.04828	-5.05172	-3.95345	-1.45207
0.427	-2.942e-07	-2.947e-07	-2.944e-07	-2.293e-07	-8.426e-08		0.427	-5.07241	-5.08103	-5.07586	-3.95345	-1.45276
0.426	-2.949e-07	-2.96e-07	-2.95e-07	-2.286e-07	-8.419e-08		0.426	-5.08448	-5.10345	-5.08621	-3.94138	-1.45155
0.425	-2.961e-07	-2.976e-07	-2.961e-07	-2.287e-07	-8.429e-08		0.425	-5.10517	-5.13103	-5.10517	-3.9431	-1.45328
0.424	-2.982e-07	-2.998e-07	-2.981e-07	-2.295e-07	-8.462e-08		0.424	-5.14138	-5.16897	-5.13966	-3.9569	-1.45897
0.423	-2.999e-07	-3.013e-07	-2.995e-07	-2.298e-07	-8.49e-08		0.423	-5.17069	-5.19483	-5.16379	-3.96207	-1.46379
0.422	-3.015e-07	-3.025e-07	-3.008e-07	-2.3e-07	-8.512e-08		0.422	-5.19828	-5.21552	-5.18621	-3.96552	-1.46759
0.421	-3.032e-07	-3.037e-07	-3.024e-07	-2.3e-07	-8.529e-08		0.421	-5.22759	-5.23621	-5.21379	-3.96552	-1.47052
0.42	-3.046e-07	-3.048e-07	-3.036e-07	-2.297e-07	-8.535e-08		0.42	-5.25172	-5.25517	-5.23448	-3.96034	-1.47155
0.419	-3.06e-07	-3.061e-07	-3.048e-07	-2.297e-07	-8.544e-08		0.419	-5.27586	-5.27759	-5.25517	-3.96034	-1.4731
0.418	-3.083e-07	-3.085e-07	-3.068e-07	-2.304e-07	-8.572e-08		0.418	-5.31552	-5.31897	-5.28966	-3.97241	-1.47793
0.417	-3.108e-07	-3.111e-07	-3.089e-07	-2.312e-07	-8.602e-08		0.417	-5.35862	-5.36379	-5.32586	-3.98621	-1.4831
0.416	-3.131e-07	-3.133e-07	-3.106e-07	-2.315e-07	-8.627e-08		0.416	-5.39828	-5.40172	-5.35517	-3.99138	-1.48741
0.415	-3.15e-07	-3.151e-07	-3.121e-07	-2.316e-07	-8.647e-08		0.415	-5.43103	-5.43276	-5.38103	-3.9931	-1.49086
0.414	-3.165e-07	-3.166e-07	-3.134e-07	-2.315e-07	-8.663e-08		0.414	-5.4569	-5.45862	-5.40345	-3.99138	-1.49362
0.413	-3.179e-07	-3.182e-07	-3.148e-07	-2.314e-07	-8.676e-08		0.413	-5.48103	-5.48621	-5.42759	-3.98966	-1.49586
0.412	-3.208e-07	-3.214e-07	-3.179e-07	-2.322e-07	-8.712e-08		0.412	-5.53103	-5.54138	-5.48103	-4.00345	-1.50207
0.411	-3.255e-07	-3.26e-07	-3.222e-07	-2.34e-07	-8.765e-08		0.411	-5.61207	-5.62069	-5.55517	-4.03448	-1.51121
0.41	-3.296e-07	-3.302e-07	-3.259e-07	-2.352e-07	-8.807e-08		0.41	-5.68276	-5.6931	-5.61897	-4.05517	-1.51845
0.409	-3.323e-07	-3.332e-07	-3.285e-07	-2.355e-07	-8.832e-08		0.409	-5.72931	-5.74483	-5.66379	-4.06034	-1.52276
0.408	-3.334e-07	-3.345e-07	-3.295e-07	-2.349e-07	-8.836e-08		0.408	-5.74828	-5.76724	-5.68103	-4.05	-1.52345
0.407	-3.336e-07	-3.347e-07	-3.292e-07	-2.337e-07	-8.827e-08		0.407	-5.75172	-5.77069	-5.67586	-4.02931	-1.5219
0.406	-3.345e-07	-3.355e-07	-3.298e-07	-2.331e-07	-8.836e-08		0.406	-5.76724	-5.78448	-5.68621	-4.01897	-1.52345
0.405	-3.375e-07	-3.38e-07	-3.32e-07	-2.339e-07	-8.871e-08		0.405	-5.81897	-5.82759	-5.72414	-4.03276	-1.52948
0.404	-3.41e-07	-3.412e-07	-3.349e-07	-2.35e-07	-8.909e-08		0.404	-5.87931	-5.88276	-5.77414	-4.05172	-1.53603
0.403	-3.442e-07	-3.446e-07	-3.38e-07	-2.358e-07	-8.94e-08		0.403	-5.93448	-5.94138	-5.82759	-4.06552	-1.54138
0.402	-3.472e-07	-3.478e-07	-3.407e-07	-2.363e-07	-8.961e-08		0.402	-5.98621	-5.99655	-5.87414	-4.07414	-1.545
0.401	-3.5e-07	-3.505e-07	-3.431e-07	-2.366e-07	-8.98e-08		0.401	-6.03448	-6.0431	-5.91552	-4.07931	-1.54828
0.4	-3.525e-07	-3.527e-07	-3.453e-07	-2.367e-07	-8.999e-08		0.4	-6.07759	-6.08103	-5.95345	-4.08103	-1.55155
0.399	-3.558e-07	-3.56e-07	-3.485e-07	-2.375e-07	-9.034e-08		0.399	-6.13448	-6.13793	-6.00862	-4.09483	-1.55759
0.398	-3.598e-07	-3.601e-07	-3.524e-07	-2.386e-07	-9.075e-08		0.398	-6.20345	-6.20862	-6.07586	-4.11379	-1.56466
0.397	-3.63e-07	-3.642e-07	-3.556e-07	-2.392e-07	-9.103e-08		0.397	-6.25862	-6.27931	-6.13103	-4.12414	-1.56948
0.396	-3.666e-07	-3.681e-07	-3.587e-07	-2.4e-07	-9.126e-08		0.396	-6.32069	-6.34655	-6.18448	-4.13793	-1.57345
0.395	-3.707e-07	-3.719e-07	-3.618e-07	-2.41e-07	-9.158e-08		0.395	-6.39138	-6.41207	-6.23793	-4.15517	-1.57897
0.394	-3.742e-07	-3.749e-07	-3.643e-07	-2.418e-07	-9.183e-08		0.394	-6.45172	-6.46379	-6.28103	-4.16897	-1.58328
0.393	-3.782e-07	-3.789e-07	-3.677e-07	-2.429e-07	-9.22e-08		0.393	-6.52069	-6.53276	-6.33966	-4.18793	-1.58966
0.392	-3.834e-07	-3.842e-07	-3.723e-07	-2.445e-07	-9.273e-08		0.392	-6.61034	-6.62414	-6.41897	-4.21552	-1.59879
0.391	-3.881e-07	-3.894e-07	-3.766e-07	-2.456e-07	-9.314e-08		0.391	-6.69138	-6.71379	-6.4931	-4.23448	-1.60586
0.39	-3.929e-07	-3.943e-07	-3.808e-07	-2.467e-07	-9.347e-08		0.39	-6.77414	-6.79828	-6.56552	-4.25345	-1.61155
0.389	-3.98e-07	-3.99e-07	-3.853e-07	-2.479e-07	-9.383e-08		0.389	-6.86207	-6.87931	-6.6431	-4.27414	-1.61776
0.388	-4.025e-07	-4.032e-07	-3.892e-07	-2.491e-07	-9.406e-08		0.388	-6.93966	-6.95172	-6.71034	-4.29483	-1.62172
0.387	-4.067e-07	-4.075e-07	-3.934e-07	-2.505e-07	-9.429e-08		0.387	-7.01207	-7.02586	-6.78276	-4.31897	-1.62569
0.386	-4.125e-07	-4.133e-07	-3.987e-07	-2.528e-07	-9.472e-08		0.386	-7.11207	-7.12586	-6.87414	-4.35862	-1.6331
0.385	-4.189e-07	-4.197e-07	-4.044e-07	-2.551e-07	-9.52e-08		0.385	-7.22241	-7.23621	-6.97241	-4.39828	-1.64138
0.384	-4.25e-07	-4.258e-07	-4.098e-07	-2.569e-07	-9.559e-08		0.384	-7.32759	-7.34138	-7.06552	-4.42931	-1.6481
0.383	-4.314e-07	-4.319e-07	-4.154e-07	-2.584e-07	-9.597e-08		0.383	-7.43793	-7.44655	-7.16207	-4.45517	-1.65466
0.382	-4.378e-07	-4.383e-07	-4.21e-07	-2.598e-07	-9.625e-08		0.382	-7.54828	-7.5569	-7.25862	-4.47931	-1.65948
0.381	-4.435e-07	-4.444e-07	-4.262e-07	-2.611e-07	-9.642e-08		0.381	-7.64655	-7.66207	-7.34828	-4.50172	-1.66241
0.38	-4.504e-07	-4.515e-07	-4.323e-07	-2.636e-07	-9.679e-08		0.38	-7.76552	-7.78448	-7.45345	-4.54483	-1.66879
0.379	-4.585e-07	-4.599e-07	-4.398e-07	-2.669e-07	-9.737e-08		0.379	-7.90517	-7.92931	-7.58276	-4.60172	-1.67879
0.378	-4.66e-07	-4.675e-07	-4.468e-07	-2.696e-07	-9.789e-08		0.378	-8.03448	-8.06034	-7.70345	-4.64828	-1.68776
0.377	-4.736e-07	-4.75e-07	-4.54e-07	-2.721e-07	-9.841e-08		0.377	-8.16552	-8.18966	-7.82759	-4.69138	-1.69672
0.376	-4.817e-07	-4.829e-07	-4.614e-07	-2.744e-07	-9.885e-08		0.376	-8.30517	-8.32586	-7.95517	-4.73103	-1.70431
0.375	-4.892e-07	-4.901e-07	-4.679e-07	-2.763e-07	-9.911e-08		0.375	-8.43448	-8.45	-8.06724	-4.76379	-1.70879
0.374	-4.974e-07	-4.979e-07	-4.749e-07	-2.789e-07	-9.946e-08		0.374	-8.57586	-8.58448	-8.18793	-4.80862	-1.71483
0.373	-5.072e-07	-5.078e-07	-4.836e-07	-2.827e-07	-1e-07		0.373	-8.74483	-8.75517	-8.33793	-4.87414	-1.72414
0.372	-5.167e-07	-5.18e-07	-4.922e-07	-2.865e-07	-1.005e-07		0.372	-8.90862	-8.93103	-8.48621	-4.93966	-1.73276
0.371	-5.259e-07	-5.282e-07	-5.007e-07	-2.902e-07	-1.01e-07		0.371	-9.06724	-9.1069	-8.63276	-5.00345	-1.74138
0.37	-5.356e-07	-5.383e-07	-5.095e-07	-2.939e-07	-1.015e-07		0.37	-9.23448	-9.28103	-8.78448	-5.06724	-1.75
0.369	-5.456e-07	-5.482e-07	-5.182e-07	-2.972e-07	-1.018e-07		0.369	-9.4069	-9.45172	-8.93448	-5.12414	-1.75517
0.368	-5.561e-07	-5.578e-07	-5.267e-07	-3.004e-07	-1.022e-07		0.368	-9.58793	-9.61724	-9.08103	-5.17931	-1.76207
0.367	-5.684e-07	-5.693e-07	-5.375e-07	-3.046e-07	-1.028e-07		0.367	-9.8	-9.81552	-9.26724	-5.25172	-1.77241
0.366	-5.815e-07	-5.823e-07	-5.496e-07	-3.094e-07	-1.035e-07		0.366	-10.0259	-10.0397	-9.47586	-5.33448	-1.78448
0.365	-5.936e-07	-5.947e-07	-5.614e-07	-3.138e-07	-1.041e-07		0.365	-10.2345	-10.2534	-9.67931	-5.41034	-1.79483
0.364	-6.056e-07	-6.073e-07	-5.732e-07	-3.181e-07	-1.047e-07		0.364	-10.4414	-10.4707	-9.88276	-5.48448	-1.80517
0.363	-6.178e-07	-6.202e-07	-5.848e-07	-3.224e-07	-1.052e-07		0.363	-10.6517	-10.6931	-10.0828	-5.55862	-1.81379
0.362	-6.296e-07	-6.325e-07	-5.946e-07	-3.264e-07	-1.056e-07		0.362	-10.8552	-10.9052	-10.2517	-5.62759	-1.82069
0.361	-6.43e-07	-6.461e-07	-6.056e-07	-3.315e-07	-1.061e-07		0.361	-11.0862	-11.1397	-10.4414	-5.71552	-1.82931
0.36	-6.59e-07	-6.619e-07	-6.191e-07	-3.38e-07	-1.066e-07		0.36	-11.3621	-11.4121	-10.6741	-5.82759	-1.83793
0.359	-6.748e-07	-6.773e-07	-6.334e-07	-3.443e-07	-1.071e-07		0.359	-11.6345	-11.6776	-10.9207	-5.93621	-1.84655
0.358	-6.904e-07	-6.921e-07	-6.478e-07	-3.503e-07	-1.076e-07		0.358	-11.9034	-11.9328	-11.169	-6.03966	-1.85517
0.357	-7.055e-07	-7.064e-07	-6.618e-07	-3.559e-07	-1.082e-07		0.357	-12.1638	-12.1793	-11.4103	-6.13621	-1.86552
0.356	-7.198e-07	-7.205e-07	-6.748e-07	-3.611e-07	-1.087e-07		0.356	-12.4103	-12.4224	-11.6345	-6.22586	-1.87414
0.355	-7.342e-07	-7.353e-07	-6.882e-07	-3.667e-07	-1.091e-07		0.355	-12.6586	-12.6776	-11.8655	-6.32241	-1.88103
0.354	-7.516e-07	-7.531e-07	-7.039e-07	-3.737e-07	-1.097e-07		0.354	-12.9586	-12.9845	-12.1362	-6.4431	-1.89138
0.353	-7.7e-07	-7.723e-07	-7.208e-07	-3.812e-07	-1.104e-07		0.353	-13.2759	-13.3155	-12.4276	-6.57241	-1.90345
0.352	-7.878e-07	-7.901e-07	-7.369e-07	-3.886e-07	-1.109e-07		0.352	-13.5828	-13.6224	-12.7052	-6.7	-1.91207
0.351	-8.056e-07	-8.069e-07	-7.523e-07	-3.96e-07	-1.115e-07		0.351	-13.8897	-13.9121	-12.9707	-6.82759	-1.92241
0.35	-8.237e-07	-8.245e-07	-7.679e-07	-4.037e-07	-1.121e-07		0.35	-14.2017	-14.2155	-13.2397	-6.96034	-1.93276
0.349	-8.406e-07	-8.417e-07	-7.831e-07	-4.106e-07	-1.125e-07		0.349	-14.4931	-14.5121	-13.5017	-7.07931	-1.93966
0.348	-8.59e-07	-8.613e-07	-8.001e-07	-4.183e-07	-1.132e-07		0.348	-14.8103	-14.85	-13.7948	-7.21207	-1.95172
0.347	-8.792e-07	-8.829e-07	-8.19e-07	-4.27e-07	-1.14e-07		0.347	-15.1586	-15.2224	-14.1207	-7.36207	-1.96552
0.346	-8.984e-07	-9.025e-07	-8.374e-07	-4.351e-07	-1.147e-07		0.346	-15.4897	-15.5603	-14.4379	-7.50172	-1.97759
0.345	-9.181e-07	-9.212e-07	-8.557e-07	-4.431e-07	-1.154e-07		0.345	-15.8293	-15.8828	-14.7534	-7.63966	-1.98966
0.344	-9.387e-07	-9.4e-07	-8.744e-07	-4.517e-07	-1.161e-07		0.344	-16.1845	-16.2069	-15.0759	-7.78793	-2.00172
0.343	-9.581e-07	-9.578e-07	-8.919e-07	-4.599e-07	-1.168e-07		0.343	-16.519	-16.5138	-15.3776	-7.92931	-2.01379
0.342	-9.776e-07	-9.771e-07	-9.102e-07	-4.691e-07	-1.175e-07		0.342	-16.8552	-16.8466	-15.6931	-8.08793	-2.02586
0.341	-9.991e-07	-1e-06	-9.303e-07	-4.802e-07	-1.186e-07		0.341	-17.2259	-17.2414	-16.0397	-8.27931	-2.04483
0.34	-1.02e-06	-1.023e-06	-9.511e-07	-4.912e-07	-1.195e-07		0.34	-17.5862	-17.6379	-16.3983	-8.46897	-2.06034
0.339	-1.041e-06	-1.045e-06	-9.711e-07	-5.011e-07	-1.203e-07		0.339	-17.9483	-18.0172	-16.7431	-8.63966	-2.07414
0.338	-1.061e-06	-1.066e-06	-9.907e-07	-5.108e-07	-1.212e-07		0.338	-18.2931	-18.3793	-17.081	-8.8069	-2.08966
0.337	-1.081e-06	-1.085e-06	-1.009e-06	-5.203e-07	-1.22e-07		0.337	-18.6379	-18.7069	-17.3966	-8.97069	-2.10345
0.336	-1.1e-06	-1.103e-06	-1.027e-06	-5.298e-07	-1.228e-07		0.336	-18.9655	-19.0172	-17.7069	-9.13448	-2.11724
0.335	-1.12e-06	-1.123e-06	-1.046e-06	-5.411e-07	-1.239e-07		0.335	-19.3103	-19.3621	-18.0345	-9.32931	-2.13621
0.334	-1.143e-06	-1.145e-06	-1.067e-06	-5.536e-07	-1.251e-07		0.334	-19.7069	-19.7414	-18.3966	-9.54483	-2.1569
0.333	-1.164e-06	-1.165e-06	-1.085e-06	-5.651e-07	-1.261e-07		0.333	-20.069	-20.0862	-18.7069	-9.7431	-2.17414
0.332	-1.183e-06	-1.186e-06	-1.103e-06	-5.764e-07	-1.271e-07		0.332	-20.3966	-20.4483	-19.0172	-9.93793	-2.19138
0.331	-1.202e-06	-1.206e-06	-1.121e-06	-5.876e-07	-1.281e-07		0.331	-20.7241	-20.7931	-19.3276	-10.131	-2.20862
0.33	-1.218e-06	-1.223e-06	-1.139e-06	-5.976e-07	-1.289e-07		0.33	-21	-21.0862	-19.6379	-10.3034	-2.22241
0.329	-1.235e-06	-1.24e-06	-1.157e-06	-6.088e-07	-1.3e-07		0.329	-21.2931	-21.3793	-19.9483	-10.4966	-2.24138
0.328	-1.254e-06	-1.259e-06	-1.177e-06	-6.224e-07	-1.312e-07		0.328	-21.6207	-21.7069	-20.2931	-10.731	-2.26207
0.327	-1.272e-06	-1.276e-06	-1.194e-06	-6.361e-07	-1.324e-07		0.327	-21.931	-22	-20.5862	-10.9672	-2.28276
0.326	-1.291e-06	-1.294e-06	-1.211e-06	-6.496e-07	-1.336e-07		0.326	-22.2586	-22.3103	-20.8793	-11.2	-2.30345
0.325	-1.309e-06	-1.311e-06	-1.227e-06	-6.627e-07	-1.349e-07		0.325	-22.569	-22.6034	-21.1552	-11.4259	-2.32586
0.324	-1.326e-06	-1.326e-06	-1.243e-06	-6.747e-07	-1.361e-07		0.324	-22.8621	-22.8621	-21.431	-11.6328	-2.34655
0.323	-1.338e-06	-1.338e-06	-1.257e-06	-6.861e-07	-1.373e-07		0.323	-23.069	-23.069	-21.6724	-11.8293	-2.36724
0.322	-1.351e-06	-1.352e-06	-1.272e-06	-6.995e-07	-1.387e-07		0.322	-23.2931	-23.3103	-21.931	-12.0603	-2.39138
0.321	-1.364e-06	-1.367e-06	-1.286e-06	-7.136e-07	-1.4e-07		0.321	-23.5172	-23.569	-22.1724	-12.3034	-2.41379
0.32	-1.375e-06	-1.381e-06	-1.298e-06	-7.268e-07	-1.412e-07		0.32	-23.7069	-23.8103	-22.3793	-12.531	-2.43448
0.319	-1.386e-06	-1.394e-06	-1.31e-06	-7.396e-07	-1.425e-07		0.319	-23.8966	-24.0345	-22.5862	-12.7517	-2.4569
0.318	-1.397e-06	-1.405e-06	-1.322e-06	-7.527e-07	-1.439e-07		0.318	-24.0862	-24.2241	-22.7931	-12.9776	-2.48103
0.317	-1.405e-06	-1.41e-06	-1.331e-06	-7.644e-07	-1.453e-07		0.317	-24.2241	-24.3103	-22.9483	-13.1793	-2.50517
0.316	-1.415e-06	-1.416e-06	-1.341e-06	-7.783e-07	-1.471e-07		0.316	-24.3966	-24.4138	-23.1207	-13.419	-2.53621
0.315	-1.427e-06	-1.426e-06	-1.353e-06	-7.943e-07	-1.491e-07		0.315	-24.6034	-24.5862	-23.3276	-13.6948	-2.57069
0.314	-1.435e-06	-1.434e-06	-1.363e-06	-8.09e-07	-1.508e-07		0.314	-24.7414	-24.7241	-23.5	-13.9483	-2.6
0.313	-1.442e-06	-1.443e-06	-1.372e-06	-8.235e-07	-1.524e-07		0.313	-24.8621	-24.8793	-23.6552	-14.1983	-2.62759
0.312	-1.447e-06	-1.449e-06	-1.378e-06	-8.375e-07	-1.54e-07		0.312	-24.9483	-24.9828	-23.7586	-14.4397	-2.65517
0.311	-1.448e-06	-1.451e-06	-1.38e-06	-8.499e-07	-1.556e-07		0.311	-24.9655	-25.0172	-23.7931	-14.6534	-2.68276
0.31	-1.45e-06	-1.452e-06	-1.384e-06	-8.635e-07	-1.574e-07		0.31	-25	-25.0345	-23.8621	-14.8879	-2.71379
0.309	-1.456e-06	-1.457e-06	-1.392e-06	-8.79e-07	-1.597e-07		0.309	-25.1034	-25.1207	-24	-15.1552	-2.75345
0.308	-1.462e-06	-1.463e-06	-1.399e-06	-8.936e-07	-1.62e-07		0.308	-25.2069	-25.2241	-24.1207	-15.4069	-2.7931
0.307	-1.465e-06	-1.467e-06	-1.405e-06	-9.073e-07	-1.641e-07		0.307	-25.2586	-25.2931	-24.2241	-15.6431	-2.82931
0.306	-1.466e-06	-1.468e-06	-1.406e-06	-9.195e-07	-1.659e-07		0.306	-25.2759	-25.3103	-24.2414	-15.8534	-2.86034
0.305	-1.465e-06	-1.467e-06	-1.405e-06	-9.314e-07	-1.676e-07		0.305	-25.2586	-25.2931	-24.2241	-16.0586	-2.88966
0.304	-1.462e-06	-1.463e-06	-1.403e-06	-9.428e-07	-1.691e-07		0.304	-25.2069	-25.2241	-24.1897	-16.2552	-2.91552
0.303	-1.462e-06	-1.463e-06	-1.404e-06	-9.564e-07	-1.714e-07		0.303	-25.2069	-25.2241	-24.2069	-16.4897	-2.95517
0.302	-1.465e-06	-1.466e-06	-1.408e-06	-9.717e-07	-1.74e-07		0.302	-25.2586	-25.2759	-24.2759	-16.7534	-3
0.301	-1.465e-06	-1.466e-06	-1.409e-06	-9.854e-07	-1.766e-07		0.301	-25.2586	-25.2759	-24.2931	-16.9897	-3.04483
0.3	-1.465e-06	-1.466e-06	-1.409e-06	-9.983e-07	-1.79e-07		0.3	-25.2586	-25.2759	-24.2931	-17.2121	-3.08621
0.299	-1.465e-06	-1.466e-06	-1.409e-06	-1.011e-06	-1.814e-07		0.299	-25.2586	-25.2759	-24.2931	-17.431	-3.12759
0.298	-1.462e-06	-1.463e-06	-1.407e-06	-1.022e-06	-1.835e-07		0.298	-25.2069	-25.2241	-24.2586	-17.6207	-3.16379
0.297	-1.461e-06	-1.462e-06	-1.406e-06	-1.033e-06	-1.86e-07		0.297	-25.1897	-25.2069	-24.2414	-17.8103	-3.2069
0.296	-1.465e-06	-1.463e-06	-1.411e-06	-1.046e-06	-1.888e-07		0.296	-25.2586	-25.2241	-24.3276	-18.0345	-3.25517
0.295	-1.466e-06	-1.463e-06	-1.414e-06	-1.057e-06	-1.916e-07		0.295	-25.2759	-25.2241	-24.3793	-18.2241	-3.30345
0.294	-1.466e-06	-1.464e-06	-1.416e-06	-1.069e-06	-1.945e-07		0.294	-25.2759	-25.2414	-24.4138	-18.431	-3.35345
0.293	-1.466e-06	-1.467e-06	-1.418e-06	-1.081e-06	-1.976e-07		0.293	-25.2759	-25.2931	-24.4483	-18.6379	-3.4069
0.292	-1.466e-06	-1.47e-06	-1.418e-06	-1.092e-06	-2.004e-07		0.292	-25.2759	-25.3448	-24.4483	-18.8276	-3.45517
0.291	-1.469e-06	-1.472e-06	-1.416e-06	-1.103e-06	-2.033e-07		0.291	-25.3276	-25.3793	-24.4138	-19.0172	-3.50517
0.29	-1.477e-06	-1.476e-06	-1.419e-06	-1.115e-06	-2.066e-07		0.29	-25.4655	-25.4483	-24.4655	-19.2241	-3.56207
0.289	-1.486e-06	-1.481e-06	-1.425e-06	-1.128e-06	-2.101e-07		0.289	-25.6207	-25.5345	-24.569	-19.4483	-3.62241
0.288	-1.49e-06	-1.483e-06	-1.429e-06	-1.139e-06	-2.137e-07		0.288	-25.6897	-25.569	-24.6379	-19.6379	-3.68448
0.287	-1.492e-06	-1.485e-06	-1.433e-06	-1.148e-06	-2.173e-07		0.287	-25.7241	-25.6034	-24.7069	-19.7931	-3.74655
0.286	-1.495e-06	-1.49e-06	-1.437e-06	-1.157e-06	-2.208e-07		0.286	-25.7759	-25.6897	-24.7759	-19.9483	-3.8069
0.285	-1.496e-06	-1.494e-06	-1.437e-06	-1.166e-06	-2.241e-07		0.285	-25.7931	-25.7586	-24.7759	-20.1034	-3.86379
0.284	-1.503e-06	-1.501e-06	-1.441e-06	-1.177e-06	-2.278e-07		0.284	-25.9138	-25.8793	-24.8448	-20.2931	-3.92759
0.283	-1.514e-06	-1.513e-06	-1.449e-06	-1.191e-06	-2.318e-07		0.283	-26.1034	-26.0862	-24.9828	-20.5345	-3.99655
0.282	-1.522e-06	-1.521e-06	-1.455e-06	-1.202e-06	-2.357e-07		0.282	-26.2414	-26.2241	-25.0862	-20.7241	-4.06379
0.281	-1.528e-06	-1.526e-06	-1.462e-06	-1.211e-06	-2.396e-07		0.281	-26.3448	-26.3103	-25.2069	-20.8793	-4.13103
0.28	-1.534e-06	-1.533e-06	-1.469e-06	-1.219e-06	-2.438e-07		0.28	-26.4483	-26.431	-25.3276	-21.0172	-4.20345
0.279	-1.537e-06	-1.536e-06	-1.474e-06	-1.226e-06	-2.477e-07		0.279	-26.5	-26.4828	-25.4138	-21.1379	-4.27069
0.278	-1.542e-06	-1.541e-06	-1.48e-06	-1.236e-06	-2.522e-07		0.278	-26.5862	-26.569	-25.5172	-21.3103	-4.34828
0.277	-1.554e-06	-1.553e-06	-1.491e-06	-1.249e-06	-2.572e-07		0.277	-26.7931	-26.7759	-25.7069	-21.5345	-4.43448
0.276	-1.565e-06	-1.565e-06	-1.502e-06	-1.261e-06	-2.621e-07		0.276	-26.9828	-26.9828	-25.8966	-21.7414	-4.51897
0.275	-1.574e-06	-1.575e-06	-1.509e-06	-1.269e-06	-2.669e-07		0.275	-27.1379	-27.1552	-26.0172	-21.8793	-4.60172
0.274	-1.581e-06	-1.583e-06	-1.516e-06	-1.276e-06	-2.717e-07		0.274	-27.2586	-27.2931	-26.1379	-22	-4.68448
0.273	-1.587e-06	-1.587e-06	-1.521e-06	-1.283e-06	-2.762e-07		0.273	-27.3621	-27.3621	-26.2241	-22.1207	-4.76207
0.272	-1.591e-06	-1.588e-06	-1.526e-06	-1.289e-06	-2.808e-07		0.272	-27.431	-27.3793	-26.3103	-22.2241	-4.84138
0.271	-1.6e-06	-1.595e-06	-1.537e-06	-1.3e-06	-2.86e-07		0.271	-27.5862	-27.5	-26.5	-22.4138	-4.93103
0.27	-1.614e-06	-1.607e-06	-1.549e-06	-1.313e-06	-2.918e-07		0.27	-27.8276	-27.7069	-26.7069	-22.6379	-5.03103
0.269	-1.622e-06	-1.617e-06	-1.558e-06	-1.323e-06	-2.971e-07		0.269	-27.9655	-27.8793	-26.8621	-22.8103	-5.12241
0.268	-1.63e-06	-1.628e-06	-1.565e-06	-1.33e-06	-3.026e-07		0.268	-28.1034	-28.069	-26.9828	-22.931	-5.21724
0.267	-1.636e-06	-1.636e-06	-1.572e-06	-1.338e-06	-3.082e-07		0.267	-28.2069	-28.2069	-27.1034	-23.069	-5.31379
0.266	-1.638e-06	-1.639e-06	-1.577e-06	-1.343e-06	-3.135e-07		0.266	-28.2414	-28.2586	-27.1897	-23.1552	-5.40517
0.265	-1.643e-06	-1.642e-06	-1.585e-06	-1.351e-06	-3.192e-07		0.265	-28.3276	-28.3103	-27.3276	-23.2931	-5.50345
0.264	-1.653e-06	-1.65e-06	-1.597e-06	-1.364e-06	-3.259e-07		0.264	-28.5	-28.4483	-27.5345	-23.5172	-5.61897
0.263	-1.661e-06	-1.658e-06	-1.608e-06	-1.376e-06	-3.321e-07		0.263	-28.6379	-28.5862	-27.7241	-23.7241	-5.72586
0.262	-1.668e-06	-1.667e-06	-1.617e-06	-1.385e-06	-3.385e-07		0.262	-28.7586	-28.7414	-27.8793	-23.8793	-5.83621
0.261	-1.674e-06	-1.676e-06	-1.625e-06	-1.391e-06	-3.448e-07		0.261	-28.8621	-28.8966	-28.0172	-23.9828	-5.94483
0.26	-1.677e-06	-1.681e-06	-1.629e-06	-1.395e-06	-3.512e-07		0.26	-28.9138	-28.9828	-28.0862	-24.0517	-6.05517
0.259	-1.68e-06	-1.685e-06	-1.633e-06	-1.402e-06	-3.578e-07		0.259	-28.9655	-29.0517	-28.1552	-24.1724	-6.16897
0.258	-1.688e-06	-1.691e-06	-1.641e-06	-1.416e-06	-3.654e-07		0.258	-29.1034	-29.1552	-28.2931	-24.4138	-6.3
0.257	-1.698e-06	-1.698e-06	-1.652e-06	-1.431e-06	-3.731e-07		0.257	-29.2759	-29.2759	-28.4828	-24.6724	-6.43276
0.256	-1.706e-06	-1.703e-06	-1.659e-06	-1.443e-06	-3.802e-07		0.256	-29.4138	-29.3621	-28.6034	-24.8793	-6.55517
0.255	-1.712e-06	-1.705e-06	-1.665e-06	-1.451e-06	-3.867e-07		0.255	-29.5172	-29.3966	-28.7069	-25.0172	-6.66724
0.254	-1.716e-06	-1.708e-06	-1.67e-06	-1.457e-06	-3.934e-07		0.254	-29.5862	-29.4483	-28.7931	-25.1207	-6.78276
0.253	-1.715e-06	-1.709e-06	-1.673e-06	-1.46e-06	-3.998e-07		0.253	-29.569	-29.4655	-28.8448	-25.1724	-6.8931
0.252	-1.718e-06	-1.716e-06	-1.68e-06	-1.466e-06	-4.073e-07		0.252	-29.6207	-29.5862	-28.9655	-25.2759	-7.02241
0.251	-1.725e-06	-1.727e-06	-1.691e-06	-1.477e-06	-4.159e-07		0.251	-29.7414	-29.7759	-29.1552	-25.4655	-7.17069
0.25	-1.729e-06	-1.734e-06	-1.7e-06	-1.486e-06	-4.241e-07		0.25	-29.8103	-29.8966	-29.3103	-25.6207	-7.31207
0.249	-1.732e-06	-1.738e-06	-1.707e-06	-1.495e-06	-4.321e-07		0.249	-29.8621	-29.9655	-29.431	-25.7759	-7.45
0.248	-1.734e-06	-1.74e-06	-1.712e-06	-1.504e-06	-4.407e-07		0.248	-29.8966	-30	-29.5172	-25.931	-7.59828
0.247	-1.735e-06	-1.741e-06	-1.712e-06	-1.509e-06	-4.486e-07		0.247	-29.9138	-30.0172	-29.5172	-26.0172	-7.73448
0.246	-1.738e-06	-1.743e-06	-1.713e-06	-1.515e-06	-4.566e-07		0.246	-29.9655	-30.0517	-29.5345	-26.1207	-7.87241
0.245	-1.748e-06	-1.752e-06	-1.72e-06	-1.524e-06	-4.655e-07		0.245	-30.1379	-30.2069	-29.6552	-26.2759	-8.02586
0.244	-1.757e-06	-1.76e-06	-1.73e-06	-1.534e-06	-4.74e-07		0.244	-30.2931	-30.3448	-29.8276	-26.4483	-8.17241
0.243	-1.762e-06	-1.764e-06	-1.738e-06	-1.542e-06	-4.816e-07		0.243	-30.3793	-30.4138	-29.9655	-26.5862	-8.30345
0.242	-1.765e-06	-1.765e-06	-1.745e-06	-1.55e-06	-4.894e-07		0.242	-30.431	-30.431	-30.0862	-26.7241	-8.43793
0.241	-1.766e-06	-1.767e-06	-1.75e-06	-1.558e-06	-4.974e-07		0.241	-30.4483	-30.4655	-30.1724	-26.8621	-8.57586
0.24	-1.765e-06	-1.768e-06	-1.751e-06	-1.563e-06	-5.051e-07		0.24	-30.431	-30.4828	-30.1897	-26.9483	-8.70862
0.239	-1.771e-06	-1.776e-06	-1.756e-06	-1.571e-06	-5.148e-07		0.239	-30.5345	-30.6207	-30.2759	-27.0862	-8.87586
0.238	-1.78e-06	-1.787e-06	-1.767e-06	-1.582e-06	-5.258e-07		0.238	-30.6897	-30.8103	-30.4655	-27.2759	-9.06552
0.237	-1.786e-06	-1.791e-06	-1.773e-06	-1.588e-06	-5.358e-07		0.237	-30.7931	-30.8793	-30.569	-27.3793	-9.23793
0.236	-1.79e-06	-1.793e-06	-1.777e-06	-1.595e-06	-5.455e-07		0.236	-30.8621	-30.9138	-30.6379	-27.5	-9.40517
0.235	-1.793e-06	-1.795e-06	-1.781e-06	-1.602e-06	-5.55e-07		0.235	-30.9138	-30.9483	-30.7069	-27.6207	-9.56897
0.234	-1.794e-06	-1.795e-06	-1.781e-06	-1.607e-06	-5.626e-07		0.234	-30.931	-30.9483	-30.7069	-27.7069	-9.7
0.233	-1.797e-06	-1.797e-06	-1.784e-06	-1.613e-06	-5.71e-07		0.233	-30.9828	-30.9828	-30.7586	-27.8103	-9.84483
0.232	-1.804e-06	-1.804e-06	-1.793e-06	-1.624e-06	-5.813e-07		0.232	-31.1034	-31.1034	-30.9138	-28	-10.0224
0.231	-1.811e-06	-1.808e-06	-1.801e-06	-1.631e-06	-5.907e-07		0.231	-31.2241	-31.1724	-31.0517	-28.1207	-10.1845
0.23	-1.814e-06	-1.812e-06	-1.807e-06	-1.636e-06	-5.998e-07		0.23	-31.2759	-31.2414	-31.1552	-28.2069	-10.3414
0.229	-1.817e-06	-1.816e-06	-1.812e-06	-1.642e-06	-6.091e-07		0.229	-31.3276	-31.3103	-31.2414	-28.3103	-10.5017
0.228	-1.819e-06	-1.819e-06	-1.815e-06	-1.647e-06	-6.172e-07		0.228	-31.3621	-31.3621	-31.2931	-28.3966	-10.6414
0.227	-1.819e-06	-1.822e-06	-1.817e-06	-1.651e-06	-6.252e-07		0.227	-31.3621	-31.4138	-31.3276	-28.4655	-10.7793
0.226	-1.823e-06	-1.829e-06	-1.824e-06	-1.66e-06	-6.356e-07		0.226	-31.431	-31.5345	-31.4483	-28.6207	-10.9586
0.225	-1.831e-06	-1.837e-06	-1.833e-06	-1.669e-06	-6.465e-07		0.225	-31.569	-31.6724	-31.6034	-28.7759	-11.1466
0.224	-1.835e-06	-1.842e-06	-1.838e-06	-1.674e-06	-6.573e-07		0.224	-31.6379	-31.7586	-31.6897	-28.8621	-11.3328
0.223	-1.838e-06	-1.845e-06	-1.842e-06	-1.679e-06	-6.68e-07		0.223	-31.6897	-31.8103	-31.7586	-28.9483	-11.5172
0.222	-1.842e-06	-1.848e-06	-1.844e-06	-1.684e-06	-6.786e-07		0.222	-31.7586	-31.8621	-31.7931	-29.0345	-11.7
0.221	-1.842e-06	-1.848e-06	-1.842e-06	-1.687e-06	-6.878e-07		0.221	-31.7586	-31.8621	-31.7586	-29.0862	-11.8586
0.22	-1.845e-06	-1.851e-06	-1.844e-06	-1.693e-06	-6.978e-07		0.22	-31.8103	-31.9138	-31.7931	-29.1897	-12.031
0.219	-1.853e-06	-1.858e-06	-1.854e-06	-1.704e-06	-7.084e-07		0.219	-31.9483	-32.0345	-31.9655	-29.3793	-12.2138
0.218	-1.857e-06	-1.861e-06	-1.861e-06	-1.709e-06	-7.178e-07		0.218	-32.0172	-32.0862	-32.0862	-29.4655	-12.3759
0.217	-1.862e-06	-1.863e-06	-1.868e-06	-1.714e-06	-7.266e-07		0.217	-32.1034	-32.1207	-32.2069	-29.5517	-12.5276
0.216	-1.866e-06	-1.867e-06	-1.872e-06	-1.718e-06	-7.36e-07		0.216	-32.1724	-32.1897	-32.2759	-29.6207	-12.6897
0.215	-1.867e-06	-1.869e-06	-1.871e-06	-1.72e-06	-7.439e-07		0.215	-32.1897	-32.2241	-32.2586	-29.6552	-12.8259
0.214	-1.869e-06	-1.871e-06	-1.871e-06	-1.723e-06	-7.52e-07		0.214	-32.2241	-32.2586	-32.2586	-29.7069	-12.9655
0.213	-1.876e-06	-1.878e-06	-1.878e-06	-1.732e-06	-7.623e-07		0.213	-32.3448	-32.3793	-32.3793	-29.8621	-13.1431
0.212	-1.881e-06	-1.884e-06	-1.886e-06	-1.739e-06	-7.732e-07		0.212	-32.431	-32.4828	-32.5172	-29.9828	-13.331
0.211	-1.883e-06	-1.887e-06	-1.892e-06	-1.744e-06	-7.841e-07		0.211	-32.4655	-32.5345	-32.6207	-30.069	-13.519
0.21	-1.888e-06	-1.891e-06	-1.897e-06	-1.751e-06	-7.961e-07		0.21	-32.5517	-32.6034	-32.7069	-30.1897	-13.7259
0.209	-1.893e-06	-1.896e-06	-1.902e-06	-1.757e-06	-8.068e-07		0.209	-32.6379	-32.6897	-32.7931	-30.2931	-13.9103
0.208	-1.892e-06	-1.894e-06	-1.899e-06	-1.756e-06	-8.135e-07		0.208	-32.6207	-32.6552	-32.7414	-30.2759	-14.0259
0.207	-1.888e-06	-1.89e-06	-1.895e-06	-1.754e-06	-8.189e-07		0.207	-32.5517	-32.5862	-32.6724	-30.2414	-14.119
0.206	-1.882e-06	-1.887e-06	-1.89e-06	-1.749e-06	-8.244e-07		0.206	-32.4483	-32.5345	-32.5862	-30.1552	-14.2138
0.205	-1.873e-06	-1.881e-06	-1.883e-06	-1.744e-06	-8.291e-07		0.205	-32.2931	-32.431	-32.4655	-30.069	-14.2948
0.204	-1.875e-06	-1.884e-06	-1.884e-06	-1.748e-06	-8.381e-07		0.204	-32.3276	-32.4828	-32.4828	-30.1379	-14.45
0.203	-1.891e-06	-1.899e-06	-1.898e-06	-1.764e-06	-8.52e-07		0.203	-32.6034	-32.7414	-32.7241	-30.4138	-14.6897
0.202	-1.907e-06	-1.911e-06	-1.912e-06	-1.776e-06	-8.649e-07		0.202	-32.8793	-32.9483	-32.9655	-30.6207	-14.9121
0.201	-1.921e-06	-1.921e-06	-1.925e-06	-1.787e-06	-8.777e-07		0.201	-33.1207	-33.1207	-33.1897	-30.8103	-15.1328
0.2	-1.932e-06	-1.931e-06	-1.938e-06	-1.798e-06	-8.904e-07		0.2	-33.3103	-33.2931	-33.4138	-31	-15.3517
0.199	-1.935e-06	-1.936e-06	-1.943e-06	-1.802e-06	-8.997e-07		0.199	-33.3621	-33.3793	-33.5	-31.069	-15.5121
0.198	-1.937e-06	-1.94e-06	-1.946e-06	-1.806e-06	-9.084e-07		0.198	-33.3966	-33.4483	-33.5517	-31.1379	-15.6621
0.197	-1.94e-06	-1.946e-06	-1.949e-06	-1.81e-06	-9.177e-07		0.197	-33.4483	-33.5517	-33.6034	-31.2069	-15.8224
0.196	-1.942e-06	-1.949e-06	-1.949e-06	-1.812e-06	-9.253e-07		0.196	-33.4828	-33.6034	-33.6034	-31.2414	-15.9534
0.195	-1.943e-06	-1.949e-06	-1.949e-06	-1.814e-06	-9.324e-07		0.195	-33.5	-33.6034	-33.6034	-31.2759	-16.0759
0.194	-1.951e-06	-1.953e-06	-1.955e-06	-1.82e-06	-9.411e-07		0.194	-33.6379	-33.6724	-33.7069	-31.3793	-16.2259
0.193	-1.962e-06	-1.96e-06	-1.963e-06	-1.827e-06	-9.505e-07		0.193	-33.8276	-33.7931	-33.8448	-31.5	-16.3879
0.192	-1.968e-06	-1.965e-06	-1.968e-06	-1.831e-06	-9.587e-07		0.192	-33.931	-33.8793	-33.931	-31.569	-16.5293
0.191	-1.972e-06	-1.97e-06	-1.973e-06	-1.836e-06	-9.673e-07		0.191	-34	-33.9655	-34.0172	-31.6552	-16.6776
0.19	-1.973e-06	-1.975e-06	-1.978e-06	-1.84e-06	-9.764e-07		0.19	-34.0172	-34.0517	-34.1034	-31.7241	-16.8345
0.189	-1.972e-06	-1.977e-06	-1.978e-06	-1.841e-06	-9.845e-07		0.189	-34	-34.0862	-34.1034	-31.7414	-16.9741
0.188	-1.976e-06	-1.983e-06	-1.983e-06	-1.845e-06	-9.945e-07		0.188	-34.069	-34.1897	-34.1897	-31.8103	-17.1466
0.187	-1.987e-06	-1.994e-06	-1.994e-06	-1.853e-06	-1.007e-06		0.187	-34.2586	-34.3793	-34.3793	-31.9483	-17.3621
0.186	-1.995e-06	-2.002e-06	-2e-06	-1.859e-06	-1.015e-06		0.186	-34.3966	-34.5172	-34.4828	-32.0517	-17.5
0.185	-2.002e-06	-2.006e-06	-2.004e-06	-1.864e-06	-1.022e-06		0.185	-34.5172	-34.5862	-34.5517	-32.1379	-17.6207
0.184	-2.007e-06	-2.011e-06	-2.008e-06	-1.869e-06	-1.029e-06		0.184	-34.6034	-34.6724	-34.6207	-32.2241	-17.7414
0.183	-2.009e-06	-2.014e-06	-2.009e-06	-1.871e-06	-1.034e-06		0.183	-34.6379	-34.7241	-34.6379	-32.2586	-17.8276
0.182	-2.015e-06	-2.018e-06	-2.012e-06	-1.875e-06	-1.042e-06		0.182	-34.7414	-34.7931	-34.6897	-32.3276	-17.9655
0.181	-2.025e-06	-2.028e-06	-2.022e-06	-1.883e-06	-1.054e-06		0.181	-34.9138	-34.9655	-34.8621	-32.4655	-18.1724
0.18	-2.035e-06	-2.037e-06	-2.033e-06	-1.892e-06	-1.065e-06		0.18	-35.0862	-35.1207	-35.0517	-32.6207	-18.3621
0.179	-2.041e-06	-2.04e-06	-2.041e-06	-1.898e-06	-1.075e-06		0.179	-35.1897	-35.1724	-35.1897	-32.7241	-18.5345
0.178	-2.043e-06	-2.043e-06	-2.048e-06	-1.901e-06	-1.083e-06		0.178	-35.2241	-35.2241	-35.3103	-32.7759	-18.6724
0.177	-2.046e-06	-2.047e-06	-2.051e-06	-1.904e-06	-1.088e-06		0.177	-35.2759	-35.2931	-35.3621	-32.8276	-18.7586
0.176	-2.048e-06	-2.05e-06	-2.051e-06	-1.906e-06	-1.092e-06		0.176	-35.3103	-35.3448	-35.3621	-32.8621	-18.8276
0.175	-2.054e-06	-2.06e-06	-2.054e-06	-1.913e-06	-1.1e-06		0.175	-35.4138	-35.5172	-35.4138	-32.9828	-18.9655
0.174	-2.065e-06	-2.074e-06	-2.063e-06	-1.924e-06	-1.11e-06		0.174	-35.6034	-35.7586	-35.569	-33.1724	-19.1379
0.173	-2.072e-06	-2.081e-06	-2.07e-06	-1.932e-06	-1.119e-06		0.173	-35.7241	-35.8793	-35.6897	-33.3103	-19.2931
0.172	-2.079e-06	-2.084e-06	-2.077e-06	-1.938e-06	-1.127e-06		0.172	-35.8448	-35.931	-35.8103	-33.4138	-19.431
0.171	-2.087e-06	-2.087e-06	-2.084e-06	-1.947e-06	-1.136e-06		0.171	-35.9828	-35.9828	-35.931	-33.569	-19.5862
0.17	-2.089e-06	-2.087e-06	-2.086e-06	-1.951e-06	-1.142e-06		0.17	-36.0172	-35.9828	-35.9655	-33.6379	-19.6897
0.169	-2.091e-06	-2.09e-06	-2.089e-06	-1.956e-06	-1.148e-06		0.169	-36.0517	-36.0345	-36.0172	-33.7241	-19.7931
0.168	-2.096e-06	-2.098e-06	-2.096e-06	-1.965e-06	-1.156e-06		0.168	-36.1379	-36.1724	-36.1379	-33.8793	-19.931
0.167	-2.1e-06	-2.104e-06	-2.101e-06	-1.971e-06	-1.162e-06		0.167	-36.2069	-36.2759	-36.2241	-33.9828	-20.0345
0.166	-2.104e-06	-2.109e-06	-2.102e-06	-1.978e-06	-1.168e-06		0.166	-36.2759	-36.3621	-36.2414	-34.1034	-20.1379
0.165	-2.108e-06	-2.115e-06	-2.104e-06	-1.986e-06	-1.175e-06		0.165	-36.3448	-36.4655	-36.2759	-34.2414	-20.2586
0.164	-2.109e-06	-2.117e-06	-2.106e-06	-1.993e-06	-1.182e-06		0.164	-36.3621	-36.5	-36.3103	-34.3621	-20.3793
0.163	-2.108e-06	-2.116e-06	-2.109e-06	-1.997e-06	-1.19e-06		0.163	-36.3448	-36.4828	-36.3621	-34.431	-20.5172
0.162	-2.109e-06	-2.117e-06	-2.116e-06	-2.006e-06	-1.2e-06		0.162	-36.3621	-36.5	-36.4828	-34.5862	-20.6897
0.161	-2.114e-06	-2.12e-06	-2.123e-06	-2.016e-06	-1.21e-06		0.161	-36.4483	-36.5517	-36.6034	-34.7586	-20.8621
0.16	-2.117e-06	-2.121e-06	-2.125e-06	-2.026e-06	-1.217e-06		0.16	-36.5	-36.569	-36.6379	-34.931	-20.9828
0.159	-2.119e-06	-2.123e-06	-2.126e-06	-2.036e-06	-1.223e-06		0.159	-36.5345	-36.6034	-36.6552	-35.1034	-21.0862
0.158	-2.121e-06	-2.124e-06	-2.128e-06	-2.045e-06	-1.229e-06		0.158	-36.569	-36.6207	-36.6897	-35.2586	-21.1897
0.157	-2.117e-06	-2.12e-06	-2.125e-06	-2.05e-06	-1.233e-06		0.157	-36.5	-36.5517	-36.6379	-35.3448	-21.2586
0.156	-2.116e-06	-2.12e-06	-2.125e-06	-2.059e-06	-1.24e-06		0.156	-36.4828	-36.5517	-36.6379	-35.5	-21.3793
0.155	-2.121e-06	-2.125e-06	-2.131e-06	-2.072e-06	-1.25e-06		0.155	-36.569	-36.6379	-36.7414	-35.7241	-21.5517
0.154	-2.123e-06	-2.126e-06	-2.135e-06	-2.083e-06	-1.259e-06		0.154	-36.6034	-36.6552	-36.8103	-35.9138	-21.7069
0.153	-2.123e-06	-2.126e-06	-2.137e-06	-2.091e-06	-1.267e-06		0.153	-36.6034	-36.6552	-36.8448	-36.0517	-21.8448
0.152	-2.119e-06	-2.123e-06	-2.137e-06	-2.099e-06	-1.275e-06		0.152	-36.5345	-36.6034	-36.8448	-36.1897	-21.9828
0.151	-2.11e-06	-2.116e-06	-2.132e-06	-2.103e-06	-1.279e-06		0.151	-36.3793	-36.4828	-36.7586	-36.2586	-22.0517
0.15	-2.102e-06	-2.11e-06	-2.128e-06	-2.109e-06	-1.284e-06		0.15	-36.2414	-36.3793	-36.6897	-36.3621	-22.1379
0.149	-2.103e-06	-2.111e-06	-2.132e-06	-2.123e-06	-1.293e-06		0.149	-36.2586	-36.3966	-36.7586	-36.6034	-22.2931
0.148	-2.108e-06	-2.112e-06	-2.138e-06	-2.137e-06	-1.302e-06		0.148	-36.3448	-36.4138	-36.8621	-36.8448	-22.4483
0.147	-2.111e-06	-2.112e-06	-2.142e-06	-2.146e-06	-1.31e-06		0.147	-36.3966	-36.4138	-36.931	-37	-22.5862
0.146	-2.11e-06	-2.112e-06	-2.144e-06	-2.154e-06	-1.317e-06		0.146	-36.3793	-36.4138	-36.9655	-37.1379	-22.7069
0.145	-2.108e-06	-2.111e-06	-2.143e-06	-2.161e-06	-1.322e-06		0.145	-36.3448	-36.3966	-36.9483	-37.2586	-22.7931
0.144	-2.101e-06	-2.107e-06	-2.137e-06	-2.165e-06	-1.326e-06		0.144	-36.2241	-36.3276	-36.8448	-37.3276	-22.8621
0.143	-2.1e-06	-2.108e-06	-2.137e-06	-2.176e-06	-1.334e-06		0.143	-36.2069	-36.3448	-36.8448	-37.5172	-23
0.142	-2.105e-06	-2.113e-06	-2.141e-06	-2.192e-06	-1.344e-06		0.142	-36.2931	-36.431	-36.9138	-37.7931	-23.1724
0.141	-2.108e-06	-2.114e-06	-2.144e-06	-2.205e-06	-1.351e-06		0.141	-36.3448	-36.4483	-36.9655	-38.0172	-23.2931
0.14	-2.111e-06	-2.115e-06	-2.145e-06	-2.217e-06	-1.358e-06		0.14	-36.3966	-36.4655	-36.9828	-38.2241	-23.4138
0.139	-2.116e-06	-2.117e-06	-2.145e-06	-2.23e-06	-1.364e-06		0.139	-36.4828	-36.5	-36.9828	-38.4483	-23.5172
0.138	-2.115e-06	-2.116e-06	-2.142e-06	-2.238e-06	-1.368e-06		0.138	-36.4655	-36.4828	-36.931	-38.5862	-23.5862
0.137	-2.116e-06	-2.118e-06	-2.143e-06	-2.249e-06	-1.375e-06		0.137	-36.4828	-36.5172	-36.9483	-38.7759	-23.7069
0.136	-2.12e-06	-2.125e-06	-2.149e-06	-2.265e-06	-1.385e-06		0.136	-36.5517	-36.6379	-37.0517	-39.0517	-23.8793
0.135	-2.123e-06	-2.13e-06	-2.155e-06	-2.278e-06	-1.394e-06		0.135	-36.6034	-36.7241	-37.1552	-39.2759	-24.0345
0.134	-2.128e-06	-2.135e-06	-2.159e-06	-2.289e-06	-1.402e-06		0.134	-36.6897	-36.8103	-37.2241	-39.4655	-24.1724
0.133	-2.135e-06	-2.141e-06	-2.162e-06	-2.301e-06	-1.41e-06		0.133	-36.8103	-36.9138	-37.2759	-39.6724	-24.3103
0.132	-2.141e-06	-2.146e-06	-2.163e-06	-2.309e-06	-1.414e-06		0.132	-36.9138	-37	-37.2931	-39.8103	-24.3793
0.131	-2.144e-06	-2.15e-06	-2.163e-06	-2.317e-06	-1.417e-06		0.131	-36.9655	-37.069	-37.2931	-39.9483	-24.431
0.13	-2.153e-06	-2.158e-06	-2.169e-06	-2.329e-06	-1.424e-06		0.13	-37.1207	-37.2069	-37.3966	-40.1552	-24.5517
0.129	-2.165e-06	-2.168e-06	-2.175e-06	-2.343e-06	-1.434e-06		0.129	-37.3276	-37.3793	-37.5	-40.3966	-24.7241
0.128	-2.173e-06	-2.175e-06	-2.177e-06	-2.355e-06	-1.443e-06		0.128	-37.4655	-37.5	-37.5345	-40.6034	-24.8793
0.127	-2.179e-06	-2.183e-06	-2.181e-06	-2.368e-06	-1.452e-06		0.127	-37.569	-37.6379	-37.6034	-40.8276	-25.0345
0.126	-2.182e-06	-2.19e-06	-2.185e-06	-2.38e-06	-1.459e-06		0.126	-37.6207	-37.7586	-37.6724	-41.0345	-25.1552
0.125	-2.181e-06	-2.191e-06	-2.186e-06	-2.387e-06	-1.463e-06		0.125	-37.6034	-37.7759	-37.6897	-41.1552	-25.2241
0.124	-2.185e-06	-2.195e-06	-2.192e-06	-2.395e-06	-1.47e-06		0.124	-37.6724	-37.8448	-37.7931	-41.2931	-25.3448
0.123	-2.198e-06	-2.205e-06	-2.202e-06	-2.406e-06	-1.481e-06		0.123	-37.8966	-38.0172	-37.9655	-41.4828	-25.5345
0.122	-2.208e-06	-2.212e-06	-2.207e-06	-2.416e-06	-1.49e-06		0.122	-38.069	-38.1379	-38.0517	-41.6552	-25.6897
0.121	-2.216e-06	-2.219e-06	-2.212e-06	-2.426e-06	-1.499e-06		0.121	-38.2069	-38.2586	-38.1379	-41.8276	-25.8448
0.12	-2.221e-06	-2.224e-06	-2.215e-06	-2.438e-06	-1.507e-06		0.12	-38.2931	-38.3448	-38.1897	-42.0345	-25.9828
0.119	-2.218e-06	-2.225e-06	-2.214e-06	-2.445e-06	-1.513e-06		0.119	-38.2414	-38.3621	-38.1724	-42.1552	-26.0862
0.118	-2.214e-06	-2.226e-06	-2.215e-06	-2.451e-06	-1.519e-06		0.118	-38.1724	-38.3793	-38.1897	-42.2586	-26.1897
0.117	-2.218e-06	-2.232e-06	-2.22e-06	-2.459e-06	-1.529e-06		0.117	-38.2414	-38.4828	-38.2759	-42.3966	-26.3621
0.116	-2.224e-06	-2.238e-06	-2.229e-06	-2.466e-06	-1.538e-06		0.116	-38.3448	-38.5862	-38.431	-42.5172	-26.5172
0.115	-2.228e-06	-2.241e-06	-2.236e-06	-2.469e-06	-1.546e-06		0.115	-38.4138	-38.6379	-38.5517	-42.569	-26.6552
0.114	-2.23e-06	-2.241e-06	-2.243e-06	-2.472e-06	-1.554e-06		0.114	-38.4483	-38.6379	-38.6724	-42.6207	-26.7931
0.113	-2.231e-06	-2.239e-06	-2.247e-06	-2.473e-06	-1.561e-06		0.113	-38.4655	-38.6034	-38.7414	-42.6379	-26.9138
0.112	-2.229e-06	-2.235e-06	-2.246e-06	-2.472e-06	-1.568e-06		0.112	-38.431	-38.5345	-38.7241	-42.6207	-27.0345
0.111	-2.233e-06	-2.237e-06	-2.25e-06	-2.474e-06	-1.577e-06		0.111	-38.5	-38.569	-38.7931	-42.6552	-27.1897
0.11	-2.241e-06	-2.244e-06	-2.258e-06	-2.481e-06	-1.591e-06		0.11	-38.6379	-38.6897	-38.931	-42.7759	-27.431
0.109	-2.245e-06	-2.251e-06	-2.265e-06	-2.481e-06	-1.601e-06		0.109	-38.7069	-38.8103	-39.0517	-42.7759	-27.6034
0.108	-2.248e-06	-2.258e-06	-2.272e-06	-2.48e-06	-1.611e-06		0.108	-38.7586	-38.931	-39.1724	-42.7586	-27.7759
0.107	-2.249e-06	-2.262e-06	-2.277e-06	-2.477e-06	-1.62e-06		0.107	-38.7759	-39	-39.2586	-42.7069	-27.931
0.106	-2.246e-06	-2.262e-06	-2.278e-06	-2.467e-06	-1.625e-06		0.106	-38.7241	-39	-39.2759	-42.5345	-28.0172
0.105	-2.248e-06	-2.263e-06	-2.281e-06	-2.46e-06	-1.633e-06		0.105	-38.7586	-39.0172	-39.3276	-42.4138	-28.1552
0.104	-2.258e-06	-2.27e-06	-2.292e-06	-2.457e-06	-1.646e-06		0.104	-38.931	-39.1379	-39.5172	-42.3621	-28.3793
0.103	-2.267e-06	-2.277e-06	-2.303e-06	-2.452e-06	-1.659e-06		0.103	-39.0862	-39.2586	-39.7069	-42.2759	-28.6034
0.102	-2.273e-06	-2.281e-06	-2.311e-06	-2.447e-06	-1.672e-06		0.102	-39.1897	-39.3276	-39.8448	-42.1897	-28.8276
0.101	-2.275e-06	-2.282e-06	-2.315e-06	-2.44e-06	-1.682e-06		0.101	-39.2241	-39.3448	-39.9138	-42.069	-29
0.1	-2.272e-06	-2.282e-06	-2.314e-06	-2.428e-06	-1.691e-06		0.1	-39.1724	-39.3448	-39.8966	-41.8621	-29.1552
0.099	-2.269e-06	-2.282e-06	-2.311e-06	-2.414e-06	-1.699e-06		0.099	-39.1207	-39.3448	-39.8448	-41.6207	-29.2931
0.098	-2.272e-06	-2.288e-06	-2.315e-06	-2.402e-06	-1.71e-06		0.098	-39.1724	-39.4483	-39.9138	-41.4138	-29.4828
0.097	-2.279e-06	-2.296e-06	-2.324e-06	-2.394e-06	-1.723e-06		0.097	-39.2931	-39.5862	-40.069	-41.2759	-29.7069
0.096	-2.284e-06	-2.299e-06	-2.331e-06	-2.383e-06	-1.734e-06		0.096	-39.3793	-39.6379	-40.1897	-41.0862	-29.8966
0.095	-2.289e-06	-2.3e-06	-2.336e-06	-2.372e-06	-1.744e-06		0.095	-39.4655	-39.6552	-40.2759	-40.8966	-30.069
0.094	-2.293e-06	-2.302e-06	-2.34e-06	-2.361e-06	-1.755e-06		0.094	-39.5345	-39.6897	-40.3448	-40.7069	-30.2586
0.093	-2.294e-06	-2.303e-06	-2.34e-06	-2.346e-06	-1.763e-06		0.093	-39.5517	-39.7069	-40.3448	-40.4483	-30.3966
0.092	-2.298e-06	-2.308e-06	-2.343e-06	-2.334e-06	-1.772e-06		0.092	-39.6207	-39.7931	-40.3966	-40.2414	-30.5517
0.091	-2.305e-06	-2.319e-06	-2.353e-06	-2.329e-06	-1.788e-06		0.091	-39.7414	-39.9828	-40.569	-40.1552	-30.8276
0.09	-2.31e-06	-2.326e-06	-2.359e-06	-2.322e-06	-1.802e-06		0.09	-39.8276	-40.1034	-40.6724	-40.0345	-31.069
0.089	-2.315e-06	-2.332e-06	-2.364e-06	-2.314e-06	-1.817e-06		0.089	-39.9138	-40.2069	-40.7586	-39.8966	-31.3276
0.088	-2.322e-06	-2.336e-06	-2.369e-06	-2.307e-06	-1.832e-06		0.088	-40.0345	-40.2759	-40.8448	-39.7759	-31.5862
0.087	-2.328e-06	-2.34e-06	-2.373e-06	-2.295e-06	-1.844e-06		0.087	-40.1379	-40.3448	-40.9138	-39.569	-31.7931
0.086	-2.334e-06	-2.345e-06	-2.378e-06	-2.285e-06	-1.856e-06		0.086	-40.2414	-40.431	-41	-39.3966	-32
0.085	-2.343e-06	-2.356e-06	-2.388e-06	-2.282e-06	-1.873e-06		0.085	-40.3966	-40.6207	-41.1724	-39.3448	-32.2931
0.084	-2.353e-06	-2.365e-06	-2.398e-06	-2.28e-06	-1.891e-06		0.084	-40.569	-40.7759	-41.3448	-39.3103	-32.6034
0.083	-2.361e-06	-2.375e-06	-2.404e-06	-2.276e-06	-1.908e-06		0.083	-40.7069	-40.9483	-41.4483	-39.2414	-32.8966
0.082	-2.37e-06	-2.383e-06	-2.408e-06	-2.272e-06	-1.925e-06		0.082	-40.8621	-41.0862	-41.5172	-39.1724	-33.1897
0.081	-2.379e-06	-2.391e-06	-2.413e-06	-2.266e-06	-1.942e-06		0.081	-41.0172	-41.2241	-41.6034	-39.069	-33.4828
0.08	-2.386e-06	-2.397e-06	-2.419e-06	-2.257e-06	-1.959e-06		0.08	-41.1379	-41.3276	-41.7069	-38.9138	-33.7759
0.079	-2.398e-06	-2.408e-06	-2.431e-06	-2.256e-06	-1.981e-06		0.079	-41.3448	-41.5172	-41.9138	-38.8966	-34.1552
0.078	-2.414e-06	-2.422e-06	-2.448e-06	-2.26e-06	-2.005e-06		0.078	-41.6207	-41.7586	-42.2069	-38.9655	-34.569
0.077	-2.428e-06	-2.436e-06	-2.462e-06	-2.264e-06	-2.026e-06		0.077	-41.8621	-42	-42.4483	-39.0345	-34.931
0.076	-2.442e-06	-2.452e-06	-2.476e-06	-2.267e-06	-2.047e-06		0.076	-42.1034	-42.2759	-42.6897	-39.0862	-35.2931
0.075	-2.459e-06	-2.469e-06	-2.49e-06	-2.271e-06	-2.07e-06		0.075	-42.3966	-42.569	-42.931	-39.1552	-35.6897
0.074	-2.472e-06	-2.483e-06	-2.502e-06	-2.27e-06	-2.093e-06		0.074	-42.6207	-42.8103	-43.1379	-39.1379	-36.0862
0.073	-2.488e-06	-2.5e-06	-2.518e-06	-2.276e-06	-2.119e-06		0.073	-42.8966	-43.1034	-43.4138	-39.2414	-36.5345
0.072	-2.511e-06	-2.524e-06	-2.541e-06	-2.289e-06	-2.15e-06		0.072	-43.2931	-43.5172	-43.8103	-39.4655	-37.069
0.071	-2.536e-06	-2.55e-06	-2.564e-06	-2.304e-06	-2.181e-06		0.071	-43.7241	-43.9655	-44.2069	-39.7241	-37.6034
0.07	-2.562e-06	-2.576e-06	-2.586e-06	-2.319e-06	-2.213e-06		0.07	-44.1724	-44.4138	-44.5862	-39.9828	-38.1552
0.069	-2.589e-06	-2.603e-06	-2.61e-06	-2.335e-06	-2.246e-06		0.069	-44.6379	-44.8793	-45	-40.2586	-38.7241
0.068	-2.616e-06	-2.63e-06	-2.633e-06	-2.35e-06	-2.278e-06		0.068	-45.1034	-45.3448	-45.3966	-40.5172	-39.2759
0.067	-2.644e-06	-2.658e-06	-2.658e-06	-2.365e-06	-2.311e-06		0.067	-45.5862	-45.8276	-45.8276	-40.7759	-39.8448
0.066	-2.678e-06	-2.695e-06	-2.689e-06	-2.386e-06	-2.35e-06		0.066	-46.1724	-46.4655	-46.3621	-41.1379	-40.5172
0.065	-2.718e-06	-2.737e-06	-2.725e-06	-2.412e-06	-2.393e-06		0.065	-46.8621	-47.1897	-46.9828	-41.5862	-41.2586
0.064	-2.759e-06	-2.778e-06	-2.762e-06	-2.436e-06	-2.437e-06		0.064	-47.569	-47.8966	-47.6207	-42	-42.0172
0.063	-2.802e-06	-2.821e-06	-2.803e-06	-2.464e-06	-2.482e-06		0.063	-48.3103	-48.6379	-48.3276	-42.4828	-42.7931
0.062	-2.852e-06	-2.868e-06	-2.847e-06	-2.497e-06	-2.528e-06		0.062	-49.1724	-49.4483	-49.0862	-43.0517	-43.5862
0.061	-2.904e-06	-2.916e-06	-2.891e-06	-2.531e-06	-2.574e-06		0.061	-50.069	-50.2759	-49.8448	-43.6379	-44.3793
0.06	-2.962e-06	-2.972e-06	-2.942e-06	-2.572e-06	-2.626e-06		0.06	-51.069	-51.2414	-50.7241	-44.3448	-45.2759
0.059	-3.027e-06	-3.04e-06	-3.004e-06	-2.621e-06	-2.687e-06		0.059	-52.1897	-52.4138	-51.7931	-45.1897	-46.3276
0.058	-3.093e-06	-3.11e-06	-3.068e-06	-2.669e-06	-2.75e-06		0.058	-53.3276	-53.6207	-52.8966	-46.0172	-47.4138
0.057	-3.163e-06	-3.184e-06	-3.137e-06	-2.72e-06	-2.814e-06		0.057	-54.5345	-54.8966	-54.0862	-46.8966	-48.5172
0.056	-3.241e-06	-3.261e-06	-3.209e-06	-2.774e-06	-2.879e-06		0.056	-55.8793	-56.2241	-55.3276	-47.8276	-49.6379
0.055	-3.324e-06	-3.343e-06	-3.282e-06	-2.83e-06	-2.945e-06		0.055	-57.3103	-57.6379	-56.5862	-48.7931	-50.7759
0.054	-3.416e-06	-3.434e-06	-3.362e-06	-2.893e-06	-3.018e-06		0.054	-58.8966	-59.2069	-57.9655	-49.8793	-52.0345
0.053	-3.518e-06	-3.537e-06	-3.454e-06	-2.965e-06	-3.1e-06		0.053	-60.6552	-60.9828	-59.5517	-51.1207	-53.4483
0.052	-3.631e-06	-3.65e-06	-3.554e-06	-3.046e-06	-3.189e-06		0.052	-62.6034	-62.931	-61.2759	-52.5172	-54.9828
0.051	-3.754e-06	-3.774e-06	-3.663e-06	-3.135e-06	-3.286e-06		0.051	-64.7241	-65.069	-63.1552	-54.0517	-56.6552
0.05	-2.762e-06	-2.785e-06	-2.642e-06	-2.171e-06	-2.443e-06		0.05	-47.6207	-48.0172	-45.5517	-37.431	-42.1207
0.051	-1.402e-06	-1.416e-06	-1.356e-06	-1.073e-06	-1.373e-06		0.051	-24.1724	-24.4138	-23.3793	-18.5	-23.6724
0.052	-3.483e-07	-3.554e-07	-3.579e-07	-2.247e-07	-5.355e-07		0.052	-6.00517	-6.12759	-6.17069	-3.87414	-9.23276
0.053	3.999e-07	3.956e-07	3.509e-07	3.753e-07	6.914e-08		0.053	6.89483	6.82069	6.05	6.47069	1.19207
0.054	7.349e-07	7.291e-07	6.668e-07	6.339e-07	3.589e-07		0.054	12.6707	12.5707	11.4966	10.9293	6.18793
0.055	8.741e-07	8.646e-07	8.002e-07	7.393e-07	5.003e-07		0.055	15.0707	14.9069	13.7966	12.7466	8.62586
0.056	9.535e-07	9.415e-07	8.836e-07	8.082e-07	5.976e-07		0.056	16.4397	16.2328	15.2345	13.9345	10.3034
0.057	1.08e-06	1.069e-06	1.017e-06	9.288e-07	7.314e-07		0.057	18.6207	18.431	17.5345	16.0138	12.6103
0.058	1.186e-06	1.178e-06	1.127e-06	1.032e-06	8.453e-07		0.058	20.4483	20.3103	19.431	17.7931	14.5741
0.059	1.273e-06	1.268e-06	1.216e-06	1.121e-06	9.415e-07		0.059	21.9483	21.8621	20.9655	19.3276	16.2328
0.06	1.346e-06	1.343e-06	1.289e-06	1.197e-06	1.024e-06		0.06	23.2069	23.1552	22.2241	20.6379	17.6552
0.061	1.407e-06	1.404e-06	1.348e-06	1.263e-06	1.093e-06		0.061	24.2586	24.2069	23.2414	21.7759	18.8448
0.062	1.462e-06	1.458e-06	1.404e-06	1.324e-06	1.156e-06		0.062	25.2069	25.1379	24.2069	22.8276	19.931
0.063	1.511e-06	1.509e-06	1.458e-06	1.382e-06	1.213e-06		0.063	26.0517	26.0172	25.1379	23.8276	20.9138
0.064	1.55e-06	1.55e-06	1.501e-06	1.432e-06	1.263e-06		0.064	26.7241	26.7241	25.8793	24.6897	21.7759
0.065	1.584e-06	1.585e-06	1.538e-06	1.478e-06	1.308e-06		0.065	27.3103	27.3276	26.5172	25.4828	22.5517
0.066	1.614e-06	1.615e-06	1.571e-06	1.519e-06	1.349e-06		0.066	27.8276	27.8448	27.0862	26.1897	23.2586
0.067	1.636e-06	1.637e-06	1.595e-06	1.553e-06	1.381e-06		0.067	28.2069	28.2241	27.5	26.7759	23.8103
0.068	1.657e-06	1.658e-06	1.619e-06	1.585e-06	1.411e-06		0.068	28.569	28.5862	27.9138	27.3276	24.3276
0.069	1.681e-06	1.682e-06	1.644e-06	1.617e-06	1.44e-06		0.069	28.9828	29	28.3448	27.8793	24.8276
0.07	1.7e-06	1.7e-06	1.663e-06	1.646e-06	1.463e-06		0.07	29.3103	29.3103	28.6724	28.3793	25.2241
0.071	1.715e-06	1.715e-06	1.679e-06	1.671e-06	1.483e-06		0.071	29.569	29.569	28.9483	28.8103	25.569
0.072	1.727e-06	1.727e-06	1.693e-06	1.694e-06	1.501e-06		0.072	29.7759	29.7759	29.1897	29.2069	25.8793
0.073	1.734e-06	1.735e-06	1.703e-06	1.712e-06	1.515e-06		0.073	29.8966	29.9138	29.3621	29.5172	26.1207
0.074	1.742e-06	1.741e-06	1.711e-06	1.728e-06	1.528e-06		0.074	30.0345	30.0172	29.5	29.7931	26.3448
0.075	1.754e-06	1.752e-06	1.722e-06	1.748e-06	1.542e-06		0.075	30.2414	30.2069	29.6897	30.1379	26.5862
0.076	1.763e-06	1.763e-06	1.733e-06	1.768e-06	1.554e-06		0.076	30.3966	30.3966	29.8793	30.4828	26.7931
0.077	1.769e-06	1.769e-06	1.739e-06	1.784e-06	1.562e-06		0.077	30.5	30.5	29.9828	30.7586	26.931
0.078	1.772e-06	1.774e-06	1.744e-06	1.799e-06	1.568e-06		0.078	30.5517	30.5862	30.069	31.0172	27.0345
0.079	1.775e-06	1.776e-06	1.748e-06	1.811e-06	1.574e-06		0.079	30.6034	30.6207	30.1379	31.2241	27.1379
0.08	1.775e-06	1.775e-06	1.748e-06	1.82e-06	1.578e-06		0.08	30.6034	30.6034	30.1379	31.3793	27.2069
0.081	1.781e-06	1.779e-06	1.755e-06	1.833e-06	1.584e-06		0.081	30.7069	30.6724	30.2586	31.6034	27.3103
0.082	1.788e-06	1.787e-06	1.765e-06	1.848e-06	1.592e-06		0.082	30.8276	30.8103	30.431	31.8621	27.4483
0.083	1.792e-06	1.792e-06	1.77e-06	1.86e-06	1.596e-06		0.083	30.8966	30.8966	30.5172	32.069	27.5172
0.084	1.794e-06	1.797e-06	1.773e-06	1.871e-06	1.598e-06		0.084	30.931	30.9828	30.569	32.2586	27.5517
0.085	1.794e-06	1.799e-06	1.773e-06	1.881e-06	1.598e-06		0.085	30.931	31.0172	30.569	32.431	27.5517
0.086	1.793e-06	1.797e-06	1.77e-06	1.885e-06	1.596e-06		0.086	30.9138	30.9828	30.5172	32.5	27.5172
0.087	1.793e-06	1.794e-06	1.769e-06	1.89e-06	1.593e-06		0.087	30.9138	30.931	30.5	32.5862	27.4655
0.088	1.798e-06	1.796e-06	1.774e-06	1.899e-06	1.596e-06		0.088	31	30.9655	30.5862	32.7414	27.5172
0.089	1.801e-06	1.799e-06	1.779e-06	1.907e-06	1.597e-06		0.089	31.0517	31.0172	30.6724	32.8793	27.5345
0.09	1.799e-06	1.801e-06	1.782e-06	1.917e-06	1.597e-06		0.09	31.0172	31.0517	30.7241	33.0517	27.5345
0.091	1.798e-06	1.806e-06	1.784e-06	1.929e-06	1.597e-06		0.091	31	31.1379	30.7586	33.2586	27.5345
0.092	1.799e-06	1.808e-06	1.785e-06	1.938e-06	1.594e-06		0.092	31.0172	31.1724	30.7759	33.4138	27.4828
0.093	1.801e-06	1.806e-06	1.784e-06	1.944e-06	1.59e-06		0.093	31.0517	31.1379	30.7586	33.5172	27.4138
0.094	1.809e-06	1.808e-06	1.787e-06	1.951e-06	1.589e-06		0.094	31.1897	31.1724	30.8103	33.6379	27.3966
0.095	1.816e-06	1.814e-06	1.794e-06	1.959e-06	1.59e-06		0.095	31.3103	31.2759	30.931	33.7759	27.4138
0.096	1.818e-06	1.816e-06	1.796e-06	1.965e-06	1.589e-06		0.096	31.3448	31.3103	30.9655	33.8793	27.3966
0.097	1.816e-06	1.82e-06	1.796e-06	1.972e-06	1.587e-06		0.097	31.3103	31.3793	30.9655	34	27.3621
0.098	1.813e-06	1.82e-06	1.797e-06	1.977e-06	1.584e-06		0.098	31.2586	31.3793	30.9828	34.0862	27.3103
0.099	1.809e-06	1.817e-06	1.794e-06	1.978e-06	1.579e-06		0.099	31.1897	31.3276	30.931	34.1034	27.2241
0.1	1.811e-06	1.817e-06	1.795e-06	1.98e-06	1.578e-06		0.1	31.2241	31.3276	30.9483	34.1379	27.2069
0.101	1.819e-06	1.824e-06	1.804e-06	1.988e-06	1.58e-06		0.101	31.3621	31.4483	31.1034	34.2759	27.2414
0.102	1.828e-06	1.831e-06	1.809e-06	1.996e-06	1.58e-06		0.102	31.5172	31.569	31.1897	34.4138	27.2414
0.103	1.832e-06	1.838e-06	1.812e-06	2.004e-06	1.578e-06		0.103	31.5862	31.6897	31.2414	34.5517	27.2069
0.104	1.832e-06	1.839e-06	1.813e-06	2.008e-06	1.574e-06		0.104	31.5862	31.7069	31.2586	34.6207	27.1379
0.105	1.828e-06	1.835e-06	1.811e-06	2.006e-06	1.568e-06		0.105	31.5172	31.6379	31.2241	34.5862	27.0345
0.106	1.823e-06	1.83e-06	1.808e-06	2.003e-06	1.561e-06		0.106	31.431	31.5517	31.1724	34.5345	26.9138
0.107	1.825e-06	1.83e-06	1.811e-06	2.005e-06	1.559e-06		0.107	31.4655	31.5517	31.2241	34.569	26.8793
0.108	1.832e-06	1.836e-06	1.815e-06	2.009e-06	1.558e-06		0.108	31.5862	31.6552	31.2931	34.6379	26.8621
0.109	1.838e-06	1.843e-06	1.814e-06	2.01e-06	1.555e-06		0.109	31.6897	31.7759	31.2759	34.6552	26.8103
0.11	1.842e-06	1.849e-06	1.812e-06	2.009e-06	1.551e-06		0.11	31.7586	31.8793	31.2414	34.6379	26.7414
0.111	1.846e-06	1.854e-06	1.812e-06	2.007e-06	1.546e-06		0.111	31.8276	31.9655	31.2414	34.6034	26.6552
0.112	1.846e-06	1.853e-06	1.811e-06	2.001e-06	1.539e-06		0.112	31.8276	31.9483	31.2241	34.5	26.5345
0.113	1.85e-06	1.854e-06	1.812e-06	1.998e-06	1.536e-06		0.113	31.8966	31.9655	31.2414	34.4483	26.4828
0.114	1.857e-06	1.861e-06	1.817e-06	1.998e-06	1.536e-06		0.114	32.0172	32.0862	31.3276	34.4483	26.4828
0.115	1.861e-06	1.865e-06	1.817e-06	1.994e-06	1.533e-06		0.115	32.0862	32.1552	31.3276	34.3793	26.431
0.116	1.864e-06	1.87e-06	1.817e-06	1.99e-06	1.529e-06		0.116	32.1379	32.2414	31.3276	34.3103	26.3621
0.117	1.869e-06	1.874e-06	1.82e-06	1.987e-06	1.524e-06		0.117	32.2241	32.3103	31.3793	34.2586	26.2759
0.118	1.873e-06	1.876e-06	1.82e-06	1.983e-06	1.516e-06		0.118	32.2931	32.3448	31.3793	34.1897	26.1379
0.119	1.879e-06	1.88e-06	1.821e-06	1.979e-06	1.51e-06		0.119	32.3966	32.4138	31.3966	34.1207	26.0345
0.12	1.891e-06	1.892e-06	1.827e-06	1.978e-06	1.51e-06		0.12	32.6034	32.6207	31.5	34.1034	26.0345
0.121	1.9e-06	1.903e-06	1.83e-06	1.974e-06	1.508e-06		0.121	32.7586	32.8103	31.5517	34.0345	26
0.122	1.904e-06	1.911e-06	1.83e-06	1.965e-06	1.504e-06		0.122	32.8276	32.9483	31.5517	33.8793	25.931
0.123	1.906e-06	1.917e-06	1.832e-06	1.957e-06	1.5e-06		0.123	32.8621	33.0517	31.5862	33.7414	25.8621
0.124	1.907e-06	1.92e-06	1.832e-06	1.951e-06	1.493e-06		0.124	32.8793	33.1034	31.5862	33.6379	25.7414
0.125	1.906e-06	1.919e-06	1.83e-06	1.945e-06	1.485e-06		0.125	32.8621	33.0862	31.5517	33.5345	25.6034
0.126	1.912e-06	1.922e-06	1.834e-06	1.945e-06	1.481e-06		0.126	32.9655	33.1379	31.6207	33.5345	25.5345
0.127	1.918e-06	1.927e-06	1.838e-06	1.943e-06	1.479e-06		0.127	33.069	33.2241	31.6897	33.5	25.5
0.128	1.918e-06	1.925e-06	1.838e-06	1.936e-06	1.474e-06		0.128	33.069	33.1897	31.6897	33.3793	25.4138
0.129	1.914e-06	1.92e-06	1.836e-06	1.928e-06	1.469e-06		0.129	33	33.1034	31.6552	33.2414	25.3276
0.13	1.906e-06	1.912e-06	1.835e-06	1.921e-06	1.463e-06		0.13	32.8621	32.9655	31.6379	33.1207	25.2241
0.131	1.895e-06	1.901e-06	1.831e-06	1.91e-06	1.455e-06		0.131	32.6724	32.7759	31.569	32.931	25.0862
0.132	1.889e-06	1.893e-06	1.83e-06	1.904e-06	1.45e-06		0.132	32.569	32.6379	31.5517	32.8276	25
0.133	1.89e-06	1.893e-06	1.832e-06	1.902e-06	1.449e-06		0.133	32.5862	32.6379	31.5862	32.7931	24.9828
0.134	1.89e-06	1.892e-06	1.831e-06	1.897e-06	1.445e-06		0.134	32.5862	32.6207	31.569	32.7069	24.9138
0.135	1.887e-06	1.889e-06	1.829e-06	1.893e-06	1.441e-06		0.135	32.5345	32.569	31.5345	32.6379	24.8448
0.136	1.882e-06	1.885e-06	1.828e-06	1.887e-06	1.435e-06		0.136	32.4483	32.5	31.5172	32.5345	24.7414
0.137	1.875e-06	1.878e-06	1.826e-06	1.879e-06	1.428e-06		0.137	32.3276	32.3793	31.4828	32.3966	24.6207
0.138	1.868e-06	1.87e-06	1.823e-06	1.869e-06	1.421e-06		0.138	32.2069	32.2414	31.431	32.2241	24.5
0.139	1.867e-06	1.869e-06	1.826e-06	1.865e-06	1.417e-06		0.139	32.1897	32.2241	31.4828	32.1552	24.431
0.14	1.867e-06	1.869e-06	1.827e-06	1.862e-06	1.413e-06		0.14	32.1897	32.2241	31.5	32.1034	24.3621
0.141	1.862e-06	1.865e-06	1.824e-06	1.857e-06	1.407e-06		0.141	32.1034	32.1552	31.4483	32.0172	24.2586
0.142	1.858e-06	1.862e-06	1.821e-06	1.852e-06	1.401e-06		0.142	32.0345	32.1034	31.3966	31.931	24.1552
0.143	1.855e-06	1.86e-06	1.822e-06	1.845e-06	1.396e-06		0.143	31.9828	32.069	31.4138	31.8103	24.069
0.144	1.849e-06	1.855e-06	1.821e-06	1.836e-06	1.388e-06		0.144	31.8793	31.9828	31.3966	31.6552	23.931
0.145	1.849e-06	1.856e-06	1.823e-06	1.833e-06	1.384e-06		0.145	31.8793	32	31.431	31.6034	23.8621
0.146	1.854e-06	1.859e-06	1.828e-06	1.834e-06	1.381e-06		0.146	31.9655	32.0517	31.5172	31.6207	23.8103
0.147	1.854e-06	1.858e-06	1.827e-06	1.832e-06	1.376e-06		0.147	31.9655	32.0345	31.5	31.5862	23.7241
0.148	1.854e-06	1.857e-06	1.824e-06	1.828e-06	1.37e-06		0.148	31.9655	32.0172	31.4483	31.5172	23.6207
0.149	1.853e-06	1.855e-06	1.824e-06	1.82e-06	1.364e-06		0.149	31.9483	31.9828	31.4483	31.3793	23.5172
0.15	1.848e-06	1.849e-06	1.821e-06	1.811e-06	1.356e-06		0.15	31.8621	31.8793	31.3966	31.2241	23.3793
0.151	1.843e-06	1.848e-06	1.82e-06	1.805e-06	1.348e-06		0.151	31.7759	31.8621	31.3793	31.1207	23.2414
0.152	1.845e-06	1.852e-06	1.824e-06	1.805e-06	1.344e-06		0.152	31.8103	31.931	31.4483	31.1207	23.1724
0.153	1.847e-06	1.854e-06	1.827e-06	1.806e-06	1.34e-06		0.153	31.8448	31.9655	31.5	31.1379	23.1034
0.154	1.847e-06	1.853e-06	1.828e-06	1.804e-06	1.335e-06		0.154	31.8448	31.9483	31.5172	31.1034	23.0172
0.155	1.846e-06	1.849e-06	1.826e-06	1.8e-06	1.33e-06		0.155	31.8276	31.8793	31.4828	31.0345	22.931
0.156	1.844e-06	1.844e-06	1.823e-06	1.794e-06	1.324e-06		0.156	31.7931	31.7931	31.431	30.931	22.8276
0.157	1.838e-06	1.841e-06	1.818e-06	1.788e-06	1.315e-06		0.157	31.6897	31.7414	31.3448	30.8276	22.6724
0.158	1.838e-06	1.845e-06	1.819e-06	1.786e-06	1.31e-06		0.158	31.6897	31.8103	31.3621	30.7931	22.5862
0.159	1.844e-06	1.852e-06	1.825e-06	1.788e-06	1.305e-06		0.159	31.7931	31.931	31.4655	30.8276	22.5
0.16	1.846e-06	1.854e-06	1.828e-06	1.787e-06	1.298e-06		0.16	31.8276	31.9655	31.5172	30.8103	22.3793
0.161	1.846e-06	1.851e-06	1.828e-06	1.782e-06	1.29e-06		0.161	31.8276	31.9138	31.5172	30.7241	22.2414
0.162	1.846e-06	1.848e-06	1.828e-06	1.777e-06	1.284e-06		0.162	31.8276	31.8621	31.5172	30.6379	22.1379
0.163	1.84e-06	1.841e-06	1.824e-06	1.769e-06	1.276e-06		0.163	31.7241	31.7414	31.4483	30.5	22
0.164	1.838e-06	1.837e-06	1.821e-06	1.765e-06	1.27e-06		0.164	31.6897	31.6724	31.3966	30.431	21.8966
0.165	1.843e-06	1.841e-06	1.826e-06	1.768e-06	1.267e-06		0.165	31.7759	31.7414	31.4828	30.4828	21.8448
0.166	1.845e-06	1.844e-06	1.827e-06	1.77e-06	1.261e-06		0.166	31.8103	31.7931	31.5	30.5172	21.7414
0.167	1.845e-06	1.845e-06	1.827e-06	1.77e-06	1.253e-06		0.167	31.8103	31.8103	31.5	30.5172	21.6034
0.168	1.844e-06	1.846e-06	1.828e-06	1.768e-06	1.245e-06		0.168	31.7931	31.8276	31.5172	30.4828	21.4655
0.169	1.84e-06	1.842e-06	1.826e-06	1.763e-06	1.235e-06		0.169	31.7241	31.7586	31.4828	30.3966	21.2931
0.17	1.837e-06	1.839e-06	1.822e-06	1.758e-06	1.227e-06		0.17	31.6724	31.7069	31.4138	30.3103	21.1552
0.171	1.841e-06	1.841e-06	1.823e-06	1.76e-06	1.223e-06		0.171	31.7414	31.7414	31.431	30.3448	21.0862
0.172	1.845e-06	1.844e-06	1.826e-06	1.762e-06	1.22e-06		0.172	31.8103	31.7931	31.4828	30.3793	21.0345
0.173	1.846e-06	1.844e-06	1.829e-06	1.761e-06	1.213e-06		0.173	31.8276	31.7931	31.5345	30.3621	20.9138
0.174	1.846e-06	1.843e-06	1.832e-06	1.757e-06	1.205e-06		0.174	31.8276	31.7759	31.5862	30.2931	20.7759
0.175	1.843e-06	1.842e-06	1.833e-06	1.752e-06	1.196e-06		0.175	31.7759	31.7586	31.6034	30.2069	20.6207
0.176	1.838e-06	1.84e-06	1.83e-06	1.745e-06	1.185e-06		0.176	31.6897	31.7241	31.5517	30.0862	20.431
0.177	1.836e-06	1.842e-06	1.832e-06	1.744e-06	1.178e-06		0.177	31.6552	31.7586	31.5862	30.069	20.3103
0.178	1.839e-06	1.847e-06	1.838e-06	1.747e-06	1.174e-06		0.178	31.7069	31.8448	31.6897	30.1207	20.2414
0.179	1.84e-06	1.847e-06	1.838e-06	1.748e-06	1.167e-06		0.179	31.7241	31.8448	31.6897	30.1379	20.1207
0.18	1.841e-06	1.846e-06	1.835e-06	1.748e-06	1.159e-06		0.18	31.7414	31.8276	31.6379	30.1379	19.9828
0.181	1.842e-06	1.845e-06	1.832e-06	1.746e-06	1.151e-06		0.181	31.7586	31.8103	31.5862	30.1034	19.8448
0.182	1.841e-06	1.842e-06	1.828e-06	1.739e-06	1.141e-06		0.182	31.7414	31.7586	31.5172	29.9828	19.6724
0.183	1.841e-06	1.84e-06	1.83e-06	1.734e-06	1.133e-06		0.183	31.7414	31.7241	31.5517	29.8966	19.5345
0.184	1.845e-06	1.845e-06	1.837e-06	1.732e-06	1.128e-06		0.184	31.8103	31.8103	31.6724	29.8621	19.4483
0.185	1.848e-06	1.849e-06	1.84e-06	1.733e-06	1.123e-06		0.185	31.8621	31.8793	31.7241	29.8793	19.3621
0.186	1.849e-06	1.851e-06	1.84e-06	1.734e-06	1.115e-06		0.186	31.8793	31.9138	31.7241	29.8966	19.2241
0.187	1.848e-06	1.851e-06	1.837e-06	1.735e-06	1.106e-06		0.187	31.8621	31.9138	31.6724	29.9138	19.069
0.188	1.845e-06	1.848e-06	1.834e-06	1.735e-06	1.095e-06		0.188	31.8103	31.8621	31.6207	29.9138	18.8793
0.189	1.841e-06	1.841e-06	1.83e-06	1.732e-06	1.084e-06		0.189	31.7414	31.7414	31.5517	29.8621	18.6897
0.19	1.841e-06	1.841e-06	1.834e-06	1.73e-06	1.076e-06		0.19	31.7414	31.7414	31.6207	29.8276	18.5517
0.191	1.846e-06	1.846e-06	1.84e-06	1.73e-06	1.07e-06		0.191	31.8276	31.8276	31.7241	29.8276	18.4483
0.192	1.848e-06	1.849e-06	1.843e-06	1.727e-06	1.061e-06		0.192	31.8621	31.8793	31.7759	29.7759	18.2931
0.193	1.849e-06	1.85e-06	1.845e-06	1.724e-06	1.054e-06		0.193	31.8793	31.8966	31.8103	29.7241	18.1724
0.194	1.849e-06	1.849e-06	1.848e-06	1.723e-06	1.046e-06		0.194	31.8793	31.8793	31.8621	29.7069	18.0345
0.195	1.845e-06	1.844e-06	1.845e-06	1.719e-06	1.035e-06		0.195	31.8103	31.7931	31.8103	29.6379	17.8448
0.196	1.844e-06	1.843e-06	1.846e-06	1.717e-06	1.026e-06		0.196	31.7931	31.7759	31.8276	29.6034	17.6897
0.197	1.848e-06	1.85e-06	1.852e-06	1.72e-06	1.018e-06		0.197	31.8621	31.8966	31.931	29.6552	17.5517
0.198	1.852e-06	1.854e-06	1.855e-06	1.719e-06	1.008e-06		0.198	31.931	31.9655	31.9828	29.6379	17.3793
0.199	1.852e-06	1.856e-06	1.855e-06	1.717e-06	9.993e-07		0.199	31.931	32	31.9828	29.6034	17.2293
0.2	1.855e-06	1.859e-06	1.86e-06	1.718e-06	9.92e-07		0.2	31.9828	32.0517	32.069	29.6207	17.1034
0.201	1.852e-06	1.858e-06	1.859e-06	1.718e-06	9.817e-07		0.201	31.931	32.0345	32.0517	29.6207	16.9259
0.202	1.844e-06	1.851e-06	1.852e-06	1.713e-06	9.687e-07		0.202	31.7931	31.9138	31.931	29.5345	16.7017
0.203	1.837e-06	1.842e-06	1.842e-06	1.706e-06	9.545e-07		0.203	31.6724	31.7586	31.7586	29.4138	16.4569
0.204	1.829e-06	1.827e-06	1.828e-06	1.695e-06	9.387e-07		0.204	31.5345	31.5	31.5172	29.2241	16.1845
0.205	1.82e-06	1.812e-06	1.816e-06	1.681e-06	9.241e-07		0.205	31.3793	31.2414	31.3103	28.9828	15.9328
0.206	1.826e-06	1.814e-06	1.822e-06	1.68e-06	9.175e-07		0.206	31.4828	31.2759	31.4138	28.9655	15.819
0.207	1.839e-06	1.828e-06	1.839e-06	1.688e-06	9.142e-07		0.207	31.7069	31.5172	31.7069	29.1034	15.7621
0.208	1.848e-06	1.841e-06	1.852e-06	1.694e-06	9.102e-07		0.208	31.8621	31.7414	31.931	29.2069	15.6931
0.209	1.856e-06	1.853e-06	1.863e-06	1.701e-06	9.053e-07		0.209	32	31.9483	32.1207	29.3276	15.6086
0.21	1.861e-06	1.861e-06	1.869e-06	1.705e-06	8.98e-07		0.21	32.0862	32.0862	32.2241	29.3966	15.4828
0.211	1.859e-06	1.857e-06	1.866e-06	1.701e-06	8.864e-07		0.211	32.0517	32.0172	32.1724	29.3276	15.2828
0.212	1.859e-06	1.856e-06	1.867e-06	1.698e-06	8.752e-07		0.212	32.0517	32	32.1897	29.2759	15.0897
0.213	1.858e-06	1.856e-06	1.87e-06	1.696e-06	8.64e-07		0.213	32.0345	32	32.2414	29.2414	14.8966
0.214	1.853e-06	1.853e-06	1.867e-06	1.693e-06	8.521e-07		0.214	31.9483	31.9483	32.1897	29.1897	14.6914
0.215	1.848e-06	1.851e-06	1.865e-06	1.692e-06	8.417e-07		0.215	31.8621	31.9138	32.1552	29.1724	14.5121
0.216	1.849e-06	1.855e-06	1.866e-06	1.693e-06	8.333e-07		0.216	31.8793	31.9828	32.1724	29.1897	14.3672
0.217	1.851e-06	1.855e-06	1.866e-06	1.691e-06	8.235e-07		0.217	31.9138	31.9828	32.1724	29.1552	14.1983
0.218	1.85e-06	1.853e-06	1.864e-06	1.688e-06	8.121e-07		0.218	31.8966	31.9483	32.1379	29.1034	14.0017
0.219	1.849e-06	1.851e-06	1.863e-06	1.684e-06	8.001e-07		0.219	31.8793	31.9138	32.1207	29.0345	13.7948
0.22	1.847e-06	1.848e-06	1.861e-06	1.68e-06	7.886e-07		0.22	31.8448	31.8621	32.0862	28.9655	13.5966
0.221	1.843e-06	1.844e-06	1.859e-06	1.676e-06	7.778e-07		0.221	31.7759	31.7931	32.0517	28.8966	13.4103
0.222	1.845e-06	1.845e-06	1.86e-06	1.676e-06	7.699e-07		0.222	31.8103	31.8103	32.069	28.8966	13.2741
0.223	1.849e-06	1.847e-06	1.862e-06	1.678e-06	7.625e-07		0.223	31.8793	31.8448	32.1034	28.931	13.1466
0.224	1.847e-06	1.846e-06	1.861e-06	1.678e-06	7.521e-07		0.224	31.8448	31.8276	32.0862	28.931	12.9672
0.225	1.842e-06	1.842e-06	1.86e-06	1.675e-06	7.398e-07		0.225	31.7586	31.7586	32.069	28.8793	12.7552
0.226	1.838e-06	1.839e-06	1.861e-06	1.671e-06	7.274e-07		0.226	31.6897	31.7069	32.0862	28.8103	12.5414
0.227	1.831e-06	1.832e-06	1.858e-06	1.663e-06	7.141e-07		0.227	31.569	31.5862	32.0345	28.6724	12.3121
0.228	1.829e-06	1.829e-06	1.856e-06	1.657e-06	7.038e-07		0.228	31.5345	31.5345	32	28.569	12.1345
0.229	1.832e-06	1.833e-06	1.857e-06	1.657e-06	6.961e-07		0.229	31.5862	31.6034	32.0172	28.569	12.0017
0.23	1.832e-06	1.835e-06	1.854e-06	1.657e-06	6.868e-07		0.23	31.5862	31.6379	31.9655	28.569	11.8414
0.231	1.828e-06	1.833e-06	1.85e-06	1.654e-06	6.769e-07		0.231	31.5172	31.6034	31.8966	28.5172	11.6707
0.232	1.824e-06	1.829e-06	1.846e-06	1.65e-06	6.663e-07		0.232	31.4483	31.5345	31.8276	28.4483	11.4879
0.233	1.82e-06	1.821e-06	1.841e-06	1.643e-06	6.54e-07		0.233	31.3793	31.3966	31.7414	28.3276	11.2759
0.234	1.816e-06	1.815e-06	1.836e-06	1.636e-06	6.424e-07		0.234	31.3103	31.2931	31.6552	28.2069	11.0759
0.235	1.818e-06	1.818e-06	1.836e-06	1.635e-06	6.329e-07		0.235	31.3448	31.3448	31.6552	28.1897	10.9121
0.236	1.819e-06	1.822e-06	1.837e-06	1.635e-06	6.233e-07		0.236	31.3621	31.4138	31.6724	28.1897	10.7466
0.237	1.816e-06	1.82e-06	1.835e-06	1.63e-06	6.133e-07		0.237	31.3103	31.3793	31.6379	28.1034	10.5741
0.238	1.812e-06	1.815e-06	1.831e-06	1.624e-06	6.029e-07		0.238	31.2414	31.2931	31.569	28	10.3948
0.239	1.81e-06	1.811e-06	1.826e-06	1.616e-06	5.918e-07		0.239	31.2069	31.2241	31.4828	27.8621	10.2034
0.24	1.806e-06	1.806e-06	1.819e-06	1.606e-06	5.8e-07		0.24	31.1379	31.1379	31.3621	27.6897	10
0.241	1.804e-06	1.808e-06	1.816e-06	1.599e-06	5.698e-07		0.241	31.1034	31.1724	31.3103	27.569	9.82414
0.242	1.808e-06	1.813e-06	1.819e-06	1.596e-06	5.61e-07		0.242	31.1724	31.2586	31.3621	27.5172	9.67241
0.243	1.807e-06	1.812e-06	1.82e-06	1.591e-06	5.515e-07		0.243	31.1552	31.2414	31.3793	27.431	9.50862
0.244	1.807e-06	1.809e-06	1.819e-06	1.585e-06	5.421e-07		0.244	31.1552	31.1897	31.3621	27.3276	9.34655
0.245	1.807e-06	1.807e-06	1.817e-06	1.58e-06	5.327e-07		0.245	31.1552	31.1552	31.3276	27.2414	9.18448
0.246	1.801e-06	1.799e-06	1.81e-06	1.571e-06	5.219e-07		0.246	31.0517	31.0172	31.2069	27.0862	8.99828
0.247	1.796e-06	1.795e-06	1.804e-06	1.564e-06	5.119e-07		0.247	30.9655	30.9483	31.1034	26.9655	8.82586
0.248	1.798e-06	1.796e-06	1.805e-06	1.561e-06	5.035e-07		0.248	31	30.9655	31.1207	26.9138	8.68103
0.249	1.8e-06	1.801e-06	1.805e-06	1.556e-06	4.946e-07		0.249	31.0345	31.0517	31.1207	26.8276	8.52759
0.25	1.803e-06	1.804e-06	1.803e-06	1.548e-06	4.856e-07		0.25	31.0862	31.1034	31.0862	26.6897	8.37241
0.251	1.804e-06	1.807e-06	1.799e-06	1.539e-06	4.762e-07		0.251	31.1034	31.1552	31.0172	26.5345	8.21034
0.252	1.801e-06	1.807e-06	1.794e-06	1.528e-06	4.66e-07		0.252	31.0517	31.1552	30.931	26.3448	8.03448
0.253	1.797e-06	1.803e-06	1.789e-06	1.516e-06	4.561e-07		0.253	30.9828	31.0862	30.8448	26.1379	7.86379
0.254	1.797e-06	1.803e-06	1.79e-06	1.511e-06	4.479e-07		0.254	30.9828	31.0862	30.8621	26.0517	7.72241
0.255	1.803e-06	1.807e-06	1.795e-06	1.508e-06	4.405e-07		0.255	31.0862	31.1552	30.9483	26	7.59483
0.256	1.806e-06	1.807e-06	1.795e-06	1.502e-06	4.325e-07		0.256	31.1379	31.1552	30.9483	25.8966	7.4569
0.257	1.808e-06	1.807e-06	1.793e-06	1.494e-06	4.241e-07		0.257	31.1724	31.1552	30.9138	25.7586	7.31207
0.258	1.809e-06	1.809e-06	1.789e-06	1.483e-06	4.152e-07		0.258	31.1897	31.1897	30.8448	25.569	7.15862
0.259	1.806e-06	1.809e-06	1.781e-06	1.471e-06	4.056e-07		0.259	31.1379	31.1897	30.7069	25.3621	6.9931
0.26	1.807e-06	1.811e-06	1.779e-06	1.461e-06	3.972e-07		0.26	31.1552	31.2241	30.6724	25.1897	6.84828
0.261	1.815e-06	1.818e-06	1.783e-06	1.457e-06	3.902e-07		0.261	31.2931	31.3448	30.7414	25.1207	6.72759
0.262	1.82e-06	1.822e-06	1.786e-06	1.451e-06	3.832e-07		0.262	31.3793	31.4138	30.7931	25.0172	6.6069
0.263	1.823e-06	1.824e-06	1.785e-06	1.443e-06	3.761e-07		0.263	31.431	31.4483	30.7759	24.8793	6.48448
0.264	1.826e-06	1.827e-06	1.783e-06	1.433e-06	3.688e-07		0.264	31.4828	31.5	30.7414	24.7069	6.35862
0.265	1.826e-06	1.827e-06	1.778e-06	1.42e-06	3.609e-07		0.265	31.4828	31.5	30.6552	24.4828	6.22241
0.266	1.826e-06	1.828e-06	1.773e-06	1.407e-06	3.53e-07		0.266	31.4828	31.5172	30.569	24.2586	6.08621
0.267	1.832e-06	1.835e-06	1.774e-06	1.399e-06	3.462e-07		0.267	31.5862	31.6379	30.5862	24.1207	5.96897
0.268	1.838e-06	1.841e-06	1.774e-06	1.392e-06	3.393e-07		0.268	31.6897	31.7414	30.5862	24	5.85
0.269	1.84e-06	1.844e-06	1.771e-06	1.384e-06	3.321e-07		0.269	31.7241	31.7931	30.5345	23.8621	5.72586
0.27	1.845e-06	1.846e-06	1.769e-06	1.376e-06	3.253e-07		0.27	31.8103	31.8276	30.5	23.7241	5.60862
0.271	1.848e-06	1.846e-06	1.767e-06	1.366e-06	3.186e-07		0.271	31.8621	31.8276	30.4655	23.5517	5.4931
0.272	1.847e-06	1.846e-06	1.762e-06	1.353e-06	3.118e-07		0.272	31.8448	31.8276	30.3793	23.3276	5.37586
0.273	1.85e-06	1.849e-06	1.76e-06	1.344e-06	3.061e-07		0.273	31.8966	31.8793	30.3448	23.1724	5.27759
0.274	1.855e-06	1.854e-06	1.76e-06	1.337e-06	3.011e-07		0.274	31.9828	31.9655	30.3448	23.0517	5.19138
0.275	1.855e-06	1.854e-06	1.754e-06	1.329e-06	2.955e-07		0.275	31.9828	31.9655	30.2414	22.9138	5.09483
0.276	1.854e-06	1.851e-06	1.749e-06	1.32e-06	2.896e-07		0.276	31.9655	31.9138	30.1552	22.7586	4.9931
0.277	1.849e-06	1.846e-06	1.742e-06	1.31e-06	2.836e-07		0.277	31.8793	31.8276	30.0345	22.5862	4.88966
0.278	1.839e-06	1.837e-06	1.731e-06	1.296e-06	2.773e-07		0.278	31.7069	31.6724	29.8448	22.3448	4.78103
0.279	1.829e-06	1.828e-06	1.721e-06	1.284e-06	2.716e-07		0.279	31.5345	31.5172	29.6724	22.1379	4.68276
0.28	1.823e-06	1.821e-06	1.716e-06	1.275e-06	2.669e-07		0.28	31.431	31.3966	29.5862	21.9828	4.60172
0.281	1.814e-06	1.811e-06	1.709e-06	1.266e-06	2.622e-07		0.281	31.2759	31.2241	29.4655	21.8276	4.52069
0.282	1.8e-06	1.795e-06	1.697e-06	1.256e-06	2.573e-07		0.282	31.0345	30.9483	29.2586	21.6552	4.43621
0.283	1.781e-06	1.776e-06	1.681e-06	1.245e-06	2.524e-07		0.283	30.7069	30.6207	28.9828	21.4655	4.35172
0.284	1.759e-06	1.754e-06	1.662e-06	1.233e-06	2.471e-07		0.284	30.3276	30.2414	28.6552	21.2586	4.26034
0.285	1.733e-06	1.729e-06	1.64e-06	1.218e-06	2.417e-07		0.285	29.8793	29.8103	28.2759	21	4.16724
0.286	1.712e-06	1.71e-06	1.625e-06	1.207e-06	2.372e-07		0.286	29.5172	29.4828	28.0172	20.8103	4.08966
0.287	1.693e-06	1.694e-06	1.614e-06	1.198e-06	2.333e-07		0.287	29.1897	29.2069	27.8276	20.6552	4.02241
0.288	1.673e-06	1.674e-06	1.6e-06	1.187e-06	2.293e-07		0.288	28.8448	28.8621	27.5862	20.4655	3.95345
0.289	1.654e-06	1.654e-06	1.586e-06	1.174e-06	2.254e-07		0.289	28.5172	28.5172	27.3448	20.2414	3.88621
0.29	1.636e-06	1.633e-06	1.571e-06	1.161e-06	2.214e-07		0.29	28.2069	28.1552	27.0862	20.0172	3.81724
0.291	1.612e-06	1.609e-06	1.55e-06	1.144e-06	2.17e-07		0.291	27.7931	27.7414	26.7241	19.7241	3.74138
0.292	1.591e-06	1.587e-06	1.532e-06	1.13e-06	2.13e-07		0.292	27.431	27.3621	26.4138	19.4828	3.67241
0.293	1.573e-06	1.571e-06	1.519e-06	1.121e-06	2.098e-07		0.293	27.1207	27.0862	26.1897	19.3276	3.61724
0.294	1.552e-06	1.552e-06	1.503e-06	1.11e-06	2.062e-07		0.294	26.7586	26.7586	25.9138	19.1379	3.55517
0.295	1.532e-06	1.533e-06	1.489e-06	1.1e-06	2.026e-07		0.295	26.4138	26.431	25.6724	18.9655	3.4931
0.296	1.513e-06	1.517e-06	1.474e-06	1.088e-06	1.99e-07		0.296	26.0862	26.1552	25.4138	18.7586	3.43103
0.297	1.493e-06	1.5e-06	1.457e-06	1.073e-06	1.95e-07		0.297	25.7414	25.8621	25.1207	18.5	3.36207
0.298	1.476e-06	1.482e-06	1.439e-06	1.057e-06	1.915e-07		0.298	25.4483	25.5517	24.8103	18.2241	3.30172
0.299	1.464e-06	1.469e-06	1.426e-06	1.045e-06	1.886e-07		0.299	25.2414	25.3276	24.5862	18.0172	3.25172
0.3	1.452e-06	1.454e-06	1.414e-06	1.034e-06	1.858e-07		0.3	25.0345	25.069	24.3793	17.8276	3.20345
0.301	1.439e-06	1.438e-06	1.4e-06	1.021e-06	1.828e-07		0.301	24.8103	24.7931	24.1379	17.6034	3.15172
0.302	1.424e-06	1.423e-06	1.387e-06	1.008e-06	1.797e-07		0.302	24.5517	24.5345	23.9138	17.3793	3.09828
0.303	1.409e-06	1.408e-06	1.373e-06	9.941e-07	1.765e-07		0.303	24.2931	24.2759	23.6724	17.1397	3.0431
0.304	1.393e-06	1.392e-06	1.358e-06	9.798e-07	1.733e-07		0.304	24.0172	24	23.4138	16.8931	2.98793
0.305	1.38e-06	1.379e-06	1.346e-06	9.68e-07	1.708e-07		0.305	23.7931	23.7759	23.2069	16.6897	2.94483
0.306	1.37e-06	1.37e-06	1.337e-06	9.583e-07	1.688e-07		0.306	23.6207	23.6207	23.0517	16.5224	2.91034
0.307	1.358e-06	1.359e-06	1.325e-06	9.458e-07	1.666e-07		0.307	23.4138	23.431	22.8448	16.3069	2.87241
0.308	1.344e-06	1.345e-06	1.311e-06	9.322e-07	1.641e-07		0.308	23.1724	23.1897	22.6034	16.0724	2.82931
0.309	1.331e-06	1.33e-06	1.296e-06	9.179e-07	1.614e-07		0.309	22.9483	22.931	22.3448	15.8259	2.78276
0.31	1.314e-06	1.312e-06	1.279e-06	9.018e-07	1.582e-07		0.31	22.6552	22.6207	22.0517	15.5483	2.72759
0.311	1.299e-06	1.297e-06	1.263e-06	8.869e-07	1.554e-07		0.311	22.3966	22.3621	21.7759	15.2914	2.67931
0.312	1.289e-06	1.289e-06	1.252e-06	8.749e-07	1.534e-07		0.312	22.2241	22.2241	21.5862	15.0845	2.64483
0.313	1.278e-06	1.28e-06	1.241e-06	8.623e-07	1.514e-07		0.313	22.0345	22.069	21.3966	14.8672	2.61034
0.314	1.265e-06	1.268e-06	1.229e-06	8.498e-07	1.494e-07		0.314	21.8103	21.8621	21.1897	14.6517	2.57586
0.315	1.253e-06	1.253e-06	1.216e-06	8.37e-07	1.473e-07		0.315	21.6034	21.6034	20.9655	14.431	2.53966
0.316	1.237e-06	1.238e-06	1.201e-06	8.232e-07	1.45e-07		0.316	21.3276	21.3448	20.7069	14.1931	2.5
0.317	1.222e-06	1.221e-06	1.184e-06	8.085e-07	1.427e-07		0.317	21.069	21.0517	20.4138	13.9397	2.46034
0.318	1.209e-06	1.21e-06	1.171e-06	7.961e-07	1.407e-07		0.318	20.8448	20.8621	20.1897	13.7259	2.42586
0.319	1.198e-06	1.201e-06	1.158e-06	7.851e-07	1.39e-07		0.319	20.6552	20.7069	19.9655	13.5362	2.39655
0.32	1.184e-06	1.188e-06	1.145e-06	7.738e-07	1.372e-07		0.32	20.4138	20.4828	19.7414	13.3414	2.36552
0.321	1.171e-06	1.175e-06	1.132e-06	7.623e-07	1.355e-07		0.321	20.1897	20.2586	19.5172	13.1431	2.33621
0.322	1.157e-06	1.161e-06	1.119e-06	7.501e-07	1.339e-07		0.322	19.9483	20.0172	19.2931	12.9328	2.30862
0.323	1.142e-06	1.145e-06	1.104e-06	7.354e-07	1.321e-07		0.323	19.6897	19.7414	19.0345	12.6793	2.27759
0.324	1.128e-06	1.131e-06	1.091e-06	7.223e-07	1.305e-07		0.324	19.4483	19.5	18.8103	12.4534	2.25
0.325	1.118e-06	1.121e-06	1.082e-06	7.115e-07	1.292e-07		0.325	19.2759	19.3276	18.6552	12.2672	2.22759
0.326	1.106e-06	1.109e-06	1.07e-06	6.999e-07	1.275e-07		0.326	19.069	19.1207	18.4483	12.0672	2.19828
0.327	1.093e-06	1.095e-06	1.058e-06	6.884e-07	1.259e-07		0.327	18.8448	18.8793	18.2414	11.869	2.17069
0.328	1.078e-06	1.081e-06	1.044e-06	6.765e-07	1.243e-07		0.328	18.5862	18.6379	18	11.6638	2.1431
0.329	1.063e-06	1.066e-06	1.027e-06	6.63e-07	1.226e-07		0.329	18.3276	18.3793	17.7069	11.431	2.11379
0.33	1.047e-06	1.051e-06	1.01e-06	6.502e-07	1.208e-07		0.33	18.0517	18.1207	17.4138	11.2103	2.08276
0.331	1.036e-06	1.039e-06	9.973e-07	6.4e-07	1.194e-07		0.331	17.8621	17.9138	17.1948	11.0345	2.05862
0.332	1.025e-06	1.028e-06	9.849e-07	6.299e-07	1.18e-07		0.332	17.6724	17.7241	16.981	10.8603	2.03448
0.333	1.013e-06	1.015e-06	9.716e-07	6.193e-07	1.166e-07		0.333	17.4655	17.5	16.7517	10.6776	2.01034
0.334	9.989e-07	1e-06	9.575e-07	6.087e-07	1.153e-07		0.334	17.2224	17.2414	16.5086	10.4948	1.98793
0.335	9.84e-07	9.851e-07	9.42e-07	5.975e-07	1.14e-07		0.335	16.9655	16.9845	16.2414	10.3017	1.96552
0.336	9.67e-07	9.681e-07	9.256e-07	5.854e-07	1.127e-07		0.336	16.6724	16.6914	15.9586	10.0931	1.9431
0.337	9.529e-07	9.538e-07	9.134e-07	5.751e-07	1.115e-07		0.337	16.4293	16.4448	15.7483	9.91552	1.92241
0.338	9.407e-07	9.43e-07	9.031e-07	5.659e-07	1.105e-07		0.338	16.219	16.2586	15.5707	9.7569	1.90517
0.339	9.267e-07	9.3e-07	8.91e-07	5.556e-07	1.094e-07		0.339	15.9776	16.0345	15.3621	9.57931	1.88621
0.34	9.122e-07	9.163e-07	8.777e-07	5.458e-07	1.082e-07		0.34	15.7276	15.7983	15.1328	9.41034	1.86552
0.341	8.985e-07	9.02e-07	8.633e-07	5.36e-07	1.07e-07		0.341	15.4914	15.5517	14.8845	9.24138	1.84483
0.342	8.833e-07	8.847e-07	8.467e-07	5.252e-07	1.056e-07		0.342	15.2293	15.2534	14.5983	9.05517	1.82069
0.343	8.69e-07	8.687e-07	8.32e-07	5.154e-07	1.044e-07		0.343	14.9828	14.9776	14.3448	8.88621	1.8
0.344	8.567e-07	8.561e-07	8.197e-07	5.068e-07	1.034e-07		0.344	14.7707	14.7603	14.1328	8.73793	1.78276
0.345	8.435e-07	8.433e-07	8.072e-07	4.977e-07	1.024e-07		0.345	14.5431	14.5397	13.9172	8.58103	1.76552
0.346	8.291e-07	8.302e-07	7.943e-07	4.891e-07	1.013e-07		0.346	14.2948	14.3138	13.6948	8.43276	1.74655
0.347	8.148e-07	8.175e-07	7.814e-07	4.808e-07	1.003e-07		0.347	14.0483	14.0948	13.4724	8.28966	1.72931
0.348	8.001e-07	8.034e-07	7.675e-07	4.722e-07	9.926e-08		0.348	13.7948	13.8517	13.2328	8.14138	1.71138
0.349	7.85e-07	7.886e-07	7.529e-07	4.634e-07	9.825e-08		0.349	13.5345	13.5966	12.981	7.98966	1.69397
0.35	7.728e-07	7.757e-07	7.41e-07	4.556e-07	9.744e-08		0.35	13.3241	13.3741	12.7759	7.85517	1.68
0.351	7.616e-07	7.636e-07	7.304e-07	4.484e-07	9.665e-08		0.351	13.131	13.1655	12.5931	7.73103	1.66638
0.352	7.486e-07	7.501e-07	7.19e-07	4.409e-07	9.566e-08		0.352	12.9069	12.9328	12.3966	7.60172	1.64931
0.353	7.35e-07	7.366e-07	7.072e-07	4.334e-07	9.461e-08		0.353	12.6724	12.7	12.1931	7.47241	1.63121
0.354	7.217e-07	7.233e-07	6.947e-07	4.259e-07	9.356e-08		0.354	12.4431	12.4707	11.9776	7.3431	1.6131
0.355	7.071e-07	7.091e-07	6.804e-07	4.175e-07	9.233e-08		0.355	12.1914	12.2259	11.731	7.19828	1.5919
0.356	6.955e-07	6.968e-07	6.684e-07	4.102e-07	9.128e-08		0.356	11.9914	12.0138	11.5241	7.07241	1.57379
0.357	6.859e-07	6.872e-07	6.585e-07	4.045e-07	9.052e-08		0.357	11.8259	11.8483	11.3534	6.97414	1.56069
0.358	6.747e-07	6.765e-07	6.478e-07	3.986e-07	8.972e-08		0.358	11.6328	11.6638	11.169	6.87241	1.5469
0.359	6.626e-07	6.646e-07	6.368e-07	3.928e-07	8.894e-08		0.359	11.4241	11.4586	10.9793	6.77241	1.53345
0.36	6.498e-07	6.518e-07	6.255e-07	3.869e-07	8.817e-08		0.36	11.2034	11.2379	10.7845	6.67069	1.52017
0.361	6.361e-07	6.375e-07	6.138e-07	3.801e-07	8.722e-08		0.361	10.9672	10.9914	10.5828	6.55345	1.50379
0.362	6.237e-07	6.24e-07	6.029e-07	3.736e-07	8.627e-08		0.362	10.7534	10.7586	10.3948	6.44138	1.48741
0.363	6.136e-07	6.138e-07	5.941e-07	3.683e-07	8.555e-08		0.363	10.5793	10.5828	10.2431	6.35	1.475
0.364	6.038e-07	6.046e-07	5.854e-07	3.631e-07	8.486e-08		0.364	10.4103	10.4241	10.0931	6.26034	1.4631
0.365	5.935e-07	5.945e-07	5.754e-07	3.577e-07	8.408e-08		0.365	10.2328	10.25	9.92069	6.16724	1.44966
0.366	5.829e-07	5.846e-07	5.651e-07	3.524e-07	8.328e-08		0.366	10.05	10.0793	9.7431	6.07586	1.43586
0.367	5.722e-07	5.746e-07	5.551e-07	3.472e-07	8.245e-08		0.367	9.86552	9.9069	9.57069	5.98621	1.42155
0.368	5.61e-07	5.634e-07	5.444e-07	3.418e-07	8.152e-08		0.368	9.67241	9.71379	9.38621	5.8931	1.40552
0.369	5.515e-07	5.538e-07	5.355e-07	3.374e-07	8.089e-08		0.369	9.50862	9.54828	9.23276	5.81724	1.39466
0.37	5.434e-07	5.45e-07	5.282e-07	3.336e-07	8.042e-08		0.37	9.36897	9.39655	9.1069	5.75172	1.38655
0.371	5.345e-07	5.35e-07	5.193e-07	3.292e-07	7.975e-08		0.371	9.21552	9.22414	8.95345	5.67586	1.375
0.372	5.256e-07	5.257e-07	5.105e-07	3.25e-07	7.902e-08		0.372	9.06207	9.06379	8.80172	5.60345	1.36241
0.373	5.168e-07	5.174e-07	5.024e-07	3.214e-07	7.819e-08		0.373	8.91034	8.92069	8.66207	5.54138	1.3481
0.374	5.069e-07	5.083e-07	4.935e-07	3.173e-07	7.721e-08		0.374	8.73966	8.76379	8.50862	5.47069	1.33121
0.375	4.981e-07	5.002e-07	4.862e-07	3.138e-07	7.645e-08		0.375	8.58793	8.62414	8.38276	5.41034	1.3181
0.376	4.912e-07	4.933e-07	4.807e-07	3.11e-07	7.594e-08		0.376	8.46897	8.50517	8.28793	5.36207	1.30931
0.377	4.84e-07	4.855e-07	4.742e-07	3.078e-07	7.538e-08		0.377	8.34483	8.37069	8.17586	5.3069	1.29966
0.378	4.767e-07	4.774e-07	4.67e-07	3.045e-07	7.48e-08		0.378	8.21897	8.23103	8.05172	5.25	1.28966
0.379	4.689e-07	4.697e-07	4.595e-07	3.015e-07	7.414e-08		0.379	8.08448	8.09828	7.92241	5.19828	1.27828
0.38	4.602e-07	4.622e-07	4.516e-07	2.982e-07	7.341e-08		0.38	7.93448	7.96897	7.78621	5.14138	1.26569
0.381	4.522e-07	4.552e-07	4.442e-07	2.948e-07	7.267e-08		0.381	7.79655	7.84828	7.65862	5.08276	1.25293
0.382	4.461e-07	4.493e-07	4.387e-07	2.922e-07	7.213e-08		0.382	7.69138	7.74655	7.56379	5.03793	1.24362
0.383	4.413e-07	4.434e-07	4.342e-07	2.9e-07	7.166e-08		0.383	7.60862	7.64483	7.48621	5	1.23552
0.384	4.356e-07	4.363e-07	4.288e-07	2.874e-07	7.108e-08		0.384	7.51034	7.52241	7.3931	4.95517	1.22552
0.385	4.295e-07	4.292e-07	4.232e-07	2.851e-07	7.047e-08		0.385	7.40517	7.4	7.29655	4.91552	1.215
0.386	4.23e-07	4.227e-07	4.177e-07	2.828e-07	6.982e-08		0.386	7.2931	7.28793	7.20172	4.87586	1.20379
0.387	4.16e-07	4.162e-07	4.111e-07	2.8e-07	6.906e-08		0.387	7.17241	7.17586	7.08793	4.82759	1.19069
0.388	4.101e-07	4.109e-07	4.058e-07	2.778e-07	6.844e-08		0.388	7.07069	7.08448	6.99655	4.78966	1.18
0.389	4.061e-07	4.068e-07	4.02e-07	2.763e-07	6.8e-08		0.389	7.00172	7.01379	6.93103	4.76379	1.17241
0.39	4.015e-07	4.018e-07	3.977e-07	2.745e-07	6.746e-08		0.39	6.92241	6.92759	6.8569	4.73276	1.1631
0.391	3.968e-07	3.969e-07	3.934e-07	2.73e-07	6.693e-08		0.391	6.84138	6.8431	6.78276	4.7069	1.15397
0.392	3.918e-07	3.919e-07	3.894e-07	2.712e-07	6.635e-08		0.392	6.75517	6.7569	6.71379	4.67586	1.14397
0.393	3.858e-07	3.866e-07	3.84e-07	2.69e-07	6.566e-08		0.393	6.65172	6.66552	6.62069	4.63793	1.13207
0.394	3.798e-07	3.817e-07	3.787e-07	2.67e-07	6.501e-08		0.394	6.54828	6.58103	6.52931	4.60345	1.12086
0.395	3.756e-07	3.781e-07	3.743e-07	2.659e-07	6.458e-08		0.395	6.47586	6.51897	6.45345	4.58448	1.11345
0.396	3.717e-07	3.745e-07	3.703e-07	2.648e-07	6.414e-08		0.396	6.40862	6.4569	6.38448	4.56552	1.10586
0.397	3.676e-07	3.7e-07	3.666e-07	2.633e-07	6.368e-08		0.397	6.33793	6.37931	6.32069	4.53966	1.09793
0.398	3.634e-07	3.652e-07	3.635e-07	2.615e-07	6.317e-08		0.398	6.26552	6.29655	6.26724	4.50862	1.08914
0.399	3.591e-07	3.604e-07	3.6e-07	2.598e-07	6.264e-08		0.399	6.19138	6.21379	6.2069	4.47931	1.08
0.4	3.546e-07	3.556e-07	3.56e-07	2.582e-07	6.205e-08		0.4	6.11379	6.13103	6.13793	4.45172	1.06983
0.401	3.515e-07	3.522e-07	3.527e-07	2.575e-07	6.161e-08		0.401	6.06034	6.07241	6.08103	4.43966	1.06224
0.402	3.494e-07	3.495e-07	3.502e-07	2.574e-07	6.125e-08		0.402	6.02414	6.02586	6.03793	4.43793	1.05603
0.403	3.465e-07	3.46e-07	3.47e-07	2.568e-07	6.083e-08		0.403	5.97414	5.96552	5.98276	4.42759	1.04879
0.404	3.432e-07	3.426e-07	3.438e-07	2.558e-07	6.043e-08		0.404	5.91724	5.9069	5.92759	4.41034	1.0419
0.405	3.389e-07	3.388e-07	3.4e-07	2.545e-07	6e-08		0.405	5.8431	5.84138	5.86207	4.38793	1.03448
0.406	3.341e-07	3.349e-07	3.361e-07	2.529e-07	5.951e-08		0.406	5.76034	5.77414	5.79483	4.36034	1.02603
0.407	3.306e-07	3.32e-07	3.338e-07	2.521e-07	5.916e-08		0.407	5.7	5.72414	5.75517	4.34655	1.02
0.408	3.294e-07	3.309e-07	3.334e-07	2.526e-07	5.903e-08		0.408	5.67931	5.70517	5.74828	4.35517	1.01776
0.409	3.288e-07	3.297e-07	3.328e-07	2.532e-07	5.89e-08		0.409	5.66897	5.68448	5.73793	4.36552	1.01552
0.41	3.276e-07	3.28e-07	3.312e-07	2.533e-07	5.871e-08		0.41	5.64828	5.65517	5.71034	4.36724	1.01224
0.411	3.239e-07	3.242e-07	3.273e-07	2.52e-07	5.819e-08		0.411	5.58448	5.58966	5.6431	4.34483	1.00328
0.412	3.189e-07	3.197e-07	3.227e-07	2.498e-07	5.753e-08		0.412	5.49828	5.51207	5.56379	4.3069	0.991897
0.413	3.137e-07	3.15e-07	3.186e-07	2.474e-07	5.683e-08		0.413	5.40862	5.43103	5.4931	4.26552	0.979828
0.414	3.102e-07	3.119e-07	3.159e-07	2.463e-07	5.637e-08		0.414	5.34828	5.37759	5.44655	4.24655	0.971897
0.415	3.083e-07	3.098e-07	3.141e-07	2.462e-07	5.613e-08		0.415	5.31552	5.34138	5.41552	4.24483	0.967759
0.416	3.064e-07	3.074e-07	3.118e-07	2.461e-07	5.586e-08		0.416	5.28276	5.3	5.37586	4.2431	0.963103
0.417	3.04e-07	3.048e-07	3.091e-07	2.456e-07	5.549e-08		0.417	5.24138	5.25517	5.32931	4.23448	0.956724
0.418	3.017e-07	3.024e-07	3.07e-07	2.45e-07	5.515e-08		0.418	5.20172	5.21379	5.2931	4.22414	0.950862
0.419	2.987e-07	2.995e-07	3.045e-07	2.437e-07	5.471e-08		0.419	5.15	5.16379	5.25	4.20172	0.943276
0.42	2.961e-07	2.973e-07	3.025e-07	2.43e-07	5.44e-08		0.42	5.10517	5.12586	5.21552	4.18966	0.937931
0.421	2.946e-07	2.958e-07	3.01e-07	2.429e-07	5.423e-08		0.421	5.07931	5.1	5.18966	4.18793	0.935
0.422	2.924e-07	2.935e-07	2.988e-07	2.423e-07	5.393e-08		0.422	5.04138	5.06034	5.15172	4.17759	0.929828
0.423	2.902e-07	2.911e-07	2.967e-07	2.416e-07	5.358e-08		0.423	5.00345	5.01897	5.11552	4.16552	0.923793
0.424	2.881e-07	2.889e-07	2.949e-07	2.411e-07	5.324e-08		0.424	4.96724	4.98103	5.08448	4.1569	0.917931
0.425	2.852e-07	2.86e-07	2.924e-07	2.403e-07	5.281e-08		0.425	4.91724	4.93103	5.04138	4.1431	0.910517
0.426	2.822e-07	2.835e-07	2.902e-07	2.396e-07	5.246e-08		0.426	4.86552	4.88793	5.00345	4.13103	0.904483
0.427	2.805e-07	2.82e-07	2.889e-07	2.397e-07	5.23e-08		0.427	4.83621	4.86207	4.98103	4.13276	0.901724
0.428	2.79e-07	2.803e-07	2.873e-07	2.394e-07	5.215e-08		0.428	4.81034	4.83276	4.95345	4.12759	0.899138
0.429	2.776e-07	2.783e-07	2.855e-07	2.386e-07	5.196e-08		0.429	4.78621	4.79828	4.92241	4.11379	0.895862
0.43	2.761e-07	2.765e-07	2.837e-07	2.376e-07	5.177e-08		0.43	4.76034	4.76724	4.89138	4.09655	0.892586
0.431	2.74e-07	2.744e-07	2.818e-07	2.369e-07	5.15e-08		0.431	4.72414	4.73103	4.85862	4.08448	0.887931
0.432	2.712e-07	2.721e-07	2.796e-07	2.361e-07	5.116e-08		0.432	4.67586	4.69138	4.82069	4.07069	0.882069
0.433	2.693e-07	2.703e-07	2.782e-07	2.362e-07	5.096e-08		0.433	4.6431	4.66034	4.79655	4.07241	0.878621
0.434	2.679e-07	2.688e-07	2.772e-07	2.366e-07	5.082e-08		0.434	4.61897	4.63448	4.77931	4.07931	0.876207
0.435	2.662e-07	2.668e-07	2.755e-07	2.362e-07	5.061e-08		0.435	4.58966	4.6	4.75	4.07241	0.872586
0.436	2.645e-07	2.65e-07	2.738e-07	2.355e-07	5.041e-08		0.436	4.56034	4.56897	4.72069	4.06034	0.869138
0.437	2.628e-07	2.634e-07	2.723e-07	2.348e-07	5.02e-08		0.437	4.53103	4.54138	4.69483	4.04828	0.865517
0.438	2.604e-07	2.612e-07	2.699e-07	2.336e-07	4.992e-08		0.438	4.48966	4.50345	4.65345	4.02759	0.86069
0.439	2.585e-07	2.591e-07	2.679e-07	2.331e-07	4.975e-08		0.439	4.4569	4.46724	4.61897	4.01897	0.857759
0.44	2.574e-07	2.577e-07	2.669e-07	2.333e-07	4.969e-08		0.44	4.43793	4.4431	4.60172	4.02241	0.856724
0.441	2.56e-07	2.561e-07	2.659e-07	2.332e-07	4.956e-08		0.441	4.41379	4.41552	4.58448	4.02069	0.854483
0.442	2.545e-07	2.547e-07	2.645e-07	2.329e-07	4.938e-08		0.442	4.38793	4.39138	4.56034	4.01552	0.851379
0.443	2.527e-07	2.533e-07	2.633e-07	2.323e-07	4.919e-08		0.443	4.3569	4.36724	4.53966	4.00517	0.848103
0.444	2.505e-07	2.516e-07	2.614e-07	2.314e-07	4.897e-08		0.444	4.31897	4.33793	4.5069	3.98966	0.84431
0.445	2.482e-07	2.495e-07	2.589e-07	2.305e-07	4.878e-08		0.445	4.27931	4.30172	4.46379	3.97414	0.841034
0.446	2.469e-07	2.48e-07	2.573e-07	2.302e-07	4.875e-08		0.446	4.2569	4.27586	4.43621	3.96897	0.840517
0.447	2.458e-07	2.467e-07	2.561e-07	2.303e-07	4.874e-08		0.447	4.23793	4.25345	4.41552	3.97069	0.840345
0.448	2.444e-07	2.449e-07	2.546e-07	2.3e-07	4.864e-08		0.448	4.21379	4.22241	4.38966	3.96552	0.838621
0.449	2.428e-07	2.43e-07	2.535e-07	2.295e-07	4.854e-08		0.449	4.18621	4.18966	4.37069	3.9569	0.836897
0.45	2.411e-07	2.412e-07	2.525e-07	2.29e-07	4.842e-08		0.45	4.1569	4.15862	4.35345	3.94828	0.834828
0.451	2.388e-07	2.39e-07	2.508e-07	2.281e-07	4.821e-08		0.451	4.11724	4.12069	4.32414	3.93276	0.831207
0.452	2.371e-07	2.377e-07	2.495e-07	2.274e-07	4.81e-08		0.452	4.08793	4.09828	4.30172	3.92069	0.82931
0.453	2.362e-07	2.371e-07	2.486e-07	2.273e-07	4.811e-08		0.453	4.07241	4.08793	4.28621	3.91897	0.829483
0.454	2.349e-07	2.359e-07	2.471e-07	2.27e-07	4.806e-08		0.454	4.05	4.06724	4.26034	3.91379	0.828621
0.455	2.336e-07	2.345e-07	2.456e-07	2.267e-07	4.801e-08		0.455	4.02759	4.0431	4.23448	3.90862	0.827759
0.456	2.323e-07	2.329e-07	2.441e-07	2.264e-07	4.792e-08		0.456	4.00517	4.01552	4.20862	3.90345	0.826207
0.457	2.306e-07	2.31e-07	2.423e-07	2.256e-07	4.769e-08		0.457	3.97586	3.98276	4.17759	3.88966	0.822241
0.458	2.289e-07	2.296e-07	2.409e-07	2.248e-07	4.749e-08		0.458	3.94655	3.95862	4.15345	3.87586	0.818793
0.459	2.281e-07	2.29e-07	2.402e-07	2.245e-07	4.749e-08		0.459	3.93276	3.94828	4.14138	3.87069	0.818793
0.46	2.273e-07	2.283e-07	2.395e-07	2.243e-07	4.758e-08		0.46	3.91897	3.93621	4.12931	3.86724	0.820345
0.461	2.26e-07	2.271e-07	2.383e-07	2.239e-07	4.767e-08		0.461	3.89655	3.91552	4.10862	3.86034	0.821897
0.462	2.245e-07	2.255e-07	2.367e-07	2.234e-07	4.768e-08		0.462	3.87069	3.88793	4.08103	3.85172	0.822069
0.463	2.229e-07	2.238e-07	2.351e-07	2.229e-07	4.758e-08		0.463	3.8431	3.85862	4.05345	3.8431	0.820345
0.464	2.209e-07	2.221e-07	2.334e-07	2.22e-07	4.739e-08		0.464	3.80862	3.82931	4.02414	3.82759	0.817069
0.465	2.199e-07	2.21e-07	2.324e-07	2.216e-07	4.733e-08		0.465	3.79138	3.81034	4.0069	3.82069	0.816034
0.466	2.195e-07	2.204e-07	2.32e-07	2.214e-07	4.741e-08		0.466	3.78448	3.8	4	3.81724	0.817414
0.467	2.185e-07	2.193e-07	2.311e-07	2.208e-07	4.746e-08		0.467	3.76724	3.78103	3.98448	3.8069	0.818276
0.468	2.172e-07	2.178e-07	2.299e-07	2.202e-07	4.746e-08		0.468	3.74483	3.75517	3.96379	3.79655	0.818276
0.469	2.158e-07	2.162e-07	2.286e-07	2.198e-07	4.745e-08		0.469	3.72069	3.72759	3.94138	3.78966	0.818103
0.47	2.14e-07	2.143e-07	2.268e-07	2.191e-07	4.735e-08		0.47	3.68966	3.69483	3.91034	3.77759	0.816379
0.471	2.127e-07	2.129e-07	2.254e-07	2.187e-07	4.727e-08		0.471	3.66724	3.67069	3.88621	3.77069	0.815
0.472	2.121e-07	2.122e-07	2.25e-07	2.186e-07	4.735e-08		0.472	3.6569	3.65862	3.87931	3.76897	0.816379
0.473	2.112e-07	2.115e-07	2.243e-07	2.182e-07	4.741e-08		0.473	3.64138	3.64655	3.86724	3.76207	0.817414
0.474	2.1e-07	2.107e-07	2.233e-07	2.176e-07	4.744e-08		0.474	3.62069	3.63276	3.85	3.75172	0.817931
0.475	2.089e-07	2.098e-07	2.222e-07	2.17e-07	4.744e-08		0.475	3.60172	3.61724	3.83103	3.74138	0.817931
0.476	2.076e-07	2.085e-07	2.208e-07	2.161e-07	4.741e-08		0.476	3.57931	3.59483	3.8069	3.72586	0.817414
0.477	2.064e-07	2.069e-07	2.193e-07	2.153e-07	4.734e-08		0.477	3.55862	3.56724	3.78103	3.71207	0.816207
0.478	2.058e-07	2.06e-07	2.187e-07	2.151e-07	4.743e-08		0.478	3.54828	3.55172	3.77069	3.70862	0.817759
0.479	2.053e-07	2.055e-07	2.185e-07	2.151e-07	4.76e-08		0.479	3.53966	3.5431	3.76724	3.70862	0.82069
0.48	2.042e-07	2.046e-07	2.179e-07	2.147e-07	4.77e-08		0.48	3.52069	3.52759	3.7569	3.70172	0.822414
0.481	2.031e-07	2.036e-07	2.171e-07	2.143e-07	4.775e-08		0.481	3.50172	3.51034	3.7431	3.69483	0.823276
0.482	2.02e-07	2.023e-07	2.159e-07	2.138e-07	4.779e-08		0.482	3.48276	3.48793	3.72241	3.68621	0.823966
0.483	2.004e-07	2.006e-07	2.139e-07	2.13e-07	4.771e-08		0.483	3.45517	3.45862	3.68793	3.67241	0.822586
0.484	1.993e-07	1.997e-07	2.127e-07	2.125e-07	4.772e-08		0.484	3.43621	3.4431	3.66724	3.66379	0.822759
0.485	1.987e-07	1.996e-07	2.122e-07	2.125e-07	4.787e-08		0.485	3.42586	3.44138	3.65862	3.66379	0.825345
0.486	1.977e-07	1.989e-07	2.115e-07	2.121e-07	4.792e-08		0.486	3.40862	3.42931	3.64655	3.6569	0.826207
0.487	1.969e-07	1.98e-07	2.107e-07	2.116e-07	4.797e-08		0.487	3.39483	3.41379	3.63276	3.64828	0.827069
0.488	1.961e-07	1.968e-07	2.099e-07	2.111e-07	4.803e-08		0.488	3.38103	3.3931	3.61897	3.63966	0.828103
0.489	1.948e-07	1.951e-07	2.088e-07	2.103e-07	4.804e-08		0.489	3.35862	3.36379	3.6	3.62586	0.828276
0.49	1.934e-07	1.938e-07	2.081e-07	2.097e-07	4.809e-08		0.49	3.33448	3.34138	3.58793	3.61552	0.829138
0.491	1.926e-07	1.934e-07	2.079e-07	2.1e-07	4.833e-08		0.491	3.32069	3.33448	3.58448	3.62069	0.833276
0.492	1.92e-07	1.929e-07	2.076e-07	2.101e-07	4.856e-08		0.492	3.31034	3.32586	3.57931	3.62241	0.837241
0.493	1.913e-07	1.923e-07	2.066e-07	2.098e-07	4.866e-08		0.493	3.29828	3.31552	3.56207	3.61724	0.838966
0.494	1.908e-07	1.915e-07	2.055e-07	2.092e-07	4.875e-08		0.494	3.28966	3.30172	3.5431	3.6069	0.840517
0.495	1.901e-07	1.905e-07	2.043e-07	2.085e-07	4.879e-08		0.495	3.27759	3.28448	3.52241	3.59483	0.841207
0.496	1.889e-07	1.89e-07	2.029e-07	2.075e-07	4.874e-08		0.496	3.2569	3.25862	3.49828	3.57759	0.840345
0.497	1.879e-07	1.882e-07	2.022e-07	2.074e-07	4.886e-08		0.497	3.23966	3.24483	3.48621	3.57586	0.842414
0.498	1.874e-07	1.879e-07	2.02e-07	2.078e-07	4.908e-08		0.498	3.23103	3.23966	3.48276	3.58276	0.846207
0.499	1.864e-07	1.873e-07	2.015e-07	2.076e-07	4.916e-08		0.499	3.21379	3.22931	3.47414	3.57931	0.847586
0.5	1.856e-07	1.866e-07	2.009e-07	2.072e-07	4.929e-08		0.5	3.2	3.21724	3.46379	3.57241	0.849828
0.501	1.851e-07	1.858e-07	2.003e-07	2.066e-07	4.939e-08		0.501	3.19138	3.20345	3.45345	3.56207	0.851552
0.502	1.841e-07	1.844e-07	1.99e-07	2.056e-07	4.935e-08		0.502	3.17414	3.17931	3.43103	3.54483	0.850862
0.503	1.834e-07	1.836e-07	1.98e-07	2.052e-07	4.941e-08		0.503	3.16207	3.16552	3.41379	3.53793	0.851897
0.504	1.833e-07	1.836e-07	1.976e-07	2.056e-07	4.962e-08		0.504	3.16034	3.16552	3.4069	3.54483	0.855517
0.505	1.827e-07	1.833e-07	1.972e-07	2.058e-07	4.975e-08		0.505	3.15	3.16034	3.4	3.54828	0.857759
0.506	1.82e-07	1.828e-07	1.967e-07	2.057e-07	4.992e-08		0.506	3.13793	3.15172	3.39138	3.54655	0.86069
0.507	1.812e-07	1.82e-07	1.962e-07	2.054e-07	5.004e-08		0.507	3.12414	3.13793	3.38276	3.54138	0.862759
0.508	1.801e-07	1.809e-07	1.956e-07	2.049e-07	5.013e-08		0.508	3.10517	3.11897	3.37241	3.53276	0.86431
0.509	1.791e-07	1.799e-07	1.948e-07	2.044e-07	5.026e-08		0.509	3.08793	3.10172	3.35862	3.52414	0.866552
0.51	1.79e-07	1.798e-07	1.945e-07	2.047e-07	5.053e-08		0.51	3.08621	3.1	3.35345	3.52931	0.871207
0.511	1.793e-07	1.801e-07	1.944e-07	2.051e-07	5.084e-08		0.511	3.09138	3.10517	3.35172	3.53621	0.876552
0.512	1.793e-07	1.799e-07	1.938e-07	2.05e-07	5.104e-08		0.512	3.09138	3.10172	3.34138	3.53448	0.88
0.513	1.787e-07	1.792e-07	1.93e-07	2.046e-07	5.116e-08		0.513	3.08103	3.08966	3.32759	3.52759	0.882069
0.514	1.777e-07	1.782e-07	1.922e-07	2.041e-07	5.125e-08		0.514	3.06379	3.07241	3.31379	3.51897	0.883621
0.515	1.763e-07	1.767e-07	1.91e-07	2.034e-07	5.121e-08		0.515	3.03966	3.04655	3.2931	3.5069	0.882931
0.516	1.758e-07	1.758e-07	1.905e-07	2.033e-07	5.13e-08		0.516	3.03103	3.03103	3.28448	3.50517	0.884483
0.517	1.76e-07	1.757e-07	1.904e-07	2.037e-07	5.156e-08		0.517	3.03448	3.02931	3.28276	3.51207	0.888966
0.518	1.756e-07	1.755e-07	1.902e-07	2.038e-07	5.174e-08		0.518	3.02759	3.02586	3.27931	3.51379	0.892069
0.519	1.75e-07	1.754e-07	1.897e-07	2.036e-07	5.193e-08		0.519	3.01724	3.02414	3.27069	3.51034	0.895345
0.52	1.742e-07	1.752e-07	1.892e-07	2.035e-07	5.212e-08		0.52	3.00345	3.02069	3.26207	3.50862	0.898621
0.521	1.732e-07	1.745e-07	1.882e-07	2.03e-07	5.219e-08		0.521	2.98621	3.00862	3.24483	3.5	0.899828
0.522	1.726e-07	1.738e-07	1.873e-07	2.027e-07	5.228e-08		0.522	2.97586	2.99655	3.22931	3.49483	0.901379
0.523	1.727e-07	1.735e-07	1.869e-07	2.03e-07	5.25e-08		0.523	2.97759	2.99138	3.22241	3.5	0.905172
0.524	1.726e-07	1.731e-07	1.869e-07	2.033e-07	5.269e-08		0.524	2.97586	2.98448	3.22241	3.50517	0.908448
0.525	1.722e-07	1.727e-07	1.868e-07	2.034e-07	5.282e-08		0.525	2.96897	2.97759	3.22069	3.5069	0.91069
0.526	1.717e-07	1.723e-07	1.866e-07	2.035e-07	5.298e-08		0.526	2.96034	2.97069	3.21724	3.50862	0.913448
0.527	1.711e-07	1.721e-07	1.861e-07	2.034e-07	5.313e-08		0.527	2.95	2.96724	3.20862	3.5069	0.916034
0.528	1.703e-07	1.716e-07	1.852e-07	2.03e-07	5.327e-08		0.528	2.93621	2.95862	3.1931	3.5	0.918448
0.529	1.704e-07	1.715e-07	1.849e-07	2.032e-07	5.353e-08		0.529	2.93793	2.9569	3.18793	3.50345	0.922931
0.53	1.709e-07	1.718e-07	1.853e-07	2.037e-07	5.382e-08		0.53	2.94655	2.96207	3.19483	3.51207	0.927931
0.531	1.71e-07	1.717e-07	1.855e-07	2.04e-07	5.398e-08		0.531	2.94828	2.96034	3.19828	3.51724	0.93069
0.532	1.711e-07	1.714e-07	1.855e-07	2.042e-07	5.414e-08		0.532	2.95	2.95517	3.19828	3.52069	0.933448
0.533	1.71e-07	1.712e-07	1.854e-07	2.043e-07	5.429e-08		0.533	2.94828	2.95172	3.19655	3.52241	0.936034
0.534	1.704e-07	1.704e-07	1.844e-07	2.04e-07	5.438e-08		0.534	2.93793	2.93793	3.17931	3.51724	0.937586
0.535	1.703e-07	1.701e-07	1.838e-07	2.04e-07	5.455e-08		0.535	2.93621	2.93276	3.16897	3.51724	0.940517
0.536	1.706e-07	1.707e-07	1.842e-07	2.046e-07	5.484e-08		0.536	2.94138	2.9431	3.17586	3.52759	0.945517
0.537	1.708e-07	1.712e-07	1.845e-07	2.051e-07	5.505e-08		0.537	2.94483	2.95172	3.18103	3.53621	0.949138
0.538	1.708e-07	1.717e-07	1.849e-07	2.053e-07	5.526e-08		0.538	2.94483	2.96034	3.18793	3.53966	0.952759
0.539	1.709e-07	1.72e-07	1.853e-07	2.053e-07	5.545e-08		0.539	2.94655	2.96552	3.19483	3.53966	0.956034
0.54	1.709e-07	1.718e-07	1.851e-07	2.053e-07	5.563e-08		0.54	2.94655	2.96207	3.19138	3.53966	0.959138
0.541	1.709e-07	1.714e-07	1.847e-07	2.052e-07	5.58e-08		0.541	2.94655	2.95517	3.18448	3.53793	0.962069
0.542	1.716e-07	1.717e-07	1.849e-07	2.058e-07	5.609e-08		0.542	2.95862	2.96034	3.18793	3.54828	0.967069
0.543	1.726e-07	1.723e-07	1.854e-07	2.065e-07	5.641e-08		0.543	2.97586	2.97069	3.19655	3.56034	0.972586
0.544	1.733e-07	1.728e-07	1.858e-07	2.067e-07	5.662e-08		0.544	2.98793	2.97931	3.20345	3.56379	0.976207
0.545	1.738e-07	1.736e-07	1.863e-07	2.069e-07	5.68e-08		0.545	2.99655	2.9931	3.21207	3.56724	0.97931
0.546	1.743e-07	1.745e-07	1.868e-07	2.074e-07	5.696e-08		0.546	3.00517	3.00862	3.22069	3.57586	0.982069
0.547	1.743e-07	1.747e-07	1.868e-07	2.075e-07	5.704e-08		0.547	3.00517	3.01207	3.22069	3.57759	0.983448
0.548	1.748e-07	1.752e-07	1.873e-07	2.081e-07	5.721e-08		0.548	3.01379	3.02069	3.22931	3.58793	0.986379
0.549	1.761e-07	1.762e-07	1.884e-07	2.089e-07	5.753e-08		0.549	3.03621	3.03793	3.24828	3.60172	0.991897
0.55	1.77e-07	1.767e-07	1.893e-07	2.091e-07	5.775e-08		0.55	3.05172	3.04655	3.26379	3.60517	0.99569
0.551	1.778e-07	1.776e-07	1.904e-07	2.092e-07	5.794e-08		0.551	3.06552	3.06207	3.28276	3.6069	0.998966
0.552	1.788e-07	1.79e-07	1.915e-07	2.097e-07	5.814e-08		0.552	3.08276	3.08621	3.30172	3.61552	1.00241
0.553	1.796e-07	1.801e-07	1.924e-07	2.103e-07	5.83e-08		0.553	3.09655	3.10517	3.31724	3.62586	1.00517
0.554	1.807e-07	1.814e-07	1.935e-07	2.113e-07	5.848e-08		0.554	3.11552	3.12759	3.33621	3.6431	1.00828
0.555	1.825e-07	1.831e-07	1.95e-07	2.126e-07	5.883e-08		0.555	3.14655	3.1569	3.36207	3.66552	1.01431
0.556	1.843e-07	1.846e-07	1.964e-07	2.136e-07	5.916e-08		0.556	3.17759	3.18276	3.38621	3.68276	1.02
0.557	1.856e-07	1.858e-07	1.973e-07	2.141e-07	5.941e-08		0.557	3.2	3.20345	3.40172	3.69138	1.02431
0.558	1.87e-07	1.872e-07	1.983e-07	2.146e-07	5.964e-08		0.558	3.22414	3.22759	3.41897	3.7	1.02828
0.559	1.885e-07	1.886e-07	1.997e-07	2.152e-07	5.985e-08		0.559	3.25	3.25172	3.4431	3.71034	1.0319
0.56	1.9e-07	1.898e-07	2.01e-07	2.157e-07	5.995e-08		0.56	3.27586	3.27241	3.46552	3.71897	1.03362
0.561	1.924e-07	1.919e-07	2.032e-07	2.168e-07	6.016e-08		0.561	3.31724	3.30862	3.50345	3.73793	1.03724
0.562	1.956e-07	1.947e-07	2.059e-07	2.182e-07	6.047e-08		0.562	3.37241	3.3569	3.55	3.76207	1.04259
0.563	1.979e-07	1.971e-07	2.077e-07	2.192e-07	6.071e-08		0.563	3.41207	3.39828	3.58103	3.77931	1.04672
0.564	2.001e-07	1.996e-07	2.097e-07	2.202e-07	6.097e-08		0.564	3.45	3.44138	3.61552	3.79655	1.05121
0.565	2.023e-07	2.022e-07	2.118e-07	2.212e-07	6.124e-08		0.565	3.48793	3.48621	3.65172	3.81379	1.05586
0.566	2.038e-07	2.042e-07	2.134e-07	2.219e-07	6.137e-08		0.566	3.51379	3.52069	3.67931	3.82586	1.0581
0.567	2.06e-07	2.065e-07	2.156e-07	2.231e-07	6.154e-08		0.567	3.55172	3.56034	3.71724	3.84655	1.06103
0.568	2.096e-07	2.097e-07	2.187e-07	2.25e-07	6.187e-08		0.568	3.61379	3.61552	3.77069	3.87931	1.06672
0.569	2.127e-07	2.126e-07	2.213e-07	2.268e-07	6.217e-08		0.569	3.66724	3.66552	3.81552	3.91034	1.0719
0.57	2.158e-07	2.155e-07	2.241e-07	2.282e-07	6.248e-08		0.57	3.72069	3.71552	3.86379	3.93448	1.07724
0.571	2.188e-07	2.185e-07	2.267e-07	2.293e-07	6.277e-08		0.571	3.77241	3.76724	3.90862	3.95345	1.08224
0.572	2.215e-07	2.213e-07	2.291e-07	2.301e-07	6.298e-08		0.572	3.81897	3.81552	3.95	3.96724	1.08586
0.573	2.241e-07	2.237e-07	2.312e-07	2.31e-07	6.31e-08		0.573	3.86379	3.8569	3.98621	3.98276	1.08793
0.574	2.278e-07	2.274e-07	2.342e-07	2.329e-07	6.334e-08		0.574	3.92759	3.92069	4.03793	4.01552	1.09207
0.575	2.318e-07	2.316e-07	2.376e-07	2.352e-07	6.363e-08		0.575	3.99655	3.9931	4.09655	4.05517	1.09707
0.576	2.355e-07	2.353e-07	2.409e-07	2.373e-07	6.388e-08		0.576	4.06034	4.0569	4.15345	4.09138	1.10138
0.577	2.395e-07	2.393e-07	2.448e-07	2.391e-07	6.413e-08		0.577	4.12931	4.12586	4.22069	4.12241	1.10569
0.578	2.436e-07	2.435e-07	2.489e-07	2.411e-07	6.44e-08		0.578	4.2	4.19828	4.29138	4.1569	1.11034
0.579	2.471e-07	2.471e-07	2.522e-07	2.427e-07	6.455e-08		0.579	4.26034	4.26034	4.34828	4.18448	1.11293
0.58	2.515e-07	2.516e-07	2.56e-07	2.45e-07	6.482e-08		0.58	4.33621	4.33793	4.41379	4.22414	1.11759
0.581	2.57e-07	2.571e-07	2.604e-07	2.478e-07	6.526e-08		0.581	4.43103	4.43276	4.48966	4.27241	1.12517
0.582	2.62e-07	2.617e-07	2.642e-07	2.502e-07	6.56e-08		0.582	4.51724	4.51207	4.55517	4.31379	1.13103
0.583	2.67e-07	2.661e-07	2.682e-07	2.526e-07	6.592e-08		0.583	4.60345	4.58793	4.62414	4.35517	1.13655
0.584	2.72e-07	2.708e-07	2.723e-07	2.551e-07	6.624e-08		0.584	4.68966	4.66897	4.69483	4.39828	1.14207
0.585	2.764e-07	2.752e-07	2.761e-07	2.571e-07	6.642e-08		0.585	4.76552	4.74483	4.76034	4.43276	1.14517
0.586	2.813e-07	2.802e-07	2.803e-07	2.591e-07	6.662e-08		0.586	4.85	4.83103	4.83276	4.46724	1.14862
0.587	2.875e-07	2.865e-07	2.858e-07	2.62e-07	6.698e-08		0.587	4.9569	4.93966	4.92759	4.51724	1.15483
0.588	2.937e-07	2.928e-07	2.915e-07	2.651e-07	6.732e-08		0.588	5.06379	5.04828	5.02586	4.57069	1.16069
0.589	2.991e-07	2.987e-07	2.968e-07	2.68e-07	6.76e-08		0.589	5.1569	5.15	5.11724	4.62069	1.16552
0.59	3.044e-07	3.042e-07	3.015e-07	2.71e-07	6.787e-08		0.59	5.24828	5.24483	5.19828	4.67241	1.17017
0.591	3.097e-07	3.096e-07	3.059e-07	2.736e-07	6.811e-08		0.591	5.33966	5.33793	5.27414	4.71724	1.17431
0.592	3.148e-07	3.143e-07	3.097e-07	2.757e-07	6.828e-08		0.592	5.42759	5.41897	5.33966	4.75345	1.17724
0.593	3.214e-07	3.203e-07	3.15e-07	2.787e-07	6.858e-08		0.593	5.54138	5.52241	5.43103	4.80517	1.18241
0.594	3.294e-07	3.28e-07	3.216e-07	2.822e-07	6.899e-08		0.594	5.67931	5.65517	5.54483	4.86552	1.18948
0.595	3.368e-07	3.357e-07	3.277e-07	2.854e-07	6.931e-08		0.595	5.8069	5.78793	5.65	4.92069	1.195
0.596	3.443e-07	3.434e-07	3.335e-07	2.888e-07	6.966e-08		0.596	5.93621	5.92069	5.75	4.97931	1.20103
0.597	3.515e-07	3.509e-07	3.392e-07	2.919e-07	7.006e-08		0.597	6.06034	6.05	5.84828	5.03276	1.20793
0.598	3.571e-07	3.567e-07	3.441e-07	2.945e-07	7.032e-08		0.598	6.1569	6.15	5.93276	5.07759	1.21241
0.599	3.629e-07	3.627e-07	3.496e-07	2.975e-07	7.056e-08		0.599	6.2569	6.25345	6.02759	5.12931	1.21655
0.6	3.704e-07	3.704e-07	3.566e-07	3.013e-07	7.092e-08		0.6	6.38621	6.38621	6.14828	5.19483	1.22276
0.601	3.78e-07	3.778e-07	3.638e-07	3.048e-07	7.119e-08		0.601	6.51724	6.51379	6.27241	5.25517	1.22741
0.602	3.856e-07	3.853e-07	3.708e-07	3.081e-07	7.15e-08		0.602	6.64828	6.6431	6.3931	5.31207	1.23276
0.603	3.933e-07	3.928e-07	3.78e-07	3.112e-07	7.186e-08		0.603	6.78103	6.77241	6.51724	5.36552	1.23897
0.604	4.008e-07	3.999e-07	3.847e-07	3.138e-07	7.214e-08		0.604	6.91034	6.89483	6.63276	5.41034	1.24379
0.605	4.081e-07	4.069e-07	3.907e-07	3.161e-07	7.234e-08		0.605	7.03621	7.01552	6.73621	5.45	1.24724
0.606	4.173e-07	4.159e-07	3.982e-07	3.197e-07	7.265e-08		0.606	7.19483	7.17069	6.86552	5.51207	1.25259
0.607	4.269e-07	4.259e-07	4.065e-07	3.239e-07	7.301e-08		0.607	7.36034	7.3431	7.00862	5.58448	1.25879
0.608	4.352e-07	4.352e-07	4.137e-07	3.276e-07	7.334e-08		0.608	7.50345	7.50345	7.13276	5.64828	1.26448
0.609	4.433e-07	4.439e-07	4.209e-07	3.316e-07	7.372e-08		0.609	7.6431	7.65345	7.2569	5.71724	1.27103
0.61	4.528e-07	4.528e-07	4.292e-07	3.357e-07	7.42e-08		0.61	7.8069	7.8069	7.4	5.78793	1.27931
0.611	4.601e-07	4.589e-07	4.354e-07	3.381e-07	7.442e-08		0.611	7.93276	7.91207	7.5069	5.82931	1.2831
0.612	4.665e-07	4.64e-07	4.417e-07	3.402e-07	7.452e-08		0.612	8.0431	8	7.61552	5.86552	1.28483
0.613	4.725e-07	4.7e-07	4.484e-07	3.423e-07	7.459e-08		0.613	8.14655	8.10345	7.73103	5.90172	1.28603
0.614	4.769e-07	4.757e-07	4.534e-07	3.434e-07	7.455e-08		0.614	8.22241	8.20172	7.81724	5.92069	1.28534
0.615	4.836e-07	4.836e-07	4.598e-07	3.458e-07	7.471e-08		0.615	8.33793	8.33793	7.92759	5.96207	1.2881
0.616	4.96e-07	4.966e-07	4.706e-07	3.51e-07	7.532e-08		0.616	8.55172	8.56207	8.11379	6.05172	1.29862
0.617	5.088e-07	5.092e-07	4.815e-07	3.563e-07	7.589e-08		0.617	8.77241	8.77931	8.30172	6.1431	1.30845
0.618	5.209e-07	5.209e-07	4.926e-07	3.618e-07	7.643e-08		0.618	8.98103	8.98103	8.4931	6.23793	1.31776
0.619	5.332e-07	5.328e-07	5.047e-07	3.677e-07	7.701e-08		0.619	9.1931	9.18621	8.70172	6.33966	1.32776
0.62	5.433e-07	5.432e-07	5.151e-07	3.724e-07	7.748e-08		0.62	9.36724	9.36552	8.88103	6.42069	1.33586
0.621	5.521e-07	5.519e-07	5.238e-07	3.765e-07	7.783e-08		0.621	9.51897	9.51552	9.03103	6.49138	1.3419
0.622	5.62e-07	5.614e-07	5.33e-07	3.81e-07	7.826e-08		0.622	9.68966	9.67931	9.18966	6.56897	1.34931
0.623	5.717e-07	5.705e-07	5.419e-07	3.848e-07	7.86e-08		0.623	9.8569	9.83621	9.3431	6.63448	1.35517
0.624	5.798e-07	5.785e-07	5.498e-07	3.875e-07	7.882e-08		0.624	9.99655	9.97414	9.47931	6.68103	1.35897
0.625	5.897e-07	5.882e-07	5.597e-07	3.913e-07	7.92e-08		0.625	10.1672	10.1414	9.65	6.74655	1.36552
0.626	6.011e-07	5.999e-07	5.71e-07	3.962e-07	7.973e-08		0.626	10.3638	10.3431	9.84483	6.83103	1.37466
0.627	6.109e-07	6.101e-07	5.796e-07	4.01e-07	8.013e-08		0.627	10.5328	10.519	9.9931	6.91379	1.38155
0.628	6.205e-07	6.201e-07	5.878e-07	4.063e-07	8.057e-08		0.628	10.6983	10.6914	10.1345	7.00517	1.38914
0.629	6.308e-07	6.303e-07	5.964e-07	4.118e-07	8.1e-08		0.629	10.8759	10.8672	10.2828	7.1	1.39655
0.63	6.394e-07	6.391e-07	6.039e-07	4.16e-07	8.132e-08		0.63	11.0241	11.019	10.4121	7.17241	1.40207
0.631	6.496e-07	6.481e-07	6.129e-07	4.207e-07	8.17e-08		0.631	11.2	11.1741	10.5672	7.25345	1.40862
0.632	6.619e-07	6.597e-07	6.245e-07	4.269e-07	8.229e-08		0.632	11.4121	11.3741	10.7672	7.36034	1.41879
0.633	6.733e-07	6.709e-07	6.351e-07	4.329e-07	8.276e-08		0.633	11.6086	11.5672	10.95	7.46379	1.4269
0.634	6.836e-07	6.815e-07	6.453e-07	4.386e-07	8.321e-08		0.634	11.7862	11.75	11.1259	7.56207	1.43466
0.635	6.936e-07	6.921e-07	6.557e-07	4.442e-07	8.366e-08		0.635	11.9586	11.9328	11.3052	7.65862	1.44241
0.636	7.027e-07	7.018e-07	6.647e-07	4.496e-07	8.404e-08		0.636	12.1155	12.1	11.4603	7.75172	1.44897
0.637	7.111e-07	7.094e-07	6.726e-07	4.546e-07	8.435e-08		0.637	12.2603	12.231	11.5966	7.83793	1.45431
0.638	7.218e-07	7.19e-07	6.829e-07	4.613e-07	8.49e-08		0.638	12.4448	12.3966	11.7741	7.95345	1.46379
0.639	7.334e-07	7.3e-07	6.94e-07	4.688e-07	8.552e-08		0.639	12.6448	12.5862	11.9655	8.08276	1.47448
0.64	7.435e-07	7.404e-07	7.034e-07	4.751e-07	8.608e-08		0.64	12.819	12.7655	12.1276	8.19138	1.48414
0.641	7.536e-07	7.513e-07	7.128e-07	4.812e-07	8.664e-08		0.641	12.9931	12.9534	12.2897	8.29655	1.49379
0.642	7.636e-07	7.623e-07	7.219e-07	4.878e-07	8.717e-08		0.642	13.1655	13.1431	12.4466	8.41034	1.50293
0.643	7.712e-07	7.705e-07	7.294e-07	4.937e-07	8.748e-08		0.643	13.2966	13.2845	12.5759	8.51207	1.50828
0.644	7.804e-07	7.797e-07	7.396e-07	5.01e-07	8.793e-08		0.644	13.4552	13.4431	12.7517	8.63793	1.51603
0.645	7.924e-07	7.912e-07	7.526e-07	5.1e-07	8.855e-08		0.645	13.6621	13.6414	12.9759	8.7931	1.52672
0.646	8.029e-07	8.016e-07	7.638e-07	5.175e-07	8.911e-08		0.646	13.8431	13.8207	13.169	8.92241	1.53638
0.647	8.132e-07	8.115e-07	7.741e-07	5.246e-07	8.973e-08		0.647	14.0207	13.9914	13.3466	9.04483	1.54707
0.648	8.233e-07	8.215e-07	7.833e-07	5.32e-07	9.034e-08		0.648	14.1948	14.1638	13.5052	9.17241	1.55759
0.649	8.315e-07	8.301e-07	7.901e-07	5.382e-07	9.083e-08		0.649	14.3362	14.3121	13.6224	9.27931	1.56603
0.65	8.396e-07	8.384e-07	7.972e-07	5.444e-07	9.135e-08		0.65	14.4759	14.4552	13.7448	9.38621	1.575
0.651	8.501e-07	8.494e-07	8.076e-07	5.52e-07	9.205e-08		0.651	14.6569	14.6448	13.9241	9.51724	1.58707
0.652	8.606e-07	8.608e-07	8.18e-07	5.598e-07	9.275e-08		0.652	14.8379	14.8414	14.1034	9.65172	1.59914
0.653	8.698e-07	8.701e-07	8.277e-07	5.675e-07	9.343e-08		0.653	14.9966	15.0017	14.2707	9.78448	1.61086
0.654	8.793e-07	8.794e-07	8.371e-07	5.759e-07	9.411e-08		0.654	15.1603	15.1621	14.4328	9.92931	1.62259
0.655	8.888e-07	8.885e-07	8.459e-07	5.84e-07	9.483e-08		0.655	15.3241	15.319	14.5845	10.069	1.635
0.656	8.962e-07	8.956e-07	8.529e-07	5.909e-07	9.546e-08		0.656	15.4517	15.4414	14.7052	10.1879	1.64586
0.657	9.056e-07	9.05e-07	8.625e-07	5.993e-07	9.626e-08		0.657	15.6138	15.6034	14.8707	10.3328	1.65966
0.658	9.18e-07	9.168e-07	8.736e-07	6.092e-07	9.717e-08		0.658	15.8276	15.8069	15.0621	10.5034	1.67534
0.659	9.28e-07	9.255e-07	8.834e-07	6.176e-07	9.791e-08		0.659	16	15.9569	15.231	10.6483	1.6881
0.66	9.377e-07	9.336e-07	8.93e-07	6.254e-07	9.865e-08		0.66	16.1672	16.0966	15.3966	10.7828	1.70086
0.661	9.462e-07	9.419e-07	9.021e-07	6.328e-07	9.938e-08		0.661	16.3138	16.2397	15.5534	10.9103	1.71345
0.662	9.519e-07	9.489e-07	9.081e-07	6.392e-07	9.998e-08		0.662	16.4121	16.3603	15.6569	11.0207	1.72379
0.663	9.585e-07	9.579e-07	9.154e-07	6.471e-07	1.008e-07		0.663	16.5259	16.5155	15.7828	11.1569	1.73793
0.664	9.696e-07	9.711e-07	9.263e-07	6.582e-07	1.019e-07		0.664	16.7172	16.7431	15.9707	11.3483	1.7569
0.665	9.802e-07	9.823e-07	9.366e-07	6.683e-07	1.03e-07		0.665	16.9	16.9362	16.1483	11.5224	1.77586
0.666	9.897e-07	9.909e-07	9.456e-07	6.765e-07	1.04e-07		0.666	17.0638	17.0845	16.3034	11.6638	1.7931
0.667	9.979e-07	9.972e-07	9.537e-07	6.835e-07	1.05e-07		0.667	17.2052	17.1931	16.4431	11.7845	1.81034
0.668	1.005e-06	1.003e-06	9.597e-07	6.891e-07	1.057e-07		0.668	17.3276	17.2931	16.5466	11.881	1.82241
0.669	1.01e-06	1.008e-06	9.656e-07	6.948e-07	1.065e-07		0.669	17.4138	17.3793	16.6483	11.9793	1.83621
0.67	1.019e-06	1.018e-06	9.752e-07	7.039e-07	1.075e-07		0.67	17.569	17.5517	16.8138	12.1362	1.85345
0.671	1.029e-06	1.028e-06	9.853e-07	7.145e-07	1.088e-07		0.671	17.7414	17.7241	16.9879	12.319	1.87586
0.672	1.038e-06	1.035e-06	9.932e-07	7.233e-07	1.1e-07		0.672	17.8966	17.8448	17.1241	12.4707	1.89655
0.673	1.046e-06	1.042e-06	1e-06	7.314e-07	1.112e-07		0.673	18.0345	17.9655	17.2414	12.6103	1.91724
0.674	1.054e-06	1.049e-06	1.007e-06	7.386e-07	1.122e-07		0.674	18.1724	18.0862	17.3621	12.7345	1.93448
0.675	1.059e-06	1.056e-06	1.013e-06	7.438e-07	1.132e-07		0.675	18.2586	18.2069	17.4655	12.8241	1.95172
0.676	1.065e-06	1.064e-06	1.021e-06	7.508e-07	1.144e-07		0.676	18.3621	18.3448	17.6034	12.9448	1.97241
0.677	1.073e-06	1.075e-06	1.031e-06	7.612e-07	1.16e-07		0.677	18.5	18.5345	17.7759	13.1241	2
0.678	1.082e-06	1.083e-06	1.039e-06	7.706e-07	1.175e-07		0.678	18.6552	18.6724	17.9138	13.2862	2.02586
0.679	1.09e-06	1.089e-06	1.046e-06	7.801e-07	1.191e-07		0.679	18.7931	18.7759	18.0345	13.45	2.05345
0.68	1.098e-06	1.096e-06	1.053e-06	7.887e-07	1.206e-07		0.68	18.931	18.8966	18.1552	13.5983	2.07931
0.681	1.104e-06	1.1e-06	1.058e-06	7.948e-07	1.22e-07		0.681	19.0345	18.9655	18.2414	13.7034	2.10345
0.682	1.108e-06	1.104e-06	1.063e-06	8.003e-07	1.236e-07		0.682	19.1034	19.0345	18.3276	13.7983	2.13103
0.683	1.116e-06	1.113e-06	1.071e-06	8.085e-07	1.255e-07		0.683	19.2414	19.1897	18.4655	13.9397	2.16379
0.684	1.124e-06	1.123e-06	1.08e-06	8.17e-07	1.274e-07		0.684	19.3793	19.3621	18.6207	14.0862	2.19655
0.685	1.131e-06	1.131e-06	1.087e-06	8.25e-07	1.292e-07		0.685	19.5	19.5	18.7414	14.2241	2.22759
0.686	1.138e-06	1.138e-06	1.094e-06	8.332e-07	1.31e-07		0.686	19.6207	19.6207	18.8621	14.3655	2.25862
0.687	1.144e-06	1.143e-06	1.101e-06	8.417e-07	1.33e-07		0.687	19.7241	19.7069	18.9828	14.5121	2.2931
0.688	1.148e-06	1.146e-06	1.106e-06	8.486e-07	1.349e-07		0.688	19.7931	19.7586	19.069	14.631	2.32586
0.689	1.155e-06	1.153e-06	1.114e-06	8.573e-07	1.37e-07		0.689	19.9138	19.8793	19.2069	14.781	2.36207
0.69	1.164e-06	1.163e-06	1.123e-06	8.67e-07	1.396e-07		0.69	20.069	20.0517	19.3621	14.9483	2.4069
0.691	1.171e-06	1.169e-06	1.129e-06	8.745e-07	1.42e-07		0.691	20.1897	20.1552	19.4655	15.0776	2.44828
0.692	1.177e-06	1.175e-06	1.134e-06	8.818e-07	1.446e-07		0.692	20.2931	20.2586	19.5517	15.2034	2.4931
0.693	1.183e-06	1.18e-06	1.14e-06	8.893e-07	1.474e-07		0.693	20.3966	20.3448	19.6552	15.3328	2.54138
0.694	1.185e-06	1.182e-06	1.143e-06	8.948e-07	1.5e-07		0.694	20.431	20.3793	19.7069	15.4276	2.58621
0.695	1.19e-06	1.187e-06	1.149e-06	9.013e-07	1.526e-07		0.695	20.5172	20.4655	19.8103	15.5397	2.63103
0.696	1.199e-06	1.196e-06	1.157e-06	9.105e-07	1.557e-07		0.696	20.6724	20.6207	19.9483	15.6983	2.68448
0.697	1.207e-06	1.205e-06	1.164e-06	9.193e-07	1.589e-07		0.697	20.8103	20.7759	20.069	15.85	2.73966
0.698	1.213e-06	1.212e-06	1.17e-06	9.28e-07	1.623e-07		0.698	20.9138	20.8966	20.1724	16	2.79828
0.699	1.218e-06	1.218e-06	1.175e-06	9.362e-07	1.657e-07		0.699	21	21	20.2586	16.1414	2.8569
0.7	1.221e-06	1.221e-06	1.179e-06	9.428e-07	1.692e-07		0.7	21.0517	21.0517	20.3276	16.2552	2.91724
0.701	1.223e-06	1.224e-06	1.181e-06	9.477e-07	1.726e-07		0.701	21.0862	21.1034	20.3621	16.3397	2.97586
0.702	1.23e-06	1.229e-06	1.188e-06	9.554e-07	1.766e-07		0.702	21.2069	21.1897	20.4828	16.4724	3.04483
0.703	1.238e-06	1.237e-06	1.197e-06	9.653e-07	1.809e-07		0.703	21.3448	21.3276	20.6379	16.6431	3.11897
0.704	1.243e-06	1.241e-06	1.202e-06	9.748e-07	1.852e-07		0.704	21.431	21.3966	20.7241	16.8069	3.1931
0.705	1.248e-06	1.247e-06	1.207e-06	9.846e-07	1.896e-07		0.705	21.5172	21.5	20.8103	16.9759	3.26897
0.706	1.253e-06	1.253e-06	1.213e-06	9.936e-07	1.942e-07		0.706	21.6034	21.6034	20.9138	17.131	3.34828
0.707	1.256e-06	1.257e-06	1.216e-06	9.996e-07	1.989e-07		0.707	21.6552	21.6724	20.9655	17.2345	3.42931
0.708	1.261e-06	1.262e-06	1.221e-06	1.008e-06	2.04e-07		0.708	21.7414	21.7586	21.0517	17.3793	3.51724
0.709	1.269e-06	1.27e-06	1.231e-06	1.018e-06	2.096e-07		0.709	21.8793	21.8966	21.2241	17.5517	3.61379
0.71	1.276e-06	1.275e-06	1.237e-06	1.028e-06	2.151e-07		0.71	22	21.9828	21.3276	17.7241	3.70862
0.711	1.281e-06	1.281e-06	1.241e-06	1.035e-06	2.207e-07		0.711	22.0862	22.0862	21.3966	17.8448	3.80517
0.712	1.286e-06	1.287e-06	1.245e-06	1.042e-06	2.264e-07		0.712	22.1724	22.1897	21.4655	17.9655	3.90345
0.713	1.29e-06	1.291e-06	1.247e-06	1.047e-06	2.32e-07		0.713	22.2414	22.2586	21.5	18.0517	4
0.714	1.294e-06	1.294e-06	1.251e-06	1.056e-06	2.382e-07		0.714	22.3103	22.3103	21.569	18.2069	4.1069
0.715	1.302e-06	1.301e-06	1.26e-06	1.07e-06	2.452e-07		0.715	22.4483	22.431	21.7241	18.4483	4.22759
0.716	1.311e-06	1.309e-06	1.269e-06	1.084e-06	2.524e-07		0.716	22.6034	22.569	21.8793	18.6897	4.35172
0.717	1.317e-06	1.314e-06	1.275e-06	1.095e-06	2.597e-07		0.717	22.7069	22.6552	21.9828	18.8793	4.47759
0.718	1.32e-06	1.318e-06	1.279e-06	1.102e-06	2.67e-07		0.718	22.7586	22.7241	22.0517	19	4.60345
0.719	1.321e-06	1.319e-06	1.282e-06	1.108e-06	2.742e-07		0.719	22.7759	22.7414	22.1034	19.1034	4.72759
0.72	1.32e-06	1.319e-06	1.282e-06	1.114e-06	2.814e-07		0.72	22.7586	22.7414	22.1034	19.2069	4.85172
0.721	1.324e-06	1.325e-06	1.288e-06	1.124e-06	2.893e-07		0.721	22.8276	22.8448	22.2069	19.3793	4.98793
0.722	1.333e-06	1.335e-06	1.297e-06	1.136e-06	2.979e-07		0.722	22.9828	23.0172	22.3621	19.5862	5.13621
0.723	1.341e-06	1.343e-06	1.303e-06	1.146e-06	3.063e-07		0.723	23.1207	23.1552	22.4655	19.7586	5.28103
0.724	1.346e-06	1.349e-06	1.309e-06	1.156e-06	3.148e-07		0.724	23.2069	23.2586	22.569	19.931	5.42759
0.725	1.351e-06	1.353e-06	1.314e-06	1.166e-06	3.235e-07		0.725	23.2931	23.3276	22.6552	20.1034	5.57759
0.726	1.353e-06	1.353e-06	1.316e-06	1.175e-06	3.318e-07		0.726	23.3276	23.3276	22.6897	20.2586	5.72069
0.727	1.358e-06	1.355e-06	1.319e-06	1.184e-06	3.405e-07		0.727	23.4138	23.3621	22.7414	20.4138	5.87069
0.728	1.367e-06	1.362e-06	1.326e-06	1.196e-06	3.503e-07		0.728	23.569	23.4828	22.8621	20.6207	6.03966
0.729	1.373e-06	1.371e-06	1.331e-06	1.208e-06	3.603e-07		0.729	23.6724	23.6379	22.9483	20.8276	6.21207
0.73	1.377e-06	1.378e-06	1.336e-06	1.219e-06	3.703e-07		0.73	23.7414	23.7586	23.0345	21.0172	6.38448
0.731	1.381e-06	1.384e-06	1.342e-06	1.231e-06	3.805e-07		0.731	23.8103	23.8621	23.1379	21.2241	6.56034
0.732	1.386e-06	1.387e-06	1.348e-06	1.241e-06	3.905e-07		0.732	23.8966	23.9138	23.2414	21.3966	6.73276
0.733	1.389e-06	1.388e-06	1.353e-06	1.249e-06	4.003e-07		0.733	23.9483	23.931	23.3276	21.5345	6.90172
0.734	1.397e-06	1.393e-06	1.36e-06	1.262e-06	4.108e-07		0.734	24.0862	24.0172	23.4483	21.7586	7.08276
0.735	1.407e-06	1.402e-06	1.369e-06	1.278e-06	4.218e-07		0.735	24.2586	24.1724	23.6034	22.0345	7.27241
0.736	1.413e-06	1.41e-06	1.374e-06	1.29e-06	4.322e-07		0.736	24.3621	24.3103	23.6897	22.2414	7.45172
0.737	1.419e-06	1.417e-06	1.38e-06	1.302e-06	4.428e-07		0.737	24.4655	24.431	23.7931	22.4483	7.63448
0.738	1.424e-06	1.425e-06	1.385e-06	1.313e-06	4.537e-07		0.738	24.5517	24.569	23.8793	22.6379	7.82241
0.739	1.428e-06	1.43e-06	1.388e-06	1.322e-06	4.639e-07		0.739	24.6207	24.6552	23.931	22.7931	7.99828
0.74	1.434e-06	1.437e-06	1.394e-06	1.336e-06	4.745e-07		0.74	24.7241	24.7759	24.0345	23.0345	8.18103
0.741	1.445e-06	1.448e-06	1.405e-06	1.354e-06	4.856e-07		0.741	24.9138	24.9655	24.2241	23.3448	8.37241
0.742	1.453e-06	1.456e-06	1.413e-06	1.368e-06	4.962e-07		0.742	25.0517	25.1034	24.3621	23.5862	8.55517
0.743	1.461e-06	1.462e-06	1.422e-06	1.38e-06	5.068e-07		0.743	25.1897	25.2069	24.5172	23.7931	8.73793
0.744	1.468e-06	1.47e-06	1.429e-06	1.392e-06	5.174e-07		0.744	25.3103	25.3448	24.6379	24	8.92069
0.745	1.473e-06	1.476e-06	1.434e-06	1.402e-06	5.274e-07		0.745	25.3966	25.4483	24.7241	24.1724	9.0931
0.746	1.479e-06	1.482e-06	1.44e-06	1.414e-06	5.373e-07		0.746	25.5	25.5517	24.8276	24.3793	9.26379
0.747	1.49e-06	1.491e-06	1.45e-06	1.432e-06	5.482e-07		0.747	25.6897	25.7069	25	24.6897	9.45172
0.748	1.504e-06	1.501e-06	1.46e-06	1.451e-06	5.594e-07		0.748	25.931	25.8793	25.1724	25.0172	9.64483
0.749	1.515e-06	1.51e-06	1.47e-06	1.469e-06	5.699e-07		0.749	26.1207	26.0345	25.3448	25.3276	9.82586
0.75	1.525e-06	1.521e-06	1.478e-06	1.484e-06	5.801e-07		0.75	26.2931	26.2241	25.4828	25.5862	10.0017
0.751	1.534e-06	1.532e-06	1.486e-06	1.497e-06	5.899e-07		0.751	26.4483	26.4138	25.6207	25.8103	10.1707
0.752	1.54e-06	1.541e-06	1.493e-06	1.508e-06	5.986e-07		0.752	26.5517	26.569	25.7414	26	10.3207
0.753	1.55e-06	1.552e-06	1.503e-06	1.524e-06	6.079e-07		0.753	26.7241	26.7586	25.9138	26.2759	10.481
0.754	1.564e-06	1.567e-06	1.518e-06	1.545e-06	6.18e-07		0.754	26.9655	27.0172	26.1724	26.6379	10.6552
0.755	1.577e-06	1.579e-06	1.53e-06	1.563e-06	6.268e-07		0.755	27.1897	27.2241	26.3793	26.9483	10.8069
0.756	1.59e-06	1.591e-06	1.542e-06	1.58e-06	6.352e-07		0.756	27.4138	27.431	26.5862	27.2414	10.9517
0.757	1.604e-06	1.605e-06	1.554e-06	1.598e-06	6.437e-07		0.757	27.6552	27.6724	26.7931	27.5517	11.0983
0.758	1.615e-06	1.614e-06	1.564e-06	1.612e-06	6.512e-07		0.758	27.8448	27.8276	26.9655	27.7931	11.2276
0.759	1.627e-06	1.625e-06	1.576e-06	1.629e-06	6.593e-07		0.759	28.0517	28.0172	27.1724	28.0862	11.3672
0.76	1.644e-06	1.642e-06	1.594e-06	1.653e-06	6.686e-07		0.76	28.3448	28.3103	27.4828	28.5	11.5276
0.761	1.662e-06	1.661e-06	1.612e-06	1.676e-06	6.771e-07		0.761	28.6552	28.6379	27.7931	28.8966	11.6741
0.762	1.68e-06	1.68e-06	1.63e-06	1.697e-06	6.848e-07		0.762	28.9655	28.9655	28.1034	29.2586	11.8069
0.763	1.699e-06	1.699e-06	1.647e-06	1.719e-06	6.918e-07		0.763	29.2931	29.2931	28.3966	29.6379	11.9276
0.764	1.715e-06	1.715e-06	1.664e-06	1.737e-06	6.98e-07		0.764	29.569	29.569	28.6897	29.9483	12.0345
0.765	1.73e-06	1.73e-06	1.679e-06	1.754e-06	7.037e-07		0.765	29.8276	29.8276	28.9483	30.2414	12.1328
0.766	1.751e-06	1.751e-06	1.701e-06	1.777e-06	7.106e-07		0.766	30.1897	30.1897	29.3276	30.6379	12.2517
0.767	1.777e-06	1.776e-06	1.727e-06	1.806e-06	7.182e-07		0.767	30.6379	30.6207	29.7759	31.1379	12.3828
0.768	1.802e-06	1.801e-06	1.75e-06	1.834e-06	7.246e-07		0.768	31.069	31.0517	30.1724	31.6207	12.4931
0.769	1.827e-06	1.826e-06	1.772e-06	1.862e-06	7.299e-07		0.769	31.5	31.4828	30.5517	32.1034	12.5845
0.77	1.851e-06	1.851e-06	1.794e-06	1.888e-06	7.345e-07		0.77	31.9138	31.9138	30.931	32.5517	12.6638
0.771	1.872e-06	1.874e-06	1.814e-06	1.908e-06	7.374e-07		0.771	32.2759	32.3103	31.2759	32.8966	12.7138
0.772	1.898e-06	1.901e-06	1.84e-06	1.932e-06	7.407e-07		0.772	32.7241	32.7759	31.7241	33.3103	12.7707
0.773	1.932e-06	1.937e-06	1.875e-06	1.963e-06	7.453e-07		0.773	33.3103	33.3966	32.3276	33.8448	12.85
0.774	1.966e-06	1.972e-06	1.91e-06	1.992e-06	7.495e-07		0.774	33.8966	34	32.931	34.3448	12.9224
0.775	2.003e-06	2.007e-06	1.946e-06	2.022e-06	7.534e-07		0.775	34.5345	34.6034	33.5517	34.8621	12.9897
0.776	2.042e-06	2.044e-06	1.984e-06	2.053e-06	7.57e-07		0.776	35.2069	35.2414	34.2069	35.3966	13.0517
0.777	2.082e-06	2.08e-06	2.022e-06	2.082e-06	7.595e-07		0.777	35.8966	35.8621	34.8621	35.8966	13.0948
0.778	2.125e-06	2.12e-06	2.064e-06	2.112e-06	7.61e-07		0.778	36.6379	36.5517	35.5862	36.4138	13.1207
0.779	2.178e-06	2.172e-06	2.115e-06	2.149e-06	7.635e-07		0.779	37.5517	37.4483	36.4655	37.0517	13.1638
0.78	2.236e-06	2.232e-06	2.171e-06	2.184e-06	7.658e-07		0.78	38.5517	38.4828	37.431	37.6552	13.2034
0.781	2.296e-06	2.295e-06	2.228e-06	2.215e-06	7.674e-07		0.781	39.5862	39.569	38.4138	38.1897	13.231
0.782	2.363e-06	2.365e-06	2.29e-06	2.243e-06	7.689e-07		0.782	40.7414	40.7759	39.4828	38.6724	13.2569
0.783	2.438e-06	2.44e-06	2.358e-06	2.269e-06	7.705e-07		0.783	42.0345	42.069	40.6552	39.1207	13.2845
0.784	2.518e-06	2.52e-06	2.43e-06	2.289e-06	7.71e-07		0.784	43.4138	43.4483	41.8966	39.4655	13.2931
0.785	2.613e-06	2.614e-06	2.517e-06	2.313e-06	7.725e-07		0.785	45.0517	45.069	43.3966	39.8793	13.319
0.786	2.724e-06	2.723e-06	2.618e-06	2.336e-06	7.746e-07		0.786	46.9655	46.9483	45.1379	40.2759	13.3552
0.787	2.842e-06	2.84e-06	2.725e-06	2.35e-06	7.751e-07		0.787	49	48.9655	46.9828	40.5172	13.3638
0.788	2.968e-06	2.964e-06	2.836e-06	2.353e-06	7.748e-07		0.788	51.1724	51.1034	48.8966	40.569	13.3586
0.789	3.101e-06	3.09e-06	2.95e-06	2.345e-06	7.742e-07		0.789	53.4655	53.2759	50.8621	40.431	13.3483
0.79	3.231e-06	3.215e-06	3.056e-06	2.322e-06	7.724e-07		0.79	55.7069	55.431	52.6897	40.0345	13.3172
0.791	3.354e-06	3.333e-06	3.153e-06	2.291e-06	7.711e-07		0.791	57.8276	57.4655	54.3621	39.5	13.2948
0.792	3.464e-06	3.443e-06	3.238e-06	2.256e-06	7.712e-07		0.792	59.7241	59.3621	55.8276	38.8966	13.2966
0.793	3.542e-06	3.523e-06	3.295e-06	2.211e-06	7.711e-07		0.793	61.069	60.7414	56.8103	38.1207	13.2948
0.794	3.568e-06	3.553e-06	3.307e-06	2.153e-06	7.705e-07		0.794	61.5172	61.2586	57.0172	37.1207	13.2845
0.795	3.537e-06	3.524e-06	3.273e-06	2.088e-06	7.693e-07		0.795	60.9828	60.7586	56.431	36	13.2638
0.796	3.448e-06	3.434e-06	3.189e-06	2.013e-06	7.672e-07		0.796	59.4483	59.2069	54.9828	34.7069	13.2276
0.797	3.306e-06	3.291e-06	3.061e-06	1.934e-06	7.644e-07		0.797	57	56.7414	52.7759	33.3448	13.1793
0.798	3.136e-06	3.122e-06	2.912e-06	1.858e-06	7.631e-07		0.798	54.069	53.8276	50.2069	32.0345	13.1569
0.799	2.953e-06	2.945e-06	2.755e-06	1.785e-06	7.628e-07		0.799	50.9138	50.7759	47.5	30.7759	13.1517
0.8	2.764e-06	2.763e-06	2.59e-06	1.712e-06	7.615e-07		0.8	47.6552	47.6379	44.6552	29.5172	13.1293
0.801	2.583e-06	2.586e-06	2.43e-06	1.642e-06	7.594e-07		0.801	44.5345	44.5862	41.8966	28.3103	13.0931
0.802	2.414e-06	2.418e-06	2.278e-06	1.575e-06	7.566e-07		0.802	41.6207	41.6897	39.2759	27.1552	13.0448
0.803	2.252e-06	2.256e-06	2.131e-06	1.509e-06	7.525e-07		0.803	38.8276	38.8966	36.7414	26.0172	12.9741
0.804	2.106e-06	2.109e-06	1.999e-06	1.449e-06	7.49e-07		0.804	36.3103	36.3621	34.4655	24.9828	12.9138
0.805	1.978e-06	1.981e-06	1.881e-06	1.395e-06	7.469e-07		0.805	34.1034	34.1552	32.431	24.0517	12.8776
0.806	1.859e-06	1.863e-06	1.771e-06	1.343e-06	7.445e-07		0.806	32.0517	32.1207	30.5345	23.1552	12.8362
0.807	1.749e-06	1.755e-06	1.669e-06	1.294e-06	7.419e-07		0.807	30.1552	30.2586	28.7759	22.3103	12.7914
0.808	1.65e-06	1.657e-06	1.576e-06	1.247e-06	7.395e-07		0.808	28.4483	28.569	27.1724	21.5	12.75
0.809	1.557e-06	1.566e-06	1.488e-06	1.202e-06	7.362e-07		0.809	26.8448	27	25.6552	20.7241	12.6931
0.81	1.472e-06	1.481e-06	1.409e-06	1.159e-06	7.326e-07		0.81	25.3793	25.5345	24.2931	19.9828	12.631
0.811	1.398e-06	1.408e-06	1.341e-06	1.122e-06	7.299e-07		0.811	24.1034	24.2759	23.1207	19.3448	12.5845
0.812	1.33e-06	1.34e-06	1.277e-06	1.087e-06	7.272e-07		0.812	22.931	23.1034	22.0172	18.7414	12.5379
0.813	1.265e-06	1.274e-06	1.216e-06	1.054e-06	7.239e-07		0.813	21.8103	21.9655	20.9655	18.1724	12.481
0.814	1.204e-06	1.211e-06	1.16e-06	1.022e-06	7.204e-07		0.814	20.7586	20.8793	20	17.6207	12.4207
0.815	1.147e-06	1.152e-06	1.106e-06	9.906e-07	7.166e-07		0.815	19.7759	19.8621	19.069	17.0793	12.3552
0.816	1.092e-06	1.098e-06	1.056e-06	9.607e-07	7.129e-07		0.816	18.8276	18.931	18.2069	16.5638	12.2914
0.817	1.047e-06	1.053e-06	1.015e-06	9.365e-07	7.113e-07		0.817	18.0517	18.1552	17.5	16.1466	12.2638
0.818	1.009e-06	1.016e-06	9.803e-07	9.167e-07	7.114e-07		0.818	17.3966	17.5172	16.9017	15.8052	12.2655
0.819	9.719e-07	9.8e-07	9.461e-07	8.972e-07	7.109e-07		0.819	16.7569	16.8966	16.3121	15.469	12.2569
0.82	9.34e-07	9.412e-07	9.099e-07	8.752e-07	7.085e-07		0.82	16.1034	16.2276	15.6879	15.0897	12.2155
0.821	8.934e-07	9.001e-07	8.711e-07	8.505e-07	7.039e-07		0.821	15.4034	15.519	15.019	14.6638	12.1362
0.822	8.52e-07	8.588e-07	8.324e-07	8.247e-07	6.979e-07		0.822	14.6897	14.8069	14.3517	14.219	12.0328
0.823	8.154e-07	8.22e-07	7.987e-07	8.017e-07	6.925e-07		0.823	14.0586	14.1724	13.7707	13.8224	11.9397
0.824	7.856e-07	7.925e-07	7.719e-07	7.834e-07	6.893e-07		0.824	13.5448	13.6638	13.3086	13.5069	11.8845
0.825	7.59e-07	7.662e-07	7.481e-07	7.671e-07	6.864e-07		0.825	13.0862	13.2103	12.8983	13.2259	11.8345
0.826	7.34e-07	7.411e-07	7.253e-07	7.511e-07	6.828e-07		0.826	12.6552	12.7776	12.5052	12.95	11.7724
0.827	7.096e-07	7.169e-07	7.027e-07	7.354e-07	6.789e-07		0.827	12.2345	12.3603	12.1155	12.6793	11.7052
0.828	6.858e-07	6.928e-07	6.805e-07	7.198e-07	6.751e-07		0.828	11.8241	11.9448	11.7328	12.4103	11.6397
0.829	6.631e-07	6.691e-07	6.588e-07	7.047e-07	6.714e-07		0.829	11.4328	11.5362	11.3586	12.15	11.5759
0.83	6.433e-07	6.484e-07	6.4e-07	6.92e-07	6.69e-07		0.83	11.0914	11.1793	11.0345	11.931	11.5345
0.831	6.25e-07	6.294e-07	6.225e-07	6.803e-07	6.671e-07		0.831	10.7759	10.8517	10.7328	11.7293	11.5017
0.832	6.069e-07	6.112e-07	6.056e-07	6.678e-07	6.642e-07		0.832	10.4638	10.5379	10.4414	11.5138	11.4517
0.833	5.897e-07	5.95e-07	5.896e-07	6.557e-07	6.611e-07		0.833	10.1672	10.2586	10.1655	11.3052	11.3983
0.834	5.733e-07	5.794e-07	5.747e-07	6.439e-07	6.58e-07		0.834	9.88448	9.98966	9.90862	11.1017	11.3448
0.835	5.571e-07	5.638e-07	5.602e-07	6.318e-07	6.542e-07		0.835	9.60517	9.72069	9.65862	10.8931	11.2793
0.836	5.43e-07	5.5e-07	5.476e-07	6.219e-07	6.512e-07		0.836	9.36207	9.48276	9.44138	10.7224	11.2276
0.837	5.309e-07	5.374e-07	5.368e-07	6.136e-07	6.494e-07		0.837	9.15345	9.26552	9.25517	10.5793	11.1966
0.838	5.186e-07	5.247e-07	5.257e-07	6.051e-07	6.474e-07		0.838	8.94138	9.04655	9.06379	10.4328	11.1621
0.839	5.07e-07	5.126e-07	5.146e-07	5.967e-07	6.453e-07		0.839	8.74138	8.83793	8.87241	10.2879	11.1259
0.84	4.959e-07	5.008e-07	5.036e-07	5.88e-07	6.432e-07		0.84	8.55	8.63448	8.68276	10.1379	11.0897
0.841	4.845e-07	4.891e-07	4.926e-07	5.789e-07	6.406e-07		0.841	8.35345	8.43276	8.4931	9.98103	11.0448
0.842	4.74e-07	4.784e-07	4.825e-07	5.704e-07	6.378e-07		0.842	8.17241	8.24828	8.31897	9.83448	10.9966
0.843	4.651e-07	4.693e-07	4.743e-07	5.635e-07	6.36e-07		0.843	8.01897	8.09138	8.17759	9.71552	10.9655
0.844	4.564e-07	4.608e-07	4.665e-07	5.569e-07	6.343e-07		0.844	7.86897	7.94483	8.0431	9.60172	10.9362
0.845	4.478e-07	4.523e-07	4.584e-07	5.5e-07	6.321e-07		0.845	7.72069	7.79828	7.90345	9.48276	10.8983
0.846	4.394e-07	4.439e-07	4.505e-07	5.431e-07	6.298e-07		0.846	7.57586	7.65345	7.76724	9.36379	10.8586
0.847	4.311e-07	4.357e-07	4.43e-07	5.363e-07	6.276e-07		0.847	7.43276	7.51207	7.63793	9.24655	10.8207
0.848	4.23e-07	4.276e-07	4.355e-07	5.294e-07	6.249e-07		0.848	7.2931	7.37241	7.50862	9.12759	10.7741
0.849	4.165e-07	4.207e-07	4.294e-07	5.24e-07	6.231e-07		0.849	7.18103	7.25345	7.40345	9.03448	10.7431
0.85	4.11e-07	4.149e-07	4.241e-07	5.195e-07	6.221e-07		0.85	7.08621	7.15345	7.31207	8.9569	10.7259
0.851	4.049e-07	4.088e-07	4.185e-07	5.143e-07	6.21e-07		0.851	6.98103	7.04828	7.21552	8.86724	10.7069
0.852	3.989e-07	4.028e-07	4.13e-07	5.093e-07	6.2e-07		0.852	6.87759	6.94483	7.12069	8.78103	10.6897
0.853	3.93e-07	3.972e-07	4.077e-07	5.044e-07	6.191e-07		0.853	6.77586	6.84828	7.02931	8.69655	10.6741
0.854	3.868e-07	3.913e-07	4.023e-07	4.987e-07	6.172e-07		0.854	6.66897	6.74655	6.93621	8.59828	10.6414
0.855	3.818e-07	3.861e-07	3.973e-07	4.937e-07	6.153e-07		0.855	6.58276	6.6569	6.85	8.51207	10.6086
0.856	3.78e-07	3.821e-07	3.933e-07	4.897e-07	6.141e-07		0.856	6.51724	6.58793	6.78103	8.4431	10.5879
0.857	3.739e-07	3.78e-07	3.893e-07	4.857e-07	6.128e-07		0.857	6.44655	6.51724	6.71207	8.37414	10.5655
0.858	3.698e-07	3.737e-07	3.854e-07	4.818e-07	6.118e-07		0.858	6.37586	6.4431	6.64483	8.3069	10.5483
0.859	3.657e-07	3.696e-07	3.818e-07	4.783e-07	6.113e-07		0.859	6.30517	6.37241	6.58276	8.24655	10.5397
0.86	3.614e-07	3.653e-07	3.783e-07	4.748e-07	6.105e-07		0.86	6.23103	6.29828	6.52241	8.18621	10.5259
0.861	3.573e-07	3.611e-07	3.747e-07	4.711e-07	6.09e-07		0.861	6.16034	6.22586	6.46034	8.12241	10.5
0.862	3.543e-07	3.582e-07	3.718e-07	4.683e-07	6.081e-07		0.862	6.10862	6.17586	6.41034	8.07414	10.4845
0.863	3.519e-07	3.558e-07	3.693e-07	4.658e-07	6.075e-07		0.863	6.06724	6.13448	6.36724	8.03103	10.4741
0.864	3.492e-07	3.531e-07	3.666e-07	4.626e-07	6.065e-07		0.864	6.02069	6.08793	6.32069	7.97586	10.4569
0.865	3.465e-07	3.504e-07	3.641e-07	4.595e-07	6.062e-07		0.865	5.97414	6.04138	6.27759	7.92241	10.4517
0.866	3.437e-07	3.476e-07	3.616e-07	4.568e-07	6.057e-07		0.866	5.92586	5.9931	6.23448	7.87586	10.4431
0.867	3.404e-07	3.446e-07	3.586e-07	4.536e-07	6.045e-07		0.867	5.86897	5.94138	6.18276	7.82069	10.4224
0.868	3.381e-07	3.423e-07	3.563e-07	4.514e-07	6.04e-07		0.868	5.82931	5.90172	6.1431	7.78276	10.4138
0.869	3.367e-07	3.407e-07	3.549e-07	4.504e-07	6.045e-07		0.869	5.80517	5.87414	6.11897	7.76552	10.4224
0.87	3.349e-07	3.392e-07	3.535e-07	4.489e-07	6.044e-07		0.87	5.77414	5.84828	6.09483	7.73966	10.4207
0.871	3.333e-07	3.377e-07	3.522e-07	4.472e-07	6.043e-07		0.871	5.74655	5.82241	6.07241	7.71034	10.419
0.872	3.318e-07	3.361e-07	3.508e-07	4.452e-07	6.035e-07		0.872	5.72069	5.79483	6.04828	7.67586	10.4052
0.873	3.3e-07	3.339e-07	3.489e-07	4.425e-07	6.024e-07		0.873	5.68966	5.7569	6.01552	7.62931	10.3862
0.874	3.286e-07	3.319e-07	3.472e-07	4.401e-07	6.017e-07		0.874	5.66552	5.72241	5.98621	7.58793	10.3741
0.875	3.282e-07	3.308e-07	3.463e-07	4.389e-07	6.025e-07		0.875	5.65862	5.70345	5.97069	7.56724	10.3879
0.876	3.275e-07	3.302e-07	3.457e-07	4.38e-07	6.035e-07		0.876	5.64655	5.6931	5.96034	7.55172	10.4052
0.877	3.265e-07	3.297e-07	3.45e-07	4.368e-07	6.038e-07		0.877	5.62931	5.68448	5.94828	7.53103	10.4103
0.878	3.254e-07	3.291e-07	3.442e-07	4.356e-07	6.033e-07		0.878	5.61034	5.67414	5.93448	7.51034	10.4017
0.879	3.245e-07	3.284e-07	3.434e-07	4.343e-07	6.029e-07		0.879	5.59483	5.66207	5.92069	7.48793	10.3948
0.88	3.235e-07	3.274e-07	3.423e-07	4.325e-07	6.019e-07		0.88	5.57759	5.64483	5.90172	7.4569	10.3776
0.881	3.236e-07	3.27e-07	3.418e-07	4.317e-07	6.02e-07		0.881	5.57931	5.63793	5.8931	7.4431	10.3793
0.882	3.239e-07	3.272e-07	3.418e-07	4.316e-07	6.03e-07		0.882	5.58448	5.64138	5.8931	7.44138	10.3966
0.883	3.239e-07	3.27e-07	3.417e-07	4.309e-07	6.032e-07		0.883	5.58448	5.63793	5.89138	7.42931	10.4
0.884	3.238e-07	3.27e-07	3.416e-07	4.305e-07	6.031e-07		0.884	5.58276	5.63793	5.88966	7.42241	10.3983
0.885	3.24e-07	3.272e-07	3.417e-07	4.301e-07	6.031e-07		0.885	5.58621	5.64138	5.89138	7.41552	10.3983
0.886	3.238e-07	3.27e-07	3.413e-07	4.289e-07	6.025e-07		0.886	5.58276	5.63793	5.88448	7.39483	10.3879
0.887	3.24e-07	3.271e-07	3.411e-07	4.28e-07	6.024e-07		0.887	5.58621	5.63966	5.88103	7.37931	10.3862
0.888	3.248e-07	3.279e-07	3.416e-07	4.28e-07	6.033e-07		0.888	5.6	5.65345	5.88966	7.37931	10.4017
0.889	3.253e-07	3.284e-07	3.422e-07	4.282e-07	6.041e-07		0.889	5.60862	5.66207	5.9	7.38276	10.4155
0.89	3.257e-07	3.29e-07	3.427e-07	4.287e-07	6.045e-07		0.89	5.61552	5.67241	5.90862	7.39138	10.4224
0.891	3.263e-07	3.295e-07	3.432e-07	4.29e-07	6.047e-07		0.891	5.62586	5.68103	5.91724	7.39655	10.4259
0.892	3.265e-07	3.298e-07	3.435e-07	4.289e-07	6.047e-07		0.892	5.62931	5.68621	5.92241	7.39483	10.4259
0.893	3.265e-07	3.3e-07	3.435e-07	4.284e-07	6.044e-07		0.893	5.62931	5.68966	5.92241	7.38621	10.4207
0.894	3.274e-07	3.309e-07	3.444e-07	4.287e-07	6.048e-07		0.894	5.64483	5.70517	5.93793	7.39138	10.4276
0.895	3.287e-07	3.321e-07	3.456e-07	4.295e-07	6.054e-07		0.895	5.66724	5.72586	5.95862	7.40517	10.4379
0.896	3.301e-07	3.333e-07	3.467e-07	4.304e-07	6.06e-07		0.896	5.69138	5.74655	5.97759	7.42069	10.4483
0.897	3.309e-07	3.34e-07	3.472e-07	4.305e-07	6.064e-07		0.897	5.70517	5.75862	5.98621	7.42241	10.4552
0.898	3.316e-07	3.346e-07	3.473e-07	4.303e-07	6.067e-07		0.898	5.71724	5.76897	5.98793	7.41897	10.4603
0.899	3.32e-07	3.35e-07	3.471e-07	4.298e-07	6.068e-07		0.899	5.72414	5.77586	5.98448	7.41034	10.4621
0.9	1.778e-07	1.808e-07	1.914e-07	2.057e-07	3.982e-07		0.9	3.06552	3.11724	3.3	3.54655	6.86552
0.899	6.547e-08	6.874e-08	7.981e-08	3.922e-08	1.857e-07		0.899	1.12879	1.18517	1.37603	0.676207	3.20172
0.898	-1.952e-08	-1.616e-08	-4.584e-09	-8.589e-08	2.203e-08		0.898	-0.336552	-0.278621	-0.0790345	-1.48086	0.379828
0.897	-7.717e-08	-7.39e-08	-6.179e-08	-1.696e-07	-9.271e-08		0.897	-1.33052	-1.27414	-1.06534	-2.92414	-1.59845
0.896	-9.657e-08	-9.365e-08	-8.08e-08	-1.954e-07	-1.411e-07		0.896	-1.665	-1.61466	-1.3931	-3.36897	-2.43276
0.895	-9.995e-08	-9.751e-08	-8.406e-08	-1.97e-07	-1.586e-07		0.895	-1.72328	-1.68121	-1.44931	-3.39655	-2.73448
0.894	-1.006e-07	-9.853e-08	-8.487e-08	-1.945e-07	-1.672e-07		0.894	-1.73448	-1.69879	-1.46328	-3.35345	-2.88276
0.893	-1.085e-07	-1.066e-07	-9.312e-08	-2.032e-07	-1.845e-07		0.893	-1.87069	-1.83793	-1.60552	-3.50345	-3.18103
0.892	-1.154e-07	-1.133e-07	-1.001e-07	-2.109e-07	-2.001e-07		0.892	-1.98966	-1.95345	-1.72586	-3.63621	-3.45
0.891	-1.221e-07	-1.197e-07	-1.068e-07	-2.183e-07	-2.144e-07		0.891	-2.10517	-2.06379	-1.84138	-3.76379	-3.69655
0.89	-1.28e-07	-1.255e-07	-1.126e-07	-2.246e-07	-2.268e-07		0.89	-2.2069	-2.16379	-1.94138	-3.87241	-3.91034
0.889	-1.334e-07	-1.311e-07	-1.182e-07	-2.302e-07	-2.378e-07		0.889	-2.3	-2.26034	-2.03793	-3.96897	-4.1
0.888	-1.383e-07	-1.365e-07	-1.235e-07	-2.353e-07	-2.479e-07		0.888	-2.38448	-2.35345	-2.12931	-4.0569	-4.27414
0.887	-1.423e-07	-1.413e-07	-1.281e-07	-2.395e-07	-2.566e-07		0.887	-2.45345	-2.43621	-2.20862	-4.12931	-4.42414
0.886	-1.464e-07	-1.458e-07	-1.325e-07	-2.439e-07	-2.644e-07		0.886	-2.52414	-2.51379	-2.28448	-4.20517	-4.55862
0.885	-1.511e-07	-1.505e-07	-1.372e-07	-2.491e-07	-2.722e-07		0.885	-2.60517	-2.59483	-2.36552	-4.29483	-4.6931
0.884	-1.557e-07	-1.548e-07	-1.418e-07	-2.538e-07	-2.796e-07		0.884	-2.68448	-2.66897	-2.44483	-4.37586	-4.82069
0.883	-1.599e-07	-1.589e-07	-1.463e-07	-2.58e-07	-2.864e-07		0.883	-2.7569	-2.73966	-2.52241	-4.44828	-4.93793
0.882	-1.64e-07	-1.629e-07	-1.506e-07	-2.621e-07	-2.932e-07		0.882	-2.82759	-2.80862	-2.59655	-4.51897	-5.05517
0.881	-1.678e-07	-1.669e-07	-1.548e-07	-2.659e-07	-2.996e-07		0.881	-2.8931	-2.87759	-2.66897	-4.58448	-5.16552
0.88	-1.713e-07	-1.705e-07	-1.587e-07	-2.696e-07	-3.049e-07		0.88	-2.95345	-2.93966	-2.73621	-4.64828	-5.2569
0.879	-1.753e-07	-1.745e-07	-1.63e-07	-2.74e-07	-3.106e-07		0.879	-3.02241	-3.00862	-2.81034	-4.72414	-5.35517
0.878	-1.796e-07	-1.787e-07	-1.677e-07	-2.788e-07	-3.165e-07		0.878	-3.09655	-3.08103	-2.89138	-4.8069	-5.4569
0.877	-1.834e-07	-1.826e-07	-1.718e-07	-2.827e-07	-3.217e-07		0.877	-3.16207	-3.14828	-2.96207	-4.87414	-5.54655
0.876	-1.872e-07	-1.865e-07	-1.757e-07	-2.865e-07	-3.266e-07		0.876	-3.22759	-3.21552	-3.02931	-4.93966	-5.63103
0.875	-1.91e-07	-1.903e-07	-1.795e-07	-2.903e-07	-3.314e-07		0.875	-3.2931	-3.28103	-3.09483	-5.00517	-5.71379
0.874	-1.944e-07	-1.938e-07	-1.828e-07	-2.935e-07	-3.355e-07		0.874	-3.35172	-3.34138	-3.15172	-5.06034	-5.78448
0.873	-1.981e-07	-1.977e-07	-1.866e-07	-2.977e-07	-3.4e-07		0.873	-3.41552	-3.40862	-3.21724	-5.13276	-5.86207
0.872	-2.028e-07	-2.025e-07	-1.913e-07	-3.031e-07	-3.455e-07		0.872	-3.49655	-3.49138	-3.29828	-5.22586	-5.9569
0.871	-2.071e-07	-2.07e-07	-1.957e-07	-3.08e-07	-3.501e-07		0.871	-3.57069	-3.56897	-3.37414	-5.31034	-6.03621
0.87	-2.113e-07	-2.112e-07	-2.002e-07	-3.124e-07	-3.542e-07		0.87	-3.6431	-3.64138	-3.45172	-5.38621	-6.1069
0.869	-2.151e-07	-2.151e-07	-2.045e-07	-3.163e-07	-3.578e-07		0.869	-3.70862	-3.70862	-3.52586	-5.45345	-6.16897
0.868	-2.188e-07	-2.187e-07	-2.084e-07	-3.198e-07	-3.611e-07		0.868	-3.77241	-3.77069	-3.5931	-5.51379	-6.22586
0.867	-2.226e-07	-2.226e-07	-2.122e-07	-3.238e-07	-3.643e-07		0.867	-3.83793	-3.83793	-3.65862	-5.58276	-6.28103
0.866	-2.275e-07	-2.275e-07	-2.169e-07	-3.291e-07	-3.685e-07		0.866	-3.92241	-3.92241	-3.73966	-5.67414	-6.35345
0.865	-2.326e-07	-2.327e-07	-2.217e-07	-3.347e-07	-3.73e-07		0.865	-4.01034	-4.01207	-3.82241	-5.77069	-6.43103
0.864	-2.374e-07	-2.375e-07	-2.264e-07	-3.397e-07	-3.77e-07		0.864	-4.0931	-4.09483	-3.90345	-5.8569	-6.5
0.863	-2.419e-07	-2.422e-07	-2.311e-07	-3.441e-07	-3.808e-07		0.863	-4.17069	-4.17586	-3.98448	-5.93276	-6.56552
0.862	-2.466e-07	-2.468e-07	-2.361e-07	-3.484e-07	-3.847e-07		0.862	-4.25172	-4.25517	-4.07069	-6.0069	-6.63276
0.861	-2.509e-07	-2.512e-07	-2.407e-07	-3.522e-07	-3.879e-07		0.861	-4.32586	-4.33103	-4.15	-6.07241	-6.68793
0.86	-2.562e-07	-2.566e-07	-2.461e-07	-3.571e-07	-3.918e-07		0.86	-4.41724	-4.42414	-4.2431	-6.1569	-6.75517
0.859	-2.622e-07	-2.631e-07	-2.52e-07	-3.632e-07	-3.963e-07		0.859	-4.52069	-4.53621	-4.34483	-6.26207	-6.83276
0.858	-2.68e-07	-2.691e-07	-2.574e-07	-3.691e-07	-4.001e-07		0.858	-4.62069	-4.63966	-4.43793	-6.36379	-6.89828
0.857	-2.737e-07	-2.751e-07	-2.627e-07	-3.752e-07	-4.036e-07		0.857	-4.71897	-4.7431	-4.52931	-6.46897	-6.95862
0.856	-2.795e-07	-2.807e-07	-2.683e-07	-3.814e-07	-4.072e-07		0.856	-4.81897	-4.83966	-4.62586	-6.57586	-7.02069
0.855	-2.85e-07	-2.857e-07	-2.735e-07	-3.869e-07	-4.106e-07		0.855	-4.91379	-4.92586	-4.71552	-6.67069	-7.07931
0.854	-2.909e-07	-2.913e-07	-2.792e-07	-3.925e-07	-4.144e-07		0.854	-5.01552	-5.02241	-4.81379	-6.76724	-7.14483
0.853	-2.979e-07	-2.985e-07	-2.862e-07	-3.994e-07	-4.194e-07		0.853	-5.13621	-5.14655	-4.93448	-6.88621	-7.23103
0.852	-3.051e-07	-3.061e-07	-2.935e-07	-4.061e-07	-4.245e-07		0.852	-5.26034	-5.27759	-5.06034	-7.00172	-7.31897
0.851	-3.124e-07	-3.135e-07	-3.007e-07	-4.127e-07	-4.29e-07		0.851	-5.38621	-5.40517	-5.18448	-7.11552	-7.39655
0.85	-3.2e-07	-3.208e-07	-3.078e-07	-4.195e-07	-4.33e-07		0.85	-5.51724	-5.53103	-5.3069	-7.23276	-7.46552
0.849	-3.275e-07	-3.279e-07	-3.147e-07	-4.263e-07	-4.369e-07		0.849	-5.64655	-5.65345	-5.42586	-7.35	-7.53276
0.848	-3.346e-07	-3.349e-07	-3.215e-07	-4.331e-07	-4.402e-07		0.848	-5.76897	-5.77414	-5.5431	-7.46724	-7.58966
0.847	-3.428e-07	-3.434e-07	-3.295e-07	-4.411e-07	-4.446e-07		0.847	-5.91034	-5.92069	-5.68103	-7.60517	-7.66552
0.846	-3.52e-07	-3.53e-07	-3.385e-07	-4.499e-07	-4.499e-07		0.846	-6.06897	-6.08621	-5.83621	-7.7569	-7.7569
0.845	-3.612e-07	-3.624e-07	-3.47e-07	-4.58e-07	-4.549e-07		0.845	-6.22759	-6.24828	-5.98276	-7.89655	-7.8431
0.844	-3.71e-07	-3.721e-07	-3.557e-07	-4.659e-07	-4.598e-07		0.844	-6.39655	-6.41552	-6.13276	-8.03276	-7.92759
0.843	-3.811e-07	-3.821e-07	-3.648e-07	-4.741e-07	-4.646e-07		0.843	-6.57069	-6.58793	-6.28966	-8.17414	-8.01034
0.842	-3.902e-07	-3.916e-07	-3.735e-07	-4.82e-07	-4.684e-07		0.842	-6.72759	-6.75172	-6.43966	-8.31034	-8.07586
0.841	-4.001e-07	-4.023e-07	-3.837e-07	-4.91e-07	-4.727e-07		0.841	-6.89828	-6.93621	-6.61552	-8.46552	-8.15
0.84	-4.117e-07	-4.145e-07	-3.956e-07	-5.017e-07	-4.782e-07		0.84	-7.09828	-7.14655	-6.82069	-8.65	-8.24483
0.839	-4.238e-07	-4.266e-07	-4.073e-07	-5.117e-07	-4.838e-07		0.839	-7.3069	-7.35517	-7.02241	-8.82241	-8.34138
0.838	-4.369e-07	-4.39e-07	-4.193e-07	-5.213e-07	-4.891e-07		0.838	-7.53276	-7.56897	-7.22931	-8.98793	-8.43276
0.837	-4.505e-07	-4.52e-07	-4.318e-07	-5.307e-07	-4.94e-07		0.837	-7.76724	-7.7931	-7.44483	-9.15	-8.51724
0.836	-4.635e-07	-4.648e-07	-4.44e-07	-5.4e-07	-4.981e-07		0.836	-7.99138	-8.01379	-7.65517	-9.31034	-8.58793
0.835	-4.764e-07	-4.783e-07	-4.566e-07	-5.497e-07	-5.022e-07		0.835	-8.21379	-8.24655	-7.87241	-9.47759	-8.65862
0.834	-4.91e-07	-4.936e-07	-4.71e-07	-5.614e-07	-5.078e-07		0.834	-8.46552	-8.51034	-8.12069	-9.67931	-8.75517
0.833	-5.075e-07	-5.103e-07	-4.865e-07	-5.74e-07	-5.141e-07		0.833	-8.75	-8.79828	-8.38793	-9.89655	-8.86379
0.832	-5.246e-07	-5.273e-07	-5.02e-07	-5.86e-07	-5.199e-07		0.832	-9.04483	-9.09138	-8.65517	-10.1034	-8.96379
0.831	-5.426e-07	-5.45e-07	-5.185e-07	-5.981e-07	-5.254e-07		0.831	-9.35517	-9.39655	-8.93966	-10.3121	-9.05862
0.83	-5.614e-07	-5.633e-07	-5.357e-07	-6.109e-07	-5.307e-07		0.83	-9.67931	-9.71207	-9.23621	-10.5328	-9.15
0.829	-5.795e-07	-5.814e-07	-5.528e-07	-6.235e-07	-5.356e-07		0.829	-9.99138	-10.0241	-9.53103	-10.75	-9.23448
0.828	-5.997e-07	-6.019e-07	-5.723e-07	-6.38e-07	-5.417e-07		0.828	-10.3397	-10.3776	-9.86724	-11	-9.33966
0.827	-6.229e-07	-6.253e-07	-5.942e-07	-6.544e-07	-5.489e-07		0.827	-10.7397	-10.781	-10.2448	-11.2828	-9.46379
0.826	-6.464e-07	-6.492e-07	-6.162e-07	-6.695e-07	-5.553e-07		0.826	-11.1448	-11.1931	-10.6241	-11.5431	-9.57414
0.825	-6.714e-07	-6.742e-07	-6.396e-07	-6.847e-07	-5.613e-07		0.825	-11.5759	-11.6241	-11.0276	-11.8052	-9.67759
0.824	-6.96e-07	-6.99e-07	-6.626e-07	-6.993e-07	-5.663e-07		0.824	-12	-12.0517	-11.4241	-12.0569	-9.76379
0.823	-7.213e-07	-7.246e-07	-6.863e-07	-7.144e-07	-5.71e-07		0.823	-12.4362	-12.4931	-11.8328	-12.3172	-9.84483
0.822	-7.507e-07	-7.545e-07	-7.141e-07	-7.329e-07	-5.771e-07		0.822	-12.9431	-13.0086	-12.3121	-12.6362	-9.95
0.821	-7.864e-07	-7.905e-07	-7.481e-07	-7.562e-07	-5.858e-07		0.821	-13.5586	-13.6293	-12.8983	-13.0379	-10.1
0.82	-8.259e-07	-8.295e-07	-7.852e-07	-7.813e-07	-5.952e-07		0.82	-14.2397	-14.3017	-13.5379	-13.4707	-10.2621
0.819	-8.664e-07	-8.688e-07	-8.222e-07	-8.055e-07	-6.038e-07		0.819	-14.9379	-14.9793	-14.1759	-13.8879	-10.4103
0.818	-9.027e-07	-9.042e-07	-8.549e-07	-8.251e-07	-6.089e-07		0.818	-15.5638	-15.5897	-14.7397	-14.2259	-10.4983
0.817	-9.381e-07	-9.395e-07	-8.869e-07	-8.43e-07	-6.122e-07		0.817	-16.1741	-16.1983	-15.2914	-14.5345	-10.5552
0.816	-9.741e-07	-9.764e-07	-9.207e-07	-8.607e-07	-6.15e-07		0.816	-16.7948	-16.8345	-15.8741	-14.8397	-10.6034
0.815	-1.017e-06	-1.02e-06	-9.615e-07	-8.831e-07	-6.196e-07		0.815	-17.5345	-17.5862	-16.5776	-15.2259	-10.6828
0.814	-1.067e-06	-1.07e-06	-1.01e-06	-9.103e-07	-6.262e-07		0.814	-18.3966	-18.4483	-17.4138	-15.6948	-10.7966
0.813	-1.12e-06	-1.124e-06	-1.06e-06	-9.387e-07	-6.33e-07		0.813	-19.3103	-19.3793	-18.2759	-16.1845	-10.9138
0.812	-1.175e-06	-1.178e-06	-1.111e-06	-9.67e-07	-6.389e-07		0.812	-20.2586	-20.3103	-19.1552	-16.6724	-11.0155
0.811	-1.232e-06	-1.237e-06	-1.168e-06	-9.975e-07	-6.451e-07		0.811	-21.2414	-21.3276	-20.1379	-17.1983	-11.1224
0.81	-1.292e-06	-1.297e-06	-1.226e-06	-1.028e-06	-6.503e-07		0.81	-22.2759	-22.3621	-21.1379	-17.7241	-11.2121
0.809	-1.359e-06	-1.365e-06	-1.291e-06	-1.061e-06	-6.556e-07		0.809	-23.431	-23.5345	-22.2586	-18.2931	-11.3034
0.808	-1.436e-06	-1.443e-06	-1.364e-06	-1.099e-06	-6.615e-07		0.808	-24.7586	-24.8793	-23.5172	-18.9483	-11.4052
0.807	-1.519e-06	-1.526e-06	-1.442e-06	-1.138e-06	-6.666e-07		0.807	-26.1897	-26.3103	-24.8621	-19.6207	-11.4931
0.806	-1.605e-06	-1.612e-06	-1.526e-06	-1.179e-06	-6.717e-07		0.806	-27.6724	-27.7931	-26.3103	-20.3276	-11.581
0.805	-1.697e-06	-1.704e-06	-1.616e-06	-1.223e-06	-6.772e-07		0.805	-29.2586	-29.3793	-27.8621	-21.0862	-11.6759
0.804	-1.796e-06	-1.801e-06	-1.711e-06	-1.269e-06	-6.823e-07		0.804	-30.9655	-31.0517	-29.5	-21.8793	-11.7638
0.803	-1.905e-06	-1.906e-06	-1.813e-06	-1.317e-06	-6.874e-07		0.803	-32.8448	-32.8621	-31.2586	-22.7069	-11.8517
0.802	-2.029e-06	-2.025e-06	-1.928e-06	-1.371e-06	-6.934e-07		0.802	-34.9828	-34.9138	-33.2414	-23.6379	-11.9552
0.801	-2.166e-06	-2.16e-06	-2.056e-06	-1.43e-06	-6.995e-07		0.801	-37.3448	-37.2414	-35.4483	-24.6552	-12.0603
0.8	-2.31e-06	-2.304e-06	-2.19e-06	-1.49e-06	-7.05e-07		0.8	-39.8276	-39.7241	-37.7586	-25.6897	-12.1552
0.799	-2.459e-06	-2.456e-06	-2.332e-06	-1.555e-06	-7.097e-07		0.799	-42.3966	-42.3448	-40.2069	-26.8103	-12.2362
0.798	-2.616e-06	-2.614e-06	-2.482e-06	-1.625e-06	-7.137e-07		0.798	-45.1034	-45.069	-42.7931	-28.0172	-12.3052
0.797	-2.779e-06	-2.776e-06	-2.636e-06	-1.694e-06	-7.168e-07		0.797	-47.9138	-47.8621	-45.4483	-29.2069	-12.3586
0.796	-2.95e-06	-2.944e-06	-2.798e-06	-1.77e-06	-7.202e-07		0.796	-50.8621	-50.7586	-48.2414	-30.5172	-12.4172
0.795	-3.129e-06	-3.12e-06	-2.966e-06	-1.854e-06	-7.248e-07		0.795	-53.9483	-53.7931	-51.1379	-31.9655	-12.4966
0.794	-3.294e-06	-3.28e-06	-3.119e-06	-1.939e-06	-7.288e-07		0.794	-56.7931	-56.5517	-53.7759	-33.431	-12.5655
0.793	-3.431e-06	-3.413e-06	-3.245e-06	-2.027e-06	-7.324e-07		0.793	-59.1552	-58.8448	-55.9483	-34.9483	-12.6276
0.792	-3.527e-06	-3.502e-06	-3.33e-06	-2.115e-06	-7.362e-07		0.792	-60.8103	-60.3793	-57.4138	-36.4655	-12.6931
0.791	-3.565e-06	-3.534e-06	-3.359e-06	-2.197e-06	-7.391e-07		0.791	-61.4655	-60.931	-57.9138	-37.8793	-12.7431
0.79	-3.538e-06	-3.505e-06	-3.333e-06	-2.275e-06	-7.416e-07		0.79	-61	-60.431	-57.4655	-39.2241	-12.7862
0.789	-3.459e-06	-3.428e-06	-3.264e-06	-2.35e-06	-7.448e-07		0.789	-59.6379	-59.1034	-56.2759	-40.5172	-12.8414
0.788	-3.334e-06	-3.307e-06	-3.159e-06	-2.417e-06	-7.478e-07		0.788	-57.4828	-57.0172	-54.4655	-41.6724	-12.8931
0.787	-3.175e-06	-3.155e-06	-3.025e-06	-2.471e-06	-7.498e-07		0.787	-54.7414	-54.3966	-52.1552	-42.6034	-12.9276
0.786	-3.008e-06	-2.993e-06	-2.881e-06	-2.512e-06	-7.516e-07		0.786	-51.8621	-51.6034	-49.6724	-43.3103	-12.9586
0.785	-2.845e-06	-2.836e-06	-2.737e-06	-2.537e-06	-7.528e-07		0.785	-49.0517	-48.8966	-47.1897	-43.7414	-12.9793
0.784	-2.692e-06	-2.688e-06	-2.598e-06	-2.544e-06	-7.529e-07		0.784	-46.4138	-46.3448	-44.7931	-43.8621	-12.981
0.783	-2.562e-06	-2.562e-06	-2.48e-06	-2.539e-06	-7.536e-07		0.783	-44.1724	-44.1724	-42.7586	-43.7759	-12.9931
0.782	-2.456e-06	-2.455e-06	-2.382e-06	-2.523e-06	-7.554e-07		0.782	-42.3448	-42.3276	-41.069	-43.5	-13.0241
0.781	-2.363e-06	-2.359e-06	-2.292e-06	-2.494e-06	-7.564e-07		0.781	-40.7414	-40.6724	-39.5172	-43	-13.0414
0.78	-2.282e-06	-2.276e-06	-2.213e-06	-2.458e-06	-7.574e-07		0.78	-39.3448	-39.2414	-38.1552	-42.3793	-13.0586
0.779	-2.211e-06	-2.206e-06	-2.146e-06	-2.418e-06	-7.583e-07		0.779	-38.1207	-38.0345	-37	-41.6897	-13.0741
0.778	-2.143e-06	-2.142e-06	-2.082e-06	-2.37e-06	-7.575e-07		0.778	-36.9483	-36.931	-35.8966	-40.8621	-13.0603
0.777	-2.084e-06	-2.087e-06	-2.028e-06	-2.321e-06	-7.564e-07		0.777	-35.931	-35.9828	-34.9655	-40.0172	-13.0414
0.776	-2.038e-06	-2.043e-06	-1.983e-06	-2.276e-06	-7.563e-07		0.776	-35.1379	-35.2241	-34.1897	-39.2414	-13.0397
0.775	-1.997e-06	-2e-06	-1.94e-06	-2.23e-06	-7.555e-07		0.775	-34.431	-34.4828	-33.4483	-38.4483	-13.0259
0.774	-1.961e-06	-1.959e-06	-1.899e-06	-2.182e-06	-7.543e-07		0.774	-33.8103	-33.7759	-32.7414	-37.6207	-13.0052
0.773	-1.927e-06	-1.921e-06	-1.864e-06	-2.135e-06	-7.528e-07		0.773	-33.2241	-33.1207	-32.1379	-36.8103	-12.9793
0.772	-1.893e-06	-1.885e-06	-1.829e-06	-2.087e-06	-7.505e-07		0.772	-32.6379	-32.5	-31.5345	-35.9828	-12.9397
0.771	-1.858e-06	-1.852e-06	-1.797e-06	-2.041e-06	-7.477e-07		0.771	-32.0345	-31.931	-30.9828	-35.1897	-12.8914
0.77	-1.831e-06	-1.829e-06	-1.772e-06	-2.004e-06	-7.457e-07		0.77	-31.569	-31.5345	-30.5517	-34.5517	-12.8569
0.769	-1.81e-06	-1.811e-06	-1.75e-06	-1.972e-06	-7.436e-07		0.769	-31.2069	-31.2241	-30.1724	-34	-12.8207
0.768	-1.791e-06	-1.791e-06	-1.728e-06	-1.939e-06	-7.403e-07		0.768	-30.8793	-30.8793	-29.7931	-33.431	-12.7638
0.767	-1.773e-06	-1.771e-06	-1.706e-06	-1.905e-06	-7.364e-07		0.767	-30.569	-30.5345	-29.4138	-32.8448	-12.6966
0.766	-1.755e-06	-1.751e-06	-1.683e-06	-1.871e-06	-7.322e-07		0.766	-30.2586	-30.1897	-29.0172	-32.2586	-12.6241
0.765	-1.732e-06	-1.727e-06	-1.66e-06	-1.837e-06	-7.271e-07		0.765	-29.8621	-29.7759	-28.6207	-31.6724	-12.5362
0.764	-1.712e-06	-1.711e-06	-1.642e-06	-1.807e-06	-7.23e-07		0.764	-29.5172	-29.5	-28.3103	-31.1552	-12.4655
0.763	-1.698e-06	-1.7e-06	-1.631e-06	-1.784e-06	-7.193e-07		0.763	-29.2759	-29.3103	-28.1207	-30.7586	-12.4017
0.762	-1.686e-06	-1.688e-06	-1.618e-06	-1.757e-06	-7.144e-07		0.762	-29.069	-29.1034	-27.8966	-30.2931	-12.3172
0.761	-1.675e-06	-1.677e-06	-1.605e-06	-1.729e-06	-7.086e-07		0.761	-28.8793	-28.9138	-27.6724	-29.8103	-12.2172
0.76	-1.664e-06	-1.664e-06	-1.591e-06	-1.702e-06	-7.022e-07		0.76	-28.6897	-28.6897	-27.431	-29.3448	-12.1069
0.759	-1.649e-06	-1.649e-06	-1.574e-06	-1.675e-06	-6.947e-07		0.759	-28.431	-28.431	-27.1379	-28.8793	-11.9776
0.758	-1.635e-06	-1.637e-06	-1.558e-06	-1.652e-06	-6.877e-07		0.758	-28.1897	-28.2241	-26.8621	-28.4828	-11.8569
0.757	-1.627e-06	-1.629e-06	-1.549e-06	-1.635e-06	-6.819e-07		0.757	-28.0517	-28.0862	-26.7069	-28.1897	-11.7569
0.756	-1.621e-06	-1.621e-06	-1.541e-06	-1.617e-06	-6.763e-07		0.756	-27.9483	-27.9483	-26.569	-27.8793	-11.6603
0.755	-1.614e-06	-1.612e-06	-1.532e-06	-1.595e-06	-6.7e-07		0.755	-27.8276	-27.7931	-26.4138	-27.5	-11.5517
0.754	-1.607e-06	-1.604e-06	-1.523e-06	-1.573e-06	-6.629e-07		0.754	-27.7069	-27.6552	-26.2586	-27.1207	-11.4293
0.753	-1.6e-06	-1.596e-06	-1.514e-06	-1.552e-06	-6.55e-07		0.753	-27.5862	-27.5172	-26.1034	-26.7586	-11.2931
0.752	-1.591e-06	-1.588e-06	-1.504e-06	-1.532e-06	-6.462e-07		0.752	-27.431	-27.3793	-25.931	-26.4138	-11.1414
0.751	-1.585e-06	-1.584e-06	-1.498e-06	-1.517e-06	-6.38e-07		0.751	-27.3276	-27.3103	-25.8276	-26.1552	-11
0.75	-1.582e-06	-1.582e-06	-1.494e-06	-1.505e-06	-6.308e-07		0.75	-27.2759	-27.2759	-25.7586	-25.9483	-10.8759
0.749	-1.576e-06	-1.577e-06	-1.488e-06	-1.488e-06	-6.229e-07		0.749	-27.1724	-27.1897	-25.6552	-25.6552	-10.7397
0.748	-1.571e-06	-1.572e-06	-1.481e-06	-1.47e-06	-6.149e-07		0.748	-27.0862	-27.1034	-25.5345	-25.3448	-10.6017
0.747	-1.566e-06	-1.566e-06	-1.474e-06	-1.452e-06	-6.067e-07		0.747	-27	-27	-25.4138	-25.0345	-10.4603
0.746	-1.56e-06	-1.557e-06	-1.465e-06	-1.434e-06	-5.972e-07		0.746	-26.8966	-26.8448	-25.2586	-24.7241	-10.2966
0.745	-1.554e-06	-1.552e-06	-1.458e-06	-1.419e-06	-5.876e-07		0.745	-26.7931	-26.7586	-25.1379	-24.4655	-10.131
0.744	-1.551e-06	-1.551e-06	-1.456e-06	-1.408e-06	-5.788e-07		0.744	-26.7414	-26.7414	-25.1034	-24.2759	-9.97931
0.743	-1.548e-06	-1.549e-06	-1.452e-06	-1.395e-06	-5.697e-07		0.743	-26.6897	-26.7069	-25.0345	-24.0517	-9.82241
0.742	-1.545e-06	-1.547e-06	-1.447e-06	-1.381e-06	-5.607e-07		0.742	-26.6379	-26.6724	-24.9483	-23.8103	-9.66724
0.741	-1.541e-06	-1.542e-06	-1.443e-06	-1.366e-06	-5.518e-07		0.741	-26.569	-26.5862	-24.8793	-23.5517	-9.51379
0.74	-1.537e-06	-1.535e-06	-1.437e-06	-1.352e-06	-5.421e-07		0.74	-26.5	-26.4655	-24.7759	-23.3103	-9.34655
0.739	-1.529e-06	-1.529e-06	-1.431e-06	-1.339e-06	-5.32e-07		0.739	-26.3621	-26.3621	-24.6724	-23.0862	-9.17241
0.738	-1.526e-06	-1.527e-06	-1.429e-06	-1.33e-06	-5.227e-07		0.738	-26.3103	-26.3276	-24.6379	-22.931	-9.01207
0.737	-1.525e-06	-1.528e-06	-1.427e-06	-1.322e-06	-5.137e-07		0.737	-26.2931	-26.3448	-24.6034	-22.7931	-8.8569
0.736	-1.522e-06	-1.526e-06	-1.424e-06	-1.31e-06	-5.042e-07		0.736	-26.2414	-26.3103	-24.5517	-22.5862	-8.6931
0.735	-1.52e-06	-1.524e-06	-1.421e-06	-1.297e-06	-4.948e-07		0.735	-26.2069	-26.2759	-24.5	-22.3621	-8.53103
0.734	-1.517e-06	-1.521e-06	-1.418e-06	-1.285e-06	-4.851e-07		0.734	-26.1552	-26.2241	-24.4483	-22.1552	-8.36379
0.733	-1.512e-06	-1.513e-06	-1.413e-06	-1.271e-06	-4.748e-07		0.733	-26.069	-26.0862	-24.3621	-21.9138	-8.18621
0.732	-1.508e-06	-1.508e-06	-1.41e-06	-1.261e-06	-4.651e-07		0.732	-26	-26	-24.3103	-21.7414	-8.01897
0.731	-1.508e-06	-1.507e-06	-1.409e-06	-1.254e-06	-4.563e-07		0.731	-26	-25.9828	-24.2931	-21.6207	-7.86724
0.73	-1.506e-06	-1.505e-06	-1.404e-06	-1.245e-06	-4.471e-07		0.73	-25.9655	-25.9483	-24.2069	-21.4655	-7.70862
0.729	-1.505e-06	-1.504e-06	-1.399e-06	-1.235e-06	-4.381e-07		0.729	-25.9483	-25.931	-24.1207	-21.2931	-7.55345
0.728	-1.503e-06	-1.504e-06	-1.396e-06	-1.227e-06	-4.291e-07		0.728	-25.9138	-25.931	-24.069	-21.1552	-7.39828
0.727	-1.498e-06	-1.5e-06	-1.391e-06	-1.216e-06	-4.196e-07		0.727	-25.8276	-25.8621	-23.9828	-20.9655	-7.23448
0.726	-1.492e-06	-1.496e-06	-1.388e-06	-1.205e-06	-4.101e-07		0.726	-25.7241	-25.7931	-23.931	-20.7759	-7.07069
0.725	-1.49e-06	-1.495e-06	-1.39e-06	-1.199e-06	-4.015e-07		0.725	-25.6897	-25.7759	-23.9655	-20.6724	-6.92241
0.724	-1.49e-06	-1.492e-06	-1.391e-06	-1.193e-06	-3.929e-07		0.724	-25.6897	-25.7241	-23.9828	-20.569	-6.77414
0.723	-1.49e-06	-1.489e-06	-1.39e-06	-1.186e-06	-3.845e-07		0.723	-25.6897	-25.6724	-23.9655	-20.4483	-6.62931
0.722	-1.489e-06	-1.486e-06	-1.386e-06	-1.179e-06	-3.762e-07		0.722	-25.6724	-25.6207	-23.8966	-20.3276	-6.48621
0.721	-1.485e-06	-1.484e-06	-1.382e-06	-1.17e-06	-3.678e-07		0.721	-25.6034	-25.5862	-23.8276	-20.1724	-6.34138
0.72	-1.479e-06	-1.481e-06	-1.376e-06	-1.16e-06	-3.595e-07		0.72	-25.5	-25.5345	-23.7241	-20	-6.19828
0.719	-1.478e-06	-1.481e-06	-1.376e-06	-1.154e-06	-3.519e-07		0.719	-25.4828	-25.5345	-23.7241	-19.8966	-6.06724
0.718	-1.481e-06	-1.483e-06	-1.379e-06	-1.15e-06	-3.449e-07		0.718	-25.5345	-25.569	-23.7759	-19.8276	-5.94655
0.717	-1.481e-06	-1.483e-06	-1.379e-06	-1.145e-06	-3.377e-07		0.717	-25.5345	-25.569	-23.7759	-19.7414	-5.82241
0.716	-1.48e-06	-1.481e-06	-1.376e-06	-1.139e-06	-3.305e-07		0.716	-25.5172	-25.5345	-23.7241	-19.6379	-5.69828
0.715	-1.476e-06	-1.477e-06	-1.371e-06	-1.132e-06	-3.231e-07		0.715	-25.4483	-25.4655	-23.6379	-19.5172	-5.57069
0.714	-1.468e-06	-1.469e-06	-1.363e-06	-1.122e-06	-3.157e-07		0.714	-25.3103	-25.3276	-23.5	-19.3448	-5.4431
0.713	-1.463e-06	-1.462e-06	-1.359e-06	-1.114e-06	-3.087e-07		0.713	-25.2241	-25.2069	-23.431	-19.2069	-5.32241
0.712	-1.462e-06	-1.461e-06	-1.36e-06	-1.109e-06	-3.023e-07		0.712	-25.2069	-25.1897	-23.4483	-19.1207	-5.21207
0.711	-1.461e-06	-1.46e-06	-1.36e-06	-1.104e-06	-2.959e-07		0.711	-25.1897	-25.1724	-23.4483	-19.0345	-5.10172
0.71	-1.458e-06	-1.459e-06	-1.358e-06	-1.097e-06	-2.894e-07		0.71	-25.1379	-25.1552	-23.4138	-18.9138	-4.98966
0.709	-1.455e-06	-1.457e-06	-1.353e-06	-1.091e-06	-2.831e-07		0.709	-25.0862	-25.1207	-23.3276	-18.8103	-4.88103
0.708	-1.45e-06	-1.452e-06	-1.347e-06	-1.084e-06	-2.77e-07		0.708	-25	-25.0345	-23.2241	-18.6897	-4.77586
0.707	-1.444e-06	-1.446e-06	-1.34e-06	-1.077e-06	-2.712e-07		0.707	-24.8966	-24.931	-23.1034	-18.569	-4.67586
0.706	-1.443e-06	-1.444e-06	-1.339e-06	-1.073e-06	-2.661e-07		0.706	-24.8793	-24.8966	-23.0862	-18.5	-4.58793
0.705	-1.442e-06	-1.443e-06	-1.338e-06	-1.068e-06	-2.614e-07		0.705	-24.8621	-24.8793	-23.069	-18.4138	-4.5069
0.704	-1.439e-06	-1.439e-06	-1.336e-06	-1.061e-06	-2.565e-07		0.704	-24.8103	-24.8103	-23.0345	-18.2931	-4.42241
0.703	-1.434e-06	-1.434e-06	-1.334e-06	-1.052e-06	-2.516e-07		0.703	-24.7241	-24.7241	-23	-18.1379	-4.33793
0.702	-1.429e-06	-1.43e-06	-1.332e-06	-1.045e-06	-2.466e-07		0.702	-24.6379	-24.6552	-22.9655	-18.0172	-4.25172
0.701	-1.42e-06	-1.422e-06	-1.327e-06	-1.037e-06	-2.414e-07		0.701	-24.4828	-24.5172	-22.8793	-17.8793	-4.16207
0.7	-1.415e-06	-1.417e-06	-1.322e-06	-1.032e-06	-2.369e-07		0.7	-24.3966	-24.431	-22.7931	-17.7931	-4.08448
0.699	-1.415e-06	-1.416e-06	-1.321e-06	-1.03e-06	-2.328e-07		0.699	-24.3966	-24.4138	-22.7759	-17.7586	-4.01379
0.698	-1.413e-06	-1.413e-06	-1.316e-06	-1.025e-06	-2.287e-07		0.698	-24.3621	-24.3621	-22.6897	-17.6724	-3.9431
0.697	-1.41e-06	-1.41e-06	-1.311e-06	-1.019e-06	-2.248e-07		0.697	-24.3103	-24.3103	-22.6034	-17.569	-3.87586
0.696	-1.406e-06	-1.406e-06	-1.307e-06	-1.014e-06	-2.21e-07		0.696	-24.2414	-24.2414	-22.5345	-17.4828	-3.81034
0.695	-1.398e-06	-1.399e-06	-1.3e-06	-1.005e-06	-2.171e-07		0.695	-24.1034	-24.1207	-22.4138	-17.3276	-3.7431
0.694	-1.39e-06	-1.39e-06	-1.294e-06	-9.972e-07	-2.134e-07		0.694	-23.9655	-23.9655	-22.3103	-17.1931	-3.67931
0.693	-1.387e-06	-1.386e-06	-1.293e-06	-9.926e-07	-2.1e-07		0.693	-23.9138	-23.8966	-22.2931	-17.1138	-3.62069
0.692	-1.384e-06	-1.382e-06	-1.29e-06	-9.876e-07	-2.067e-07		0.692	-23.8621	-23.8276	-22.2414	-17.0276	-3.56379
0.691	-1.377e-06	-1.378e-06	-1.285e-06	-9.819e-07	-2.035e-07		0.691	-23.7414	-23.7586	-22.1552	-16.9293	-3.50862
0.69	-1.371e-06	-1.373e-06	-1.279e-06	-9.758e-07	-2.003e-07		0.69	-23.6379	-23.6724	-22.0517	-16.8241	-3.45345
0.689	-1.362e-06	-1.366e-06	-1.271e-06	-9.673e-07	-1.972e-07		0.689	-23.4828	-23.5517	-21.9138	-16.6776	-3.4
0.688	-1.353e-06	-1.356e-06	-1.262e-06	-9.575e-07	-1.941e-07		0.688	-23.3276	-23.3793	-21.7586	-16.5086	-3.34655
0.687	-1.349e-06	-1.348e-06	-1.258e-06	-9.502e-07	-1.914e-07		0.687	-23.2586	-23.2414	-21.6897	-16.3828	-3.3
0.686	-1.346e-06	-1.344e-06	-1.256e-06	-9.448e-07	-1.89e-07		0.686	-23.2069	-23.1724	-21.6552	-16.2897	-3.25862
0.685	-1.339e-06	-1.338e-06	-1.251e-06	-9.386e-07	-1.867e-07		0.685	-23.0862	-23.069	-21.569	-16.1828	-3.21897
0.684	-1.331e-06	-1.332e-06	-1.245e-06	-9.326e-07	-1.844e-07		0.684	-22.9483	-22.9655	-21.4655	-16.0793	-3.17931
0.683	-1.323e-06	-1.326e-06	-1.238e-06	-9.257e-07	-1.821e-07		0.683	-22.8103	-22.8621	-21.3448	-15.9603	-3.13966
0.682	-1.312e-06	-1.316e-06	-1.228e-06	-9.166e-07	-1.797e-07		0.682	-22.6207	-22.6897	-21.1724	-15.8034	-3.09828
0.681	-1.304e-06	-1.307e-06	-1.221e-06	-9.082e-07	-1.774e-07		0.681	-22.4828	-22.5345	-21.0517	-15.6586	-3.05862
0.68	-1.3e-06	-1.301e-06	-1.216e-06	-9.017e-07	-1.755e-07		0.68	-22.4138	-22.431	-20.9655	-15.5466	-3.02586
0.679	-1.293e-06	-1.292e-06	-1.209e-06	-8.942e-07	-1.735e-07		0.679	-22.2931	-22.2759	-20.8448	-15.4172	-2.99138
0.678	-1.285e-06	-1.284e-06	-1.202e-06	-8.863e-07	-1.716e-07		0.678	-22.1552	-22.1379	-20.7241	-15.281	-2.95862
0.677	-1.276e-06	-1.275e-06	-1.196e-06	-8.781e-07	-1.698e-07		0.677	-22	-21.9828	-20.6207	-15.1397	-2.92759
0.676	-1.266e-06	-1.266e-06	-1.188e-06	-8.688e-07	-1.679e-07		0.676	-21.8276	-21.8276	-20.4828	-14.9793	-2.89483
0.675	-1.255e-06	-1.255e-06	-1.179e-06	-8.594e-07	-1.66e-07		0.675	-21.6379	-21.6379	-20.3276	-14.8172	-2.86207
0.674	-1.249e-06	-1.248e-06	-1.172e-06	-8.527e-07	-1.645e-07		0.674	-21.5345	-21.5172	-20.2069	-14.7017	-2.83621
0.673	-1.243e-06	-1.241e-06	-1.166e-06	-8.465e-07	-1.629e-07		0.673	-21.431	-21.3966	-20.1034	-14.5948	-2.80862
0.672	-1.234e-06	-1.233e-06	-1.157e-06	-8.386e-07	-1.613e-07		0.672	-21.2759	-21.2586	-19.9483	-14.4586	-2.78103
0.671	-1.225e-06	-1.225e-06	-1.148e-06	-8.3e-07	-1.597e-07		0.671	-21.1207	-21.1207	-19.7931	-14.3103	-2.75345
0.67	-1.214e-06	-1.216e-06	-1.138e-06	-8.207e-07	-1.582e-07		0.67	-20.931	-20.9655	-19.6207	-14.15	-2.72759
0.669	-1.202e-06	-1.203e-06	-1.127e-06	-8.105e-07	-1.566e-07		0.669	-20.7241	-20.7414	-19.431	-13.9741	-2.7
0.668	-1.192e-06	-1.192e-06	-1.118e-06	-8.022e-07	-1.554e-07		0.668	-20.5517	-20.5517	-19.2759	-13.831	-2.67931
0.667	-1.186e-06	-1.184e-06	-1.113e-06	-7.961e-07	-1.543e-07		0.667	-20.4483	-20.4138	-19.1897	-13.7259	-2.66034
0.666	-1.178e-06	-1.174e-06	-1.105e-06	-7.882e-07	-1.532e-07		0.666	-20.3103	-20.2414	-19.0517	-13.5897	-2.64138
0.665	-1.168e-06	-1.165e-06	-1.097e-06	-7.79e-07	-1.519e-07		0.665	-20.1379	-20.0862	-18.9138	-13.431	-2.61897
0.664	-1.156e-06	-1.155e-06	-1.087e-06	-7.693e-07	-1.506e-07		0.664	-19.931	-19.9138	-18.7414	-13.2638	-2.59655
0.663	-1.143e-06	-1.143e-06	-1.075e-06	-7.586e-07	-1.491e-07		0.663	-19.7069	-19.7069	-18.5345	-13.0793	-2.57069
0.662	-1.131e-06	-1.131e-06	-1.064e-06	-7.484e-07	-1.478e-07		0.662	-19.5	-19.5	-18.3448	-12.9034	-2.54828
0.661	-1.124e-06	-1.123e-06	-1.055e-06	-7.411e-07	-1.468e-07		0.661	-19.3793	-19.3621	-18.1897	-12.7776	-2.53103
0.66	-1.116e-06	-1.114e-06	-1.045e-06	-7.34e-07	-1.458e-07		0.66	-19.2414	-19.2069	-18.0172	-12.6552	-2.51379
0.659	-1.105e-06	-1.103e-06	-1.035e-06	-7.256e-07	-1.447e-07		0.659	-19.0517	-19.0172	-17.8448	-12.5103	-2.49483
0.658	-1.093e-06	-1.091e-06	-1.025e-06	-7.167e-07	-1.437e-07		0.658	-18.8448	-18.8103	-17.6724	-12.3569	-2.47759
0.657	-1.08e-06	-1.079e-06	-1.015e-06	-7.071e-07	-1.427e-07		0.657	-18.6207	-18.6034	-17.5	-12.1914	-2.46034
0.656	-1.066e-06	-1.066e-06	-1.004e-06	-6.96e-07	-1.417e-07		0.656	-18.3793	-18.3793	-17.3103	-12	-2.4431
0.655	-1.056e-06	-1.055e-06	-9.946e-07	-6.862e-07	-1.408e-07		0.655	-18.2069	-18.1897	-17.1483	-11.831	-2.42759
0.654	-1.047e-06	-1.046e-06	-9.855e-07	-6.777e-07	-1.4e-07		0.654	-18.0517	-18.0345	-16.9914	-11.6845	-2.41379
0.653	-1.037e-06	-1.034e-06	-9.738e-07	-6.678e-07	-1.39e-07		0.653	-17.8793	-17.8276	-16.7897	-11.5138	-2.39655
0.652	-1.025e-06	-1.023e-06	-9.62e-07	-6.586e-07	-1.381e-07		0.652	-17.6724	-17.6379	-16.5862	-11.3552	-2.38103
0.651	-1.014e-06	-1.012e-06	-9.515e-07	-6.504e-07	-1.373e-07		0.651	-17.4828	-17.4483	-16.4052	-11.2138	-2.36724
0.65	-1e-06	-1e-06	-9.397e-07	-6.411e-07	-1.364e-07		0.65	-17.2414	-17.2414	-16.2017	-11.0534	-2.35172
0.649	-9.874e-07	-9.897e-07	-9.293e-07	-6.326e-07	-1.356e-07		0.649	-17.0241	-17.0638	-16.0224	-10.9069	-2.33793
0.648	-9.775e-07	-9.804e-07	-9.207e-07	-6.254e-07	-1.351e-07		0.648	-16.8534	-16.9034	-15.8741	-10.7828	-2.32931
0.647	-9.676e-07	-9.688e-07	-9.098e-07	-6.165e-07	-1.345e-07		0.647	-16.6828	-16.7034	-15.6862	-10.6293	-2.31897
0.646	-9.574e-07	-9.56e-07	-8.981e-07	-6.071e-07	-1.338e-07		0.646	-16.5069	-16.4828	-15.4845	-10.4672	-2.3069
0.645	-9.468e-07	-9.43e-07	-8.87e-07	-5.977e-07	-1.331e-07		0.645	-16.3241	-16.2586	-15.2931	-10.3052	-2.29483
0.644	-9.346e-07	-9.3e-07	-8.755e-07	-5.873e-07	-1.323e-07		0.644	-16.1138	-16.0345	-15.0948	-10.1259	-2.28103
0.643	-9.212e-07	-9.179e-07	-8.64e-07	-5.775e-07	-1.315e-07		0.643	-15.8828	-15.8259	-14.8966	-9.9569	-2.26724
0.642	-9.094e-07	-9.081e-07	-8.55e-07	-5.695e-07	-1.309e-07		0.642	-15.6793	-15.6569	-14.7414	-9.81897	-2.2569
0.641	-8.989e-07	-8.985e-07	-8.457e-07	-5.62e-07	-1.304e-07		0.641	-15.4983	-15.4914	-14.581	-9.68966	-2.24828
0.64	-8.874e-07	-8.871e-07	-8.342e-07	-5.54e-07	-1.296e-07		0.64	-15.3	-15.2948	-14.3828	-9.55172	-2.23448
0.639	-8.762e-07	-8.752e-07	-8.218e-07	-5.459e-07	-1.289e-07		0.639	-15.1069	-15.0897	-14.169	-9.41207	-2.22241
0.638	-8.653e-07	-8.635e-07	-8.097e-07	-5.373e-07	-1.282e-07		0.638	-14.919	-14.8879	-13.9603	-9.26379	-2.21034
0.637	-8.523e-07	-8.507e-07	-7.968e-07	-5.276e-07	-1.274e-07		0.637	-14.6948	-14.6672	-13.7379	-9.09655	-2.19655
0.636	-8.404e-07	-8.398e-07	-7.863e-07	-5.193e-07	-1.268e-07		0.636	-14.4897	-14.4793	-13.5569	-8.95345	-2.18621
0.635	-8.308e-07	-8.307e-07	-7.78e-07	-5.125e-07	-1.263e-07		0.635	-14.3241	-14.3224	-13.4138	-8.83621	-2.17759
0.634	-8.195e-07	-8.196e-07	-7.68e-07	-5.048e-07	-1.258e-07		0.634	-14.1293	-14.131	-13.2414	-8.70345	-2.16897
0.633	-8.088e-07	-8.077e-07	-7.572e-07	-4.971e-07	-1.252e-07		0.633	-13.9448	-13.9259	-13.0552	-8.57069	-2.15862
0.632	-7.981e-07	-7.958e-07	-7.466e-07	-4.892e-07	-1.247e-07		0.632	-13.7603	-13.7207	-12.8724	-8.43448	-2.15
0.631	-7.846e-07	-7.822e-07	-7.344e-07	-4.8e-07	-1.24e-07		0.631	-13.5276	-13.4862	-12.6621	-8.27586	-2.13793
0.63	-7.714e-07	-7.697e-07	-7.229e-07	-4.716e-07	-1.232e-07		0.63	-13.3	-13.2707	-12.4638	-8.13103	-2.12414
0.629	-7.61e-07	-7.598e-07	-7.135e-07	-4.65e-07	-1.227e-07		0.629	-13.1207	-13.1	-12.3017	-8.01724	-2.11552
0.628	-7.51e-07	-7.498e-07	-7.034e-07	-4.579e-07	-1.221e-07		0.628	-12.9483	-12.9276	-12.1276	-7.89483	-2.10517
0.627	-7.411e-07	-7.394e-07	-6.929e-07	-4.505e-07	-1.215e-07		0.627	-12.7776	-12.7483	-11.9466	-7.76724	-2.09483
0.626	-7.312e-07	-7.291e-07	-6.821e-07	-4.434e-07	-1.21e-07		0.626	-12.6069	-12.5707	-11.7603	-7.64483	-2.08621
0.625	-7.193e-07	-7.176e-07	-6.711e-07	-4.359e-07	-1.205e-07		0.625	-12.4017	-12.3724	-11.5707	-7.51552	-2.07759
0.624	-7.065e-07	-7.049e-07	-6.6e-07	-4.282e-07	-1.199e-07		0.624	-12.181	-12.1534	-11.3793	-7.38276	-2.06724
0.623	-6.956e-07	-6.94e-07	-6.505e-07	-4.219e-07	-1.194e-07		0.623	-11.9931	-11.9655	-11.2155	-7.27414	-2.05862
0.622	-6.864e-07	-6.844e-07	-6.417e-07	-4.159e-07	-1.19e-07		0.622	-11.8345	-11.8	-11.0638	-7.17069	-2.05172
0.621	-6.76e-07	-6.739e-07	-6.317e-07	-4.091e-07	-1.186e-07		0.621	-11.6552	-11.619	-10.8914	-7.05345	-2.04483
0.62	-6.659e-07	-6.638e-07	-6.212e-07	-4.027e-07	-1.181e-07		0.62	-11.481	-11.4448	-10.7103	-6.9431	-2.03621
0.619	-6.565e-07	-6.549e-07	-6.121e-07	-3.971e-07	-1.177e-07		0.619	-11.319	-11.2914	-10.5534	-6.84655	-2.02931
0.618	-6.444e-07	-6.436e-07	-6.012e-07	-3.901e-07	-1.171e-07		0.618	-11.1103	-11.0966	-10.3655	-6.72586	-2.01897
0.617	-6.312e-07	-6.314e-07	-5.896e-07	-3.828e-07	-1.163e-07		0.617	-10.8828	-10.8862	-10.1655	-6.6	-2.00517
0.616	-6.185e-07	-6.192e-07	-5.784e-07	-3.754e-07	-1.156e-07		0.616	-10.6638	-10.6759	-9.97241	-6.47241	-1.9931
0.615	-6.045e-07	-6.054e-07	-5.661e-07	-3.672e-07	-1.148e-07		0.615	-10.4224	-10.4379	-9.76034	-6.33103	-1.97931
0.614	-5.931e-07	-5.933e-07	-5.551e-07	-3.604e-07	-1.141e-07		0.614	-10.2259	-10.2293	-9.57069	-6.21379	-1.96724
0.613	-5.872e-07	-5.861e-07	-5.492e-07	-3.566e-07	-1.139e-07		0.613	-10.1241	-10.1052	-9.46897	-6.14828	-1.96379
0.612	-5.817e-07	-5.795e-07	-5.438e-07	-3.533e-07	-1.138e-07		0.612	-10.0293	-9.99138	-9.37586	-6.09138	-1.96207
0.611	-5.755e-07	-5.729e-07	-5.379e-07	-3.498e-07	-1.136e-07		0.611	-9.92241	-9.87759	-9.27414	-6.03103	-1.95862
0.61	-5.69e-07	-5.666e-07	-5.318e-07	-3.463e-07	-1.135e-07		0.61	-9.81034	-9.76897	-9.16897	-5.97069	-1.9569
0.609	-5.605e-07	-5.586e-07	-5.238e-07	-3.417e-07	-1.132e-07		0.609	-9.66379	-9.63103	-9.03103	-5.89138	-1.95172
0.608	-5.508e-07	-5.49e-07	-5.142e-07	-3.365e-07	-1.127e-07		0.608	-9.49655	-9.46552	-8.86552	-5.80172	-1.9431
0.607	-5.419e-07	-5.4e-07	-5.058e-07	-3.319e-07	-1.122e-07		0.607	-9.3431	-9.31034	-8.72069	-5.72241	-1.93448
0.606	-5.328e-07	-5.312e-07	-4.97e-07	-3.274e-07	-1.117e-07		0.606	-9.18621	-9.15862	-8.56897	-5.64483	-1.92586
0.605	-5.231e-07	-5.222e-07	-4.878e-07	-3.225e-07	-1.112e-07		0.605	-9.01897	-9.00345	-8.41034	-5.56034	-1.91724
0.604	-5.148e-07	-5.145e-07	-4.798e-07	-3.184e-07	-1.109e-07		0.604	-8.87586	-8.87069	-8.27241	-5.48966	-1.91207
0.603	-5.078e-07	-5.078e-07	-4.733e-07	-3.148e-07	-1.107e-07		0.603	-8.75517	-8.75517	-8.16034	-5.42759	-1.90862
0.602	-5e-07	-4.999e-07	-4.665e-07	-3.106e-07	-1.104e-07		0.602	-8.62069	-8.61897	-8.0431	-5.35517	-1.90345
0.601	-4.924e-07	-4.918e-07	-4.601e-07	-3.066e-07	-1.101e-07		0.601	-8.48966	-8.47931	-7.93276	-5.28621	-1.89828
0.6	-4.849e-07	-4.841e-07	-4.536e-07	-3.029e-07	-1.098e-07		0.6	-8.36034	-8.34655	-7.82069	-5.22241	-1.8931
0.599	-4.764e-07	-4.757e-07	-4.461e-07	-2.988e-07	-1.093e-07		0.599	-8.21379	-8.20172	-7.69138	-5.15172	-1.88448
0.598	-4.683e-07	-4.679e-07	-4.391e-07	-2.954e-07	-1.089e-07		0.598	-8.07414	-8.06724	-7.57069	-5.0931	-1.87759
0.597	-4.618e-07	-4.615e-07	-4.334e-07	-2.927e-07	-1.086e-07		0.597	-7.96207	-7.9569	-7.47241	-5.04655	-1.87241
0.596	-4.552e-07	-4.55e-07	-4.273e-07	-2.899e-07	-1.083e-07		0.596	-7.84828	-7.84483	-7.36724	-4.99828	-1.86724
0.595	-4.487e-07	-4.485e-07	-4.211e-07	-2.868e-07	-1.079e-07		0.595	-7.73621	-7.73276	-7.26034	-4.94483	-1.86034
0.594	-4.42e-07	-4.418e-07	-4.147e-07	-2.836e-07	-1.076e-07		0.594	-7.62069	-7.61724	-7.15	-4.88966	-1.85517
0.593	-4.35e-07	-4.349e-07	-4.083e-07	-2.803e-07	-1.071e-07		0.593	-7.5	-7.49828	-7.03966	-4.83276	-1.84655
0.592	-4.279e-07	-4.277e-07	-4.019e-07	-2.771e-07	-1.066e-07		0.592	-7.37759	-7.37414	-6.92931	-4.77759	-1.83793
0.591	-4.223e-07	-4.217e-07	-3.968e-07	-2.75e-07	-1.064e-07		0.591	-7.28103	-7.27069	-6.84138	-4.74138	-1.83448
0.59	-4.175e-07	-4.164e-07	-3.921e-07	-2.732e-07	-1.062e-07		0.59	-7.19828	-7.17931	-6.76034	-4.71034	-1.83103
0.589	-4.119e-07	-4.107e-07	-3.87e-07	-2.709e-07	-1.06e-07		0.589	-7.10172	-7.08103	-6.67241	-4.67069	-1.82759
0.588	-4.06e-07	-4.052e-07	-3.816e-07	-2.685e-07	-1.057e-07		0.588	-7	-6.98621	-6.57931	-4.62931	-1.82241
0.587	-4.001e-07	-4.001e-07	-3.763e-07	-2.661e-07	-1.053e-07		0.587	-6.89828	-6.89828	-6.48793	-4.58793	-1.81552
0.586	-3.94e-07	-3.94e-07	-3.701e-07	-2.635e-07	-1.048e-07		0.586	-6.7931	-6.7931	-6.38103	-4.5431	-1.8069
0.585	-3.889e-07	-3.883e-07	-3.647e-07	-2.616e-07	-1.044e-07		0.585	-6.70517	-6.69483	-6.28793	-4.51034	-1.8
0.584	-3.85e-07	-3.834e-07	-3.608e-07	-2.606e-07	-1.041e-07		0.584	-6.63793	-6.61034	-6.22069	-4.4931	-1.79483
0.583	-3.802e-07	-3.782e-07	-3.57e-07	-2.594e-07	-1.038e-07		0.583	-6.55517	-6.52069	-6.15517	-4.47241	-1.78966
0.582	-3.749e-07	-3.736e-07	-3.532e-07	-2.581e-07	-1.036e-07		0.582	-6.46379	-6.44138	-6.08966	-4.45	-1.78621
0.581	-3.696e-07	-3.692e-07	-3.494e-07	-2.568e-07	-1.033e-07		0.581	-6.37241	-6.36552	-6.02414	-4.42759	-1.78103
0.58	-3.64e-07	-3.642e-07	-3.446e-07	-2.551e-07	-1.029e-07		0.58	-6.27586	-6.27931	-5.94138	-4.39828	-1.77414
0.579	-3.588e-07	-3.591e-07	-3.398e-07	-2.532e-07	-1.025e-07		0.579	-6.18621	-6.19138	-5.85862	-4.36552	-1.76724
0.578	-3.548e-07	-3.549e-07	-3.36e-07	-2.521e-07	-1.022e-07		0.578	-6.11724	-6.11897	-5.7931	-4.34655	-1.76207
0.577	-3.51e-07	-3.511e-07	-3.328e-07	-2.512e-07	-1.019e-07		0.577	-6.05172	-6.05345	-5.73793	-4.33103	-1.7569
0.576	-3.47e-07	-3.473e-07	-3.294e-07	-2.503e-07	-1.015e-07		0.576	-5.98276	-5.98793	-5.67931	-4.31552	-1.75
0.575	-3.431e-07	-3.434e-07	-3.259e-07	-2.495e-07	-1.012e-07		0.575	-5.91552	-5.92069	-5.61897	-4.30172	-1.74483
0.574	-3.394e-07	-3.393e-07	-3.222e-07	-2.488e-07	-1.008e-07		0.574	-5.85172	-5.85	-5.55517	-4.28966	-1.73793
0.573	-3.353e-07	-3.35e-07	-3.182e-07	-2.474e-07	-1.004e-07		0.573	-5.78103	-5.77586	-5.48621	-4.26552	-1.73103
0.572	-3.32e-07	-3.318e-07	-3.151e-07	-2.467e-07	-1.002e-07		0.572	-5.72414	-5.72069	-5.43276	-4.25345	-1.72759
0.571	-3.294e-07	-3.296e-07	-3.13e-07	-2.467e-07	-1e-07		0.571	-5.67931	-5.68276	-5.39655	-4.25345	-1.72414
0.57	-3.261e-07	-3.267e-07	-3.105e-07	-2.464e-07	-9.974e-08		0.57	-5.62241	-5.63276	-5.35345	-4.24828	-1.71966
0.569	-3.226e-07	-3.234e-07	-3.08e-07	-2.463e-07	-9.941e-08		0.569	-5.56207	-5.57586	-5.31034	-4.24655	-1.71397
0.568	-3.191e-07	-3.197e-07	-3.051e-07	-2.463e-07	-9.908e-08		0.568	-5.50172	-5.51207	-5.26034	-4.24655	-1.70828
0.567	-3.153e-07	-3.156e-07	-3.018e-07	-2.457e-07	-9.862e-08		0.567	-5.43621	-5.44138	-5.20345	-4.23621	-1.70034
0.566	-3.122e-07	-3.124e-07	-2.992e-07	-2.455e-07	-9.827e-08		0.566	-5.38276	-5.38621	-5.15862	-4.23276	-1.69431
0.565	-3.104e-07	-3.107e-07	-2.976e-07	-2.461e-07	-9.816e-08		0.565	-5.35172	-5.3569	-5.13103	-4.2431	-1.69241
0.564	-3.086e-07	-3.089e-07	-2.962e-07	-2.47e-07	-9.801e-08		0.564	-5.32069	-5.32586	-5.1069	-4.25862	-1.68983
0.563	-3.065e-07	-3.069e-07	-2.946e-07	-2.478e-07	-9.776e-08		0.563	-5.28448	-5.29138	-5.07931	-4.27241	-1.68552
0.562	-3.04e-07	-3.045e-07	-2.925e-07	-2.483e-07	-9.746e-08		0.562	-5.24138	-5.25	-5.0431	-4.28103	-1.68034
0.561	-3.012e-07	-3.019e-07	-2.9e-07	-2.485e-07	-9.707e-08		0.561	-5.1931	-5.20517	-5	-4.28448	-1.67362
0.56	-2.986e-07	-2.992e-07	-2.875e-07	-2.485e-07	-9.67e-08		0.56	-5.14828	-5.15862	-4.9569	-4.28448	-1.66724
0.559	-2.968e-07	-2.975e-07	-2.86e-07	-2.493e-07	-9.654e-08		0.559	-5.11724	-5.12931	-4.93103	-4.29828	-1.66448
0.558	-2.956e-07	-2.962e-07	-2.853e-07	-2.507e-07	-9.645e-08		0.558	-5.09655	-5.1069	-4.91897	-4.32241	-1.66293
0.557	-2.941e-07	-2.946e-07	-2.843e-07	-2.521e-07	-9.623e-08		0.557	-5.07069	-5.07931	-4.90172	-4.34655	-1.65914
0.556	-2.924e-07	-2.929e-07	-2.832e-07	-2.532e-07	-9.596e-08		0.556	-5.04138	-5.05	-4.88276	-4.36552	-1.65448
0.555	-2.909e-07	-2.915e-07	-2.82e-07	-2.542e-07	-9.566e-08		0.555	-5.01552	-5.02586	-4.86207	-4.38276	-1.64931
0.554	-2.892e-07	-2.896e-07	-2.805e-07	-2.546e-07	-9.524e-08		0.554	-4.98621	-4.9931	-4.83621	-4.38966	-1.64207
0.553	-2.877e-07	-2.884e-07	-2.796e-07	-2.553e-07	-9.494e-08		0.553	-4.96034	-4.97241	-4.82069	-4.40172	-1.6369
0.552	-2.871e-07	-2.878e-07	-2.796e-07	-2.569e-07	-9.479e-08		0.552	-4.95	-4.96207	-4.82069	-4.42931	-1.63431
0.551	-2.86e-07	-2.869e-07	-2.794e-07	-2.583e-07	-9.458e-08		0.551	-4.93103	-4.94655	-4.81724	-4.45345	-1.63069
0.55	-2.851e-07	-2.861e-07	-2.791e-07	-2.596e-07	-9.439e-08		0.55	-4.91552	-4.93276	-4.81207	-4.47586	-1.62741
0.549	-2.846e-07	-2.856e-07	-2.79e-07	-2.609e-07	-9.423e-08		0.549	-4.9069	-4.92414	-4.81034	-4.49828	-1.62466
0.548	-2.839e-07	-2.848e-07	-2.786e-07	-2.617e-07	-9.396e-08		0.548	-4.89483	-4.91034	-4.80345	-4.51207	-1.62
0.547	-2.832e-07	-2.843e-07	-2.783e-07	-2.625e-07	-9.371e-08		0.547	-4.88276	-4.90172	-4.79828	-4.52586	-1.61569
0.546	-2.834e-07	-2.844e-07	-2.787e-07	-2.64e-07	-9.355e-08		0.546	-4.88621	-4.90345	-4.80517	-4.55172	-1.61293
0.545	-2.835e-07	-2.845e-07	-2.792e-07	-2.655e-07	-9.338e-08		0.545	-4.88793	-4.90517	-4.81379	-4.57759	-1.61
0.544	-2.834e-07	-2.843e-07	-2.795e-07	-2.667e-07	-9.313e-08		0.544	-4.88621	-4.90172	-4.81897	-4.59828	-1.60569
0.543	-2.833e-07	-2.842e-07	-2.799e-07	-2.676e-07	-9.288e-08		0.543	-4.88448	-4.9	-4.82586	-4.61379	-1.60138
0.542	-2.832e-07	-2.842e-07	-2.804e-07	-2.684e-07	-9.261e-08		0.542	-4.88276	-4.9	-4.83448	-4.62759	-1.59672
0.541	-2.829e-07	-2.841e-07	-2.804e-07	-2.687e-07	-9.228e-08		0.541	-4.87759	-4.89828	-4.83448	-4.63276	-1.59103
0.54	-2.834e-07	-2.845e-07	-2.81e-07	-2.695e-07	-9.208e-08		0.54	-4.88621	-4.90517	-4.84483	-4.64655	-1.58759
0.539	-2.845e-07	-2.857e-07	-2.824e-07	-2.705e-07	-9.2e-08		0.539	-4.90517	-4.92586	-4.86897	-4.66379	-1.58621
0.538	-2.852e-07	-2.864e-07	-2.836e-07	-2.71e-07	-9.181e-08		0.538	-4.91724	-4.93793	-4.88966	-4.67241	-1.58293
0.537	-2.859e-07	-2.872e-07	-2.847e-07	-2.713e-07	-9.159e-08		0.537	-4.92931	-4.95172	-4.90862	-4.67759	-1.57914
0.536	-2.867e-07	-2.88e-07	-2.859e-07	-2.713e-07	-9.137e-08		0.536	-4.9431	-4.96552	-4.92931	-4.67759	-1.57534
0.535	-2.868e-07	-2.883e-07	-2.865e-07	-2.706e-07	-9.103e-08		0.535	-4.94483	-4.97069	-4.93966	-4.66552	-1.56948
0.534	-2.873e-07	-2.885e-07	-2.871e-07	-2.701e-07	-9.075e-08		0.534	-4.95345	-4.97414	-4.95	-4.6569	-1.56466
0.533	-2.885e-07	-2.895e-07	-2.886e-07	-2.7e-07	-9.062e-08		0.533	-4.97414	-4.99138	-4.97586	-4.65517	-1.56241
0.532	-2.897e-07	-2.906e-07	-2.899e-07	-2.699e-07	-9.046e-08		0.532	-4.99483	-5.01034	-4.99828	-4.65345	-1.55966
0.531	-2.909e-07	-2.917e-07	-2.909e-07	-2.694e-07	-9.021e-08		0.531	-5.01552	-5.02931	-5.01552	-4.64483	-1.55534
0.53	-2.919e-07	-2.929e-07	-2.919e-07	-2.685e-07	-8.998e-08		0.53	-5.03276	-5.05	-5.03276	-4.62931	-1.55138
0.529	-2.926e-07	-2.941e-07	-2.926e-07	-2.673e-07	-8.974e-08		0.529	-5.04483	-5.07069	-5.04483	-4.60862	-1.54724
0.528	-2.931e-07	-2.948e-07	-2.932e-07	-2.658e-07	-8.949e-08		0.528	-5.05345	-5.08276	-5.05517	-4.58276	-1.54293
0.527	-2.942e-07	-2.958e-07	-2.945e-07	-2.647e-07	-8.944e-08		0.527	-5.07241	-5.1	-5.07759	-4.56379	-1.54207
0.526	-2.957e-07	-2.97e-07	-2.961e-07	-2.638e-07	-8.943e-08		0.526	-5.09828	-5.12069	-5.10517	-4.54828	-1.5419
0.525	-2.965e-07	-2.977e-07	-2.971e-07	-2.621e-07	-8.924e-08		0.525	-5.11207	-5.13276	-5.12241	-4.51897	-1.53862
0.524	-2.971e-07	-2.983e-07	-2.98e-07	-2.603e-07	-8.9e-08		0.524	-5.12241	-5.1431	-5.13793	-4.48793	-1.53448
0.523	-2.979e-07	-2.99e-07	-2.985e-07	-2.586e-07	-8.874e-08		0.523	-5.13621	-5.15517	-5.14655	-4.45862	-1.53
0.522	-2.981e-07	-2.991e-07	-2.983e-07	-2.566e-07	-8.841e-08		0.522	-5.13966	-5.1569	-5.1431	-4.42414	-1.52431
0.521	-2.986e-07	-2.994e-07	-2.983e-07	-2.549e-07	-8.822e-08		0.521	-5.14828	-5.16207	-5.1431	-4.39483	-1.52103
0.52	-2.995e-07	-3.001e-07	-2.991e-07	-2.537e-07	-8.818e-08		0.52	-5.16379	-5.17414	-5.1569	-4.37414	-1.52034
0.519	-2.997e-07	-3.004e-07	-2.995e-07	-2.517e-07	-8.805e-08		0.519	-5.16724	-5.17931	-5.16379	-4.33966	-1.5181
0.518	-2.997e-07	-3.003e-07	-2.997e-07	-2.495e-07	-8.79e-08		0.518	-5.16724	-5.17759	-5.16724	-4.30172	-1.51552
0.517	-2.995e-07	-2.999e-07	-2.992e-07	-2.47e-07	-8.773e-08		0.517	-5.16379	-5.17069	-5.15862	-4.25862	-1.51259
0.516	-2.987e-07	-2.994e-07	-2.981e-07	-2.444e-07	-8.75e-08		0.516	-5.15	-5.16207	-5.13966	-4.21379	-1.50862
0.515	-2.979e-07	-2.988e-07	-2.97e-07	-2.421e-07	-8.73e-08		0.515	-5.13621	-5.15172	-5.12069	-4.17414	-1.50517
0.514	-2.976e-07	-2.988e-07	-2.967e-07	-2.409e-07	-8.723e-08		0.514	-5.13103	-5.15172	-5.11552	-4.15345	-1.50397
0.513	-2.976e-07	-2.985e-07	-2.965e-07	-2.4e-07	-8.719e-08		0.513	-5.13103	-5.14655	-5.11207	-4.13793	-1.50328
0.512	-2.969e-07	-2.975e-07	-2.955e-07	-2.388e-07	-8.706e-08		0.512	-5.11897	-5.12931	-5.09483	-4.11724	-1.50103
0.511	-2.955e-07	-2.958e-07	-2.938e-07	-2.372e-07	-8.686e-08		0.511	-5.09483	-5.1	-5.06552	-4.08966	-1.49759
0.51	-2.936e-07	-2.942e-07	-2.917e-07	-2.354e-07	-8.663e-08		0.51	-5.06207	-5.07241	-5.02931	-4.05862	-1.49362
0.509	-2.91e-07	-2.921e-07	-2.893e-07	-2.333e-07	-8.634e-08		0.509	-5.01724	-5.03621	-4.98793	-4.02241	-1.48862
0.508	-2.891e-07	-2.904e-07	-2.876e-07	-2.321e-07	-8.617e-08		0.508	-4.98448	-5.0069	-4.95862	-4.00172	-1.48569
0.507	-2.881e-07	-2.891e-07	-2.864e-07	-2.316e-07	-8.614e-08		0.507	-4.96724	-4.98448	-4.93793	-3.9931	-1.48517
0.506	-2.867e-07	-2.871e-07	-2.846e-07	-2.309e-07	-8.604e-08		0.506	-4.9431	-4.95	-4.9069	-3.98103	-1.48345
0.505	-2.85e-07	-2.85e-07	-2.824e-07	-2.299e-07	-8.59e-08		0.505	-4.91379	-4.91379	-4.86897	-3.96379	-1.48103
0.504	-2.831e-07	-2.83e-07	-2.804e-07	-2.29e-07	-8.576e-08		0.504	-4.88103	-4.87931	-4.83448	-3.94828	-1.47862
0.503	-2.803e-07	-2.805e-07	-2.78e-07	-2.279e-07	-8.552e-08		0.503	-4.83276	-4.83621	-4.7931	-3.92931	-1.47448
0.502	-2.778e-07	-2.782e-07	-2.761e-07	-2.27e-07	-8.532e-08		0.502	-4.78966	-4.79655	-4.76034	-3.91379	-1.47103
0.501	-2.762e-07	-2.766e-07	-2.749e-07	-2.268e-07	-8.524e-08		0.501	-4.76207	-4.76897	-4.73966	-3.91034	-1.46966
0.5	-2.745e-07	-2.749e-07	-2.732e-07	-2.263e-07	-8.511e-08		0.5	-4.73276	-4.73966	-4.71034	-3.90172	-1.46741
0.499	-2.727e-07	-2.73e-07	-2.711e-07	-2.256e-07	-8.496e-08		0.499	-4.70172	-4.7069	-4.67414	-3.88966	-1.46483
0.498	-2.709e-07	-2.711e-07	-2.693e-07	-2.249e-07	-8.486e-08		0.498	-4.67069	-4.67414	-4.6431	-3.87759	-1.4631
0.497	-2.689e-07	-2.691e-07	-2.674e-07	-2.242e-07	-8.472e-08		0.497	-4.63621	-4.63966	-4.61034	-3.86552	-1.46069
0.496	-2.668e-07	-2.67e-07	-2.657e-07	-2.233e-07	-8.456e-08		0.496	-4.6	-4.60345	-4.58103	-3.85	-1.45793
0.495	-2.654e-07	-2.656e-07	-2.645e-07	-2.23e-07	-8.449e-08		0.495	-4.57586	-4.57931	-4.56034	-3.84483	-1.45672
0.494	-2.644e-07	-2.645e-07	-2.636e-07	-2.232e-07	-8.445e-08		0.494	-4.55862	-4.56034	-4.54483	-3.84828	-1.45603
0.493	-2.628e-07	-2.63e-07	-2.623e-07	-2.23e-07	-8.433e-08		0.493	-4.53103	-4.53448	-4.52241	-3.84483	-1.45397
0.492	-2.615e-07	-2.616e-07	-2.61e-07	-2.229e-07	-8.421e-08		0.492	-4.50862	-4.51034	-4.5	-3.8431	-1.4519
0.491	-2.602e-07	-2.604e-07	-2.6e-07	-2.229e-07	-8.409e-08		0.491	-4.48621	-4.48966	-4.48276	-3.8431	-1.44983
0.49	-2.584e-07	-2.589e-07	-2.586e-07	-2.222e-07	-8.383e-08		0.49	-4.45517	-4.46379	-4.45862	-3.83103	-1.44534
0.489	-2.573e-07	-2.581e-07	-2.577e-07	-2.217e-07	-8.367e-08		0.489	-4.43621	-4.45	-4.4431	-3.82241	-1.44259
0.488	-2.569e-07	-2.58e-07	-2.575e-07	-2.217e-07	-8.365e-08		0.488	-4.42931	-4.44828	-4.43966	-3.82241	-1.44224
0.487	-2.565e-07	-2.575e-07	-2.571e-07	-2.215e-07	-8.355e-08		0.487	-4.42241	-4.43966	-4.43276	-3.81897	-1.44052
0.486	-2.562e-07	-2.569e-07	-2.569e-07	-2.214e-07	-8.346e-08		0.486	-4.41724	-4.42931	-4.42931	-3.81724	-1.43897
0.485	-2.559e-07	-2.562e-07	-2.567e-07	-2.213e-07	-8.336e-08		0.485	-4.41207	-4.41724	-4.42586	-3.81552	-1.43724
0.484	-2.551e-07	-2.552e-07	-2.561e-07	-2.207e-07	-8.318e-08		0.484	-4.39828	-4.4	-4.41552	-3.80517	-1.43414
0.483	-2.543e-07	-2.543e-07	-2.556e-07	-2.199e-07	-8.304e-08		0.483	-4.38448	-4.38448	-4.4069	-3.79138	-1.43172
0.482	-2.542e-07	-2.544e-07	-2.557e-07	-2.196e-07	-8.303e-08		0.482	-4.38276	-4.38621	-4.40862	-3.78621	-1.43155
0.481	-2.545e-07	-2.548e-07	-2.56e-07	-2.195e-07	-8.304e-08		0.481	-4.38793	-4.3931	-4.41379	-3.78448	-1.43172
0.48	-2.546e-07	-2.552e-07	-2.564e-07	-2.192e-07	-8.297e-08		0.48	-4.38966	-4.4	-4.42069	-3.77931	-1.43052
0.479	-2.548e-07	-2.556e-07	-2.568e-07	-2.19e-07	-8.287e-08		0.479	-4.3931	-4.4069	-4.42759	-3.77586	-1.42879
0.478	-2.55e-07	-2.556e-07	-2.572e-07	-2.187e-07	-8.277e-08		0.478	-4.39655	-4.4069	-4.43448	-3.77069	-1.42707
0.477	-2.545e-07	-2.551e-07	-2.571e-07	-2.178e-07	-8.258e-08		0.477	-4.38793	-4.39828	-4.43276	-3.75517	-1.42379
0.476	-2.545e-07	-2.552e-07	-2.573e-07	-2.173e-07	-8.249e-08		0.476	-4.38793	-4.4	-4.43621	-3.74655	-1.42224
0.475	-2.551e-07	-2.56e-07	-2.579e-07	-2.174e-07	-8.25e-08		0.475	-4.39828	-4.41379	-4.44655	-3.74828	-1.42241
0.474	-2.555e-07	-2.564e-07	-2.582e-07	-2.174e-07	-8.241e-08		0.474	-4.40517	-4.42069	-4.45172	-3.74828	-1.42086
0.473	-2.56e-07	-2.569e-07	-2.586e-07	-2.174e-07	-8.233e-08		0.473	-4.41379	-4.42931	-4.45862	-3.74828	-1.41948
0.472	-2.566e-07	-2.573e-07	-2.591e-07	-2.175e-07	-8.231e-08		0.472	-4.42414	-4.43621	-4.46724	-3.75	-1.41914
0.471	-2.566e-07	-2.572e-07	-2.591e-07	-2.17e-07	-8.22e-08		0.471	-4.42414	-4.43448	-4.46724	-3.74138	-1.41724
0.47	-2.567e-07	-2.574e-07	-2.592e-07	-2.165e-07	-8.211e-08		0.47	-4.42586	-4.43793	-4.46897	-3.73276	-1.41569
0.469	-2.576e-07	-2.584e-07	-2.601e-07	-2.164e-07	-8.211e-08		0.469	-4.44138	-4.45517	-4.48448	-3.73103	-1.41569
0.468	-2.584e-07	-2.592e-07	-2.608e-07	-2.165e-07	-8.209e-08		0.468	-4.45517	-4.46897	-4.49655	-3.73276	-1.41534
0.467	-2.591e-07	-2.597e-07	-2.613e-07	-2.164e-07	-8.205e-08		0.467	-4.46724	-4.47759	-4.50517	-3.73103	-1.41466
0.466	-2.597e-07	-2.6e-07	-2.613e-07	-2.162e-07	-8.201e-08		0.466	-4.47759	-4.48276	-4.50517	-3.72759	-1.41397
0.465	-2.6e-07	-2.601e-07	-2.613e-07	-2.159e-07	-8.194e-08		0.465	-4.48276	-4.48448	-4.50517	-3.72241	-1.41276
0.464	-2.6e-07	-2.602e-07	-2.612e-07	-2.154e-07	-8.181e-08		0.464	-4.48276	-4.48621	-4.50345	-3.71379	-1.41052
0.463	-2.605e-07	-2.61e-07	-2.619e-07	-2.157e-07	-8.18e-08		0.463	-4.49138	-4.5	-4.51552	-3.71897	-1.41034
0.462	-2.615e-07	-2.622e-07	-2.63e-07	-2.164e-07	-8.192e-08		0.462	-4.50862	-4.52069	-4.53448	-3.73103	-1.41241
0.461	-2.621e-07	-2.628e-07	-2.638e-07	-2.167e-07	-8.195e-08		0.461	-4.51897	-4.53103	-4.54828	-3.73621	-1.41293
0.46	-2.626e-07	-2.633e-07	-2.642e-07	-2.168e-07	-8.193e-08		0.46	-4.52759	-4.53966	-4.55517	-3.73793	-1.41259
0.459	-2.633e-07	-2.638e-07	-2.646e-07	-2.166e-07	-8.19e-08		0.459	-4.53966	-4.54828	-4.56207	-3.73448	-1.41207
0.458	-2.631e-07	-2.636e-07	-2.644e-07	-2.159e-07	-8.173e-08		0.458	-4.53621	-4.54483	-4.55862	-3.72241	-1.40914
0.457	-2.634e-07	-2.638e-07	-2.646e-07	-2.156e-07	-8.165e-08		0.457	-4.54138	-4.54828	-4.56207	-3.71724	-1.40776
0.456	-2.643e-07	-2.646e-07	-2.655e-07	-2.161e-07	-8.172e-08		0.456	-4.5569	-4.56207	-4.57759	-3.72586	-1.40897
0.455	-2.652e-07	-2.655e-07	-2.665e-07	-2.166e-07	-8.181e-08		0.455	-4.57241	-4.57759	-4.59483	-3.73448	-1.41052
0.454	-2.66e-07	-2.664e-07	-2.674e-07	-2.172e-07	-8.19e-08		0.454	-4.58621	-4.5931	-4.61034	-3.74483	-1.41207
0.453	-2.663e-07	-2.667e-07	-2.673e-07	-2.169e-07	-8.187e-08		0.453	-4.59138	-4.59828	-4.60862	-3.73966	-1.41155
0.452	-2.663e-07	-2.666e-07	-2.666e-07	-2.162e-07	-8.179e-08		0.452	-4.59138	-4.59655	-4.59655	-3.72759	-1.41017
0.451	-2.66e-07	-2.662e-07	-2.654e-07	-2.151e-07	-8.166e-08		0.451	-4.58621	-4.58966	-4.57586	-3.70862	-1.40793

## Sheet: Fig 1(b)
電位	bare	-7	-6	-5	-4		電位	bare	-8	-7	-6	-5
0.05	-0.0001815	-0.0001814	-0.0001582	-0.0001609	-0.0001907		0.05	-3.12392	-3.11149	-2.70427	-2.77893	-3.24872
0.051	-0.0001819	-0.0001818	-0.0001587	-0.0001617	-0.0001916		0.051	-3.13081	-3.11835	-2.71282	-2.79275	-3.26405
0.052	-0.0001823	-0.0001822	-0.0001592	-0.0001625	-0.0001925		0.052	-3.13769	-3.12521	-2.72137	-2.80656	-3.27939
0.053	-0.0001828	-0.0001827	-0.0001597	-0.0001632	-0.0001935		0.053	-3.1463	-3.13379	-2.72991	-2.81865	-3.29642
0.054	-0.0001833	-0.0001832	-0.0001602	-0.000164	-0.0001944		0.054	-3.15491	-3.14237	-2.73846	-2.83247	-3.31175
0.055	-0.0001838	-0.0001837	-0.0001608	-0.0001648	-0.0001954		0.055	-3.16351	-3.15094	-2.74872	-2.84629	-3.32879
0.056	-0.0001843	-0.0001843	-0.0001613	-0.0001656	-0.0001963		0.056	-3.17212	-3.16123	-2.75726	-2.8601	-3.34412
0.057	-0.0001848	-0.0001848	-0.0001619	-0.0001665	-0.0001973		0.057	-3.18072	-3.16981	-2.76752	-2.87565	-3.36116
0.058	-0.0001853	-0.0001853	-0.0001625	-0.0001673	-0.0001983		0.058	-3.18933	-3.17839	-2.77778	-2.88946	-3.37819
0.059	-0.0001859	-0.0001859	-0.0001631	-0.0001681	-0.0001992		0.059	-3.19966	-3.18868	-2.78803	-2.90328	-3.39353
0.06	-0.0001864	-0.0001865	-0.0001638	-0.0001689	-0.0002002		0.06	-3.20826	-3.19897	-2.8	-2.9171	-3.41056
0.061	-0.0001869	-0.0001871	-0.0001644	-0.0001698	-0.0002012		0.061	-3.21687	-3.20926	-2.81026	-2.93264	-3.4276
0.062	-0.0001874	-0.0001877	-0.000165	-0.0001706	-0.0002021		0.062	-3.22547	-3.21955	-2.82051	-2.94646	-3.44293
0.063	-0.000188	-0.0001883	-0.0001657	-0.0001715	-0.0002031		0.063	-3.2358	-3.22985	-2.83248	-2.962	-3.45997
0.064	-0.0001885	-0.0001889	-0.0001664	-0.0001723	-0.0002041		0.064	-3.24441	-3.24014	-2.84444	-2.97582	-3.477
0.065	-0.0001891	-0.0001895	-0.0001671	-0.0001731	-0.0002051		0.065	-3.25473	-3.25043	-2.85641	-2.98964	-3.49404
0.066	-0.0001897	-0.0001901	-0.0001678	-0.0001739	-0.0002061		0.066	-3.26506	-3.26072	-2.86838	-3.00345	-3.51107
0.067	-0.0001902	-0.0001908	-0.0001685	-0.0001747	-0.0002071		0.067	-3.27367	-3.27273	-2.88034	-3.01727	-3.52811
0.068	-0.0001908	-0.0001915	-0.0001692	-0.0001755	-0.0002081		0.068	-3.28399	-3.28473	-2.89231	-3.03109	-3.54514
0.069	-0.0001915	-0.0001921	-0.00017	-0.0001763	-0.0002091		0.069	-3.29604	-3.29503	-2.90598	-3.04491	-3.56218
0.07	-0.000192	-0.0001928	-0.0001707	-0.0001771	-0.0002101		0.07	-3.30465	-3.30703	-2.91795	-3.05872	-3.57922
0.071	-0.0001927	-0.0001935	-0.0001715	-0.0001779	-0.0002111		0.071	-3.3167	-3.31904	-2.93162	-3.07254	-3.59625
0.072	-0.0001933	-0.0001942	-0.0001722	-0.0001787	-0.0002121		0.072	-3.32702	-3.33105	-2.94359	-3.08636	-3.61329
0.073	-0.000194	-0.000195	-0.000173	-0.0001795	-0.0002131		0.073	-3.33907	-3.34477	-2.95726	-3.10017	-3.63032
0.074	-0.0001947	-0.0001957	-0.0001738	-0.0001803	-0.0002141		0.074	-3.35112	-3.35678	-2.97094	-3.11399	-3.64736
0.075	-0.0001954	-0.0001965	-0.0001745	-0.0001812	-0.000215		0.075	-3.36317	-3.3705	-2.98291	-3.12953	-3.66269
0.076	-0.000196	-0.0001973	-0.0001753	-0.0001819	-0.000216		0.076	-3.37349	-3.38422	-2.99658	-3.14162	-3.67973
0.077	-0.0001968	-0.0001981	-0.0001761	-0.0001827	-0.000217		0.077	-3.38726	-3.39794	-3.01026	-3.15544	-3.69676
0.078	-0.0001975	-0.0001989	-0.0001768	-0.0001835	-0.000218		0.078	-3.39931	-3.41166	-3.02222	-3.16926	-3.7138
0.079	-0.0001982	-0.0001997	-0.0001776	-0.0001842	-0.000219		0.079	-3.41136	-3.42539	-3.0359	-3.18135	-3.73083
0.08	-0.0001989	-0.0002005	-0.0001783	-0.000185	-0.00022		0.08	-3.42341	-3.43911	-3.04786	-3.19516	-3.74787
0.081	-0.0001997	-0.0002014	-0.0001791	-0.0001858	-0.0002209		0.081	-3.43718	-3.45455	-3.06154	-3.20898	-3.7632
0.082	-0.0002005	-0.0002023	-0.0001799	-0.0001865	-0.0002219		0.082	-3.45095	-3.46998	-3.07521	-3.22107	-3.78024
0.083	-0.0002013	-0.0002032	-0.0001807	-0.0001873	-0.0002229		0.083	-3.46472	-3.48542	-3.08889	-3.23489	-3.79727
0.084	-0.0002022	-0.0002041	-0.0001815	-0.000188	-0.0002238		0.084	-3.48021	-3.50086	-3.10256	-3.24698	-3.81261
0.085	-0.0002031	-0.0002051	-0.0001822	-0.0001887	-0.0002248		0.085	-3.4957	-3.51801	-3.11453	-3.25907	-3.82964
0.086	-0.000204	-0.0002061	-0.000183	-0.0001895	-0.0002258		0.086	-3.51119	-3.53516	-3.12821	-3.27288	-3.84668
0.087	-0.0002049	-0.000207	-0.0001837	-0.0001902	-0.0002267		0.087	-3.52668	-3.5506	-3.14017	-3.28497	-3.86201
0.088	-0.0002058	-0.0002081	-0.0001844	-0.0001909	-0.0002276		0.088	-3.54217	-3.56947	-3.15214	-3.29706	-3.87734
0.089	-0.0002068	-0.0002091	-0.0001851	-0.0001917	-0.0002286		0.089	-3.55938	-3.58662	-3.1641	-3.31088	-3.89438
0.09	-0.0002078	-0.0002102	-0.0001859	-0.0001924	-0.0002295		0.09	-3.57659	-3.60549	-3.17778	-3.32297	-3.90971
0.091	-0.0002089	-0.0002113	-0.0001866	-0.0001931	-0.0002304		0.091	-3.59552	-3.62436	-3.18974	-3.33506	-3.92504
0.092	-0.00021	-0.0002124	-0.0001873	-0.0001939	-0.0002313		0.092	-3.61446	-3.64322	-3.20171	-3.34888	-3.94037
0.093	-0.0002111	-0.0002136	-0.000188	-0.0001946	-0.0002322		0.093	-3.63339	-3.66381	-3.21368	-3.36097	-3.95571
0.094	-0.0002122	-0.0002148	-0.0001887	-0.0001952	-0.0002331		0.094	-3.65232	-3.68439	-3.22564	-3.37133	-3.97104
0.095	-0.0002133	-0.000216	-0.0001894	-0.000196	-0.000234		0.095	-3.67126	-3.70497	-3.23761	-3.38515	-3.98637
0.096	-0.0002146	-0.0002173	-0.0001901	-0.0001966	-0.0002349		0.096	-3.69363	-3.72727	-3.24957	-3.39551	-4.0017
0.097	-0.0002158	-0.0002185	-0.0001908	-0.0001973	-0.0002358		0.097	-3.71429	-3.74786	-3.26154	-3.4076	-4.01704
0.098	-0.000217	-0.0002198	-0.0001914	-0.000198	-0.0002367		0.098	-3.73494	-3.77015	-3.27179	-3.41969	-4.03237
0.099	-0.0002183	-0.0002211	-0.0001921	-0.0001987	-0.0002375		0.099	-3.75731	-3.79245	-3.28376	-3.43178	-4.046
0.1	-0.0002195	-0.0002225	-0.0001927	-0.0001993	-0.0002384		0.1	-3.77797	-3.81647	-3.29402	-3.44214	-4.06133
0.101	-0.0002209	-0.0002239	-0.0001934	-0.0002	-0.0002393		0.101	-3.80207	-3.84048	-3.30598	-3.45423	-4.07666
0.102	-0.0002223	-0.0002253	-0.000194	-0.0002007	-0.0002402		0.102	-3.82616	-3.86449	-3.31624	-3.46632	-4.09199
0.103	-0.0002238	-0.0002267	-0.0001946	-0.0002014	-0.000241		0.103	-3.85198	-3.88851	-3.3265	-3.47841	-4.10562
0.104	-0.0002252	-0.0002282	-0.0001952	-0.000202	-0.0002419		0.104	-3.87608	-3.91424	-3.33675	-3.48877	-4.12095
0.105	-0.0002267	-0.0002297	-0.0001958	-0.0002026	-0.0002427		0.105	-3.90189	-3.93997	-3.34701	-3.49914	-4.13458
0.106	-0.0002282	-0.0002312	-0.0001964	-0.0002033	-0.0002436		0.106	-3.92771	-3.96569	-3.35726	-3.51123	-4.14991
0.107	-0.0002298	-0.0002328	-0.0001969	-0.0002039	-0.0002444		0.107	-3.95525	-3.99314	-3.36581	-3.52159	-4.16354
0.108	-0.0002314	-0.0002343	-0.0001975	-0.0002046	-0.0002452		0.108	-3.98279	-4.01887	-3.37607	-3.53368	-4.17717
0.109	-0.000233	-0.0002359	-0.000198	-0.0002052	-0.000246		0.109	-4.01033	-4.04631	-3.38462	-3.54404	-4.1908
0.11	-0.0002346	-0.0002376	-0.0001985	-0.0002059	-0.0002468		0.11	-4.03787	-4.07547	-3.39316	-3.55613	-4.20443
0.111	-0.0002362	-0.0002392	-0.000199	-0.0002065	-0.0002476		0.111	-4.0654	-4.10292	-3.40171	-3.56649	-4.21806
0.112	-0.0002378	-0.0002408	-0.0001995	-0.000207	-0.0002484		0.112	-4.09294	-4.13036	-3.41026	-3.57513	-4.23169
0.113	-0.0002395	-0.0002424	-0.0002	-0.0002077	-0.0002492		0.113	-4.1222	-4.1578	-3.4188	-3.58722	-4.24532
0.114	-0.0002412	-0.000244	-0.0002005	-0.0002082	-0.00025		0.114	-4.15146	-4.18525	-3.42735	-3.59585	-4.25894
0.115	-0.0002428	-0.0002456	-0.000201	-0.0002088	-0.0002508		0.115	-4.179	-4.21269	-3.4359	-3.60622	-4.27257
0.116	-0.0002445	-0.0002473	-0.0002014	-0.0002094	-0.0002515		0.116	-4.20826	-4.24185	-3.44274	-3.61658	-4.2845
0.117	-0.0002461	-0.000249	-0.0002018	-0.0002099	-0.0002523		0.117	-4.2358	-4.27101	-3.44957	-3.62522	-4.29813
0.118	-0.0002478	-0.0002507	-0.0002022	-0.0002104	-0.000253		0.118	-4.26506	-4.30017	-3.45641	-3.63385	-4.31005
0.119	-0.0002496	-0.0002524	-0.0002026	-0.000211	-0.0002538		0.119	-4.29604	-4.32933	-3.46325	-3.64421	-4.32368
0.12	-0.0002513	-0.000254	-0.000203	-0.0002115	-0.0002545		0.12	-4.3253	-4.35678	-3.47009	-3.65285	-4.3356
0.121	-0.000253	-0.0002556	-0.0002034	-0.000212	-0.0002553		0.121	-4.35456	-4.38422	-3.47692	-3.66149	-4.34923
0.122	-0.0002547	-0.0002571	-0.0002038	-0.0002126	-0.0002561		0.122	-4.38382	-4.40995	-3.48376	-3.67185	-4.36286
0.123	-0.0002562	-0.0002585	-0.0002042	-0.0002131	-0.0002568		0.123	-4.40964	-4.43396	-3.4906	-3.68048	-4.37479
0.124	-0.0002578	-0.0002598	-0.0002045	-0.0002136	-0.0002575		0.124	-4.43718	-4.45626	-3.49573	-3.68912	-4.38671
0.125	-0.0002593	-0.0002612	-0.0002048	-0.0002141	-0.0002582		0.125	-4.46299	-4.48027	-3.50085	-3.69775	-4.39864
0.126	-0.0002607	-0.0002625	-0.0002051	-0.0002146	-0.0002589		0.126	-4.48709	-4.50257	-3.50598	-3.70639	-4.41056
0.127	-0.0002622	-0.0002637	-0.0002054	-0.0002152	-0.0002596		0.127	-4.51291	-4.52316	-3.51111	-3.71675	-4.42249
0.128	-0.0002635	-0.0002648	-0.0002057	-0.0002157	-0.0002603		0.128	-4.53528	-4.54202	-3.51624	-3.72539	-4.43441
0.129	-0.0002647	-0.0002659	-0.000206	-0.0002162	-0.000261		0.129	-4.55594	-4.56089	-3.52137	-3.73402	-4.44634
0.13	-0.0002659	-0.0002668	-0.0002063	-0.0002167	-0.0002617		0.13	-4.57659	-4.57633	-3.5265	-3.74266	-4.45826
0.131	-0.0002669	-0.0002677	-0.0002066	-0.0002173	-0.0002624		0.131	-4.5938	-4.59177	-3.53162	-3.75302	-4.47019
0.132	-0.0002678	-0.0002684	-0.0002068	-0.0002178	-0.0002631		0.132	-4.60929	-4.60377	-3.53504	-3.76166	-4.48211
0.133	-0.0002688	-0.000269	-0.0002071	-0.0002183	-0.0002638		0.133	-4.62651	-4.61407	-3.54017	-3.77029	-4.49404
0.134	-0.0002696	-0.0002696	-0.0002073	-0.0002188	-0.0002644		0.134	-4.64028	-4.62436	-3.54359	-3.77893	-4.50426
0.135	-0.0002703	-0.0002701	-0.0002076	-0.0002192	-0.0002651		0.135	-4.65232	-4.63293	-3.54872	-3.78584	-4.51618
0.136	-0.0002709	-0.0002706	-0.0002078	-0.0002197	-0.0002658		0.136	-4.66265	-4.64151	-3.55214	-3.79447	-4.52811
0.137	-0.0002715	-0.0002709	-0.000208	-0.0002202	-0.0002664		0.137	-4.67298	-4.64666	-3.55556	-3.80311	-4.53833
0.138	-0.0002719	-0.0002712	-0.0002082	-0.0002207	-0.0002671		0.138	-4.67986	-4.6518	-3.55897	-3.81174	-4.55026
0.139	-0.0002724	-0.0002714	-0.0002085	-0.0002212	-0.0002677		0.139	-4.68847	-4.65523	-3.5641	-3.82038	-4.56048
0.14	-0.0002728	-0.0002716	-0.0002087	-0.0002217	-0.0002683		0.14	-4.69535	-4.65866	-3.56752	-3.82902	-4.5707
0.141	-0.0002731	-0.0002718	-0.0002089	-0.0002221	-0.0002689		0.141	-4.70052	-4.66209	-3.57094	-3.83592	-4.58092
0.142	-0.0002735	-0.000272	-0.0002091	-0.0002226	-0.0002696		0.142	-4.7074	-4.66552	-3.57436	-3.84456	-4.59284
0.143	-0.0002738	-0.0002722	-0.0002093	-0.0002231	-0.0002702		0.143	-4.71256	-4.66895	-3.57778	-3.8532	-4.60307
0.144	-0.000274	-0.0002723	-0.0002096	-0.0002236	-0.0002708		0.144	-4.71601	-4.67067	-3.58291	-3.86183	-4.61329
0.145	-0.0002743	-0.0002724	-0.0002098	-0.000224	-0.0002714		0.145	-4.72117	-4.67238	-3.58632	-3.86874	-4.62351
0.146	-0.0002745	-0.0002726	-0.00021	-0.0002245	-0.000272		0.146	-4.72461	-4.67581	-3.58974	-3.87737	-4.63373
0.147	-0.0002746	-0.0002726	-0.0002102	-0.000225	-0.0002727		0.147	-4.72633	-4.67581	-3.59316	-3.88601	-4.64566
0.148	-0.0002748	-0.0002728	-0.0002104	-0.0002254	-0.0002733		0.148	-4.72978	-4.67925	-3.59658	-3.89292	-4.65588
0.149	-0.000275	-0.0002729	-0.0002107	-0.0002259	-0.0002739		0.149	-4.73322	-4.68096	-3.60171	-3.90155	-4.6661
0.15	-0.0002751	-0.0002729	-0.0002109	-0.0002263	-0.0002745		0.15	-4.73494	-4.68096	-3.60513	-3.90846	-4.67632
0.151	-0.0002753	-0.000273	-0.0002111	-0.0002268	-0.0002751		0.151	-4.73838	-4.68268	-3.60855	-3.9171	-4.68654
0.152	-0.0002754	-0.000273	-0.0002114	-0.0002273	-0.0002756		0.152	-4.7401	-4.68268	-3.61368	-3.92573	-4.69506
0.153	-0.0002755	-0.0002731	-0.0002116	-0.0002277	-0.0002763		0.153	-4.74182	-4.68439	-3.61709	-3.93264	-4.70698
0.154	-0.0002757	-0.0002731	-0.0002119	-0.0002282	-0.0002769		0.154	-4.74527	-4.68439	-3.62222	-3.94128	-4.71721
0.155	-0.0002758	-0.0002732	-0.0002121	-0.0002287	-0.0002774		0.155	-4.74699	-4.68611	-3.62564	-3.94991	-4.72572
0.156	-0.0002758	-0.0002732	-0.0002124	-0.0002291	-0.000278		0.156	-4.74699	-4.68611	-3.63077	-3.95682	-4.73595
0.157	-0.0002759	-0.0002732	-0.0002126	-0.0002296	-0.0002786		0.157	-4.74871	-4.68611	-3.63419	-3.96546	-4.74617
0.158	-0.000276	-0.0002732	-0.0002129	-0.0002301	-0.0002791		0.158	-4.75043	-4.68611	-3.63932	-3.97409	-4.75468
0.159	-0.000276	-0.0002732	-0.0002132	-0.0002305	-0.0002797		0.159	-4.75043	-4.68611	-3.64444	-3.981	-4.76491
0.16	-0.0002761	-0.0002732	-0.0002134	-0.000231	-0.0002803		0.16	-4.75215	-4.68611	-3.64786	-3.98964	-4.77513
0.161	-0.0002761	-0.0002732	-0.0002137	-0.0002315	-0.0002809		0.161	-4.75215	-4.68611	-3.65299	-3.99827	-4.78535
0.162	-0.0002762	-0.0002732	-0.000214	-0.000232	-0.0002814		0.162	-4.75387	-4.68611	-3.65812	-4.00691	-4.79387
0.163	-0.0002762	-0.0002732	-0.0002143	-0.0002324	-0.000282		0.163	-4.75387	-4.68611	-3.66325	-4.01382	-4.80409
0.164	-0.0002762	-0.0002732	-0.0002147	-0.0002329	-0.0002826		0.164	-4.75387	-4.68611	-3.67009	-4.02245	-4.81431
0.165	-0.0002762	-0.0002732	-0.000215	-0.0002334	-0.0002831		0.165	-4.75387	-4.68611	-3.67521	-4.03109	-4.82283
0.166	-0.0002763	-0.0002732	-0.0002153	-0.0002339	-0.0002837		0.166	-4.75559	-4.68611	-3.68034	-4.03972	-4.83305
0.167	-0.0002763	-0.0002732	-0.0002156	-0.0002344	-0.0002843		0.167	-4.75559	-4.68611	-3.68547	-4.04836	-4.84327
0.168	-0.0002763	-0.0002731	-0.000216	-0.0002348	-0.0002848		0.168	-4.75559	-4.68439	-3.69231	-4.05527	-4.85179
0.169	-0.0002763	-0.0002731	-0.0002163	-0.0002353	-0.0002854		0.169	-4.75559	-4.68439	-3.69744	-4.0639	-4.86201
0.17	-0.0002763	-0.0002731	-0.0002167	-0.0002358	-0.0002859		0.17	-4.75559	-4.68439	-3.70427	-4.07254	-4.87053
0.171	-0.0002763	-0.0002731	-0.000217	-0.0002362	-0.0002865		0.171	-4.75559	-4.68439	-3.7094	-4.07945	-4.88075
0.172	-0.0002763	-0.000273	-0.0002174	-0.0002367	-0.000287		0.172	-4.75559	-4.68268	-3.71624	-4.08808	-4.88927
0.173	-0.0002763	-0.0002731	-0.0002178	-0.0002372	-0.0002876		0.173	-4.75559	-4.68439	-3.72308	-4.09672	-4.89949
0.174	-0.0002763	-0.000273	-0.0002182	-0.0002377	-0.0002881		0.174	-4.75559	-4.68268	-3.72991	-4.10535	-4.90801
0.175	-0.0002764	-0.000273	-0.0002186	-0.0002381	-0.0002886		0.175	-4.75731	-4.68268	-3.73675	-4.11226	-4.91652
0.176	-0.0002764	-0.000273	-0.000219	-0.0002386	-0.0002892		0.176	-4.75731	-4.68268	-3.74359	-4.1209	-4.92675
0.177	-0.0002764	-0.000273	-0.0002194	-0.0002391	-0.0002897		0.177	-4.75731	-4.68268	-3.75043	-4.12953	-4.93526
0.178	-0.0002764	-0.000273	-0.0002198	-0.0002396	-0.0002903		0.178	-4.75731	-4.68268	-3.75726	-4.13817	-4.94549
0.179	-0.0002764	-0.0002731	-0.0002203	-0.0002401	-0.0002909		0.179	-4.75731	-4.68439	-3.76581	-4.1468	-4.95571
0.18	-0.0002764	-0.0002731	-0.0002208	-0.0002405	-0.0002914		0.18	-4.75731	-4.68439	-3.77436	-4.15371	-4.96422
0.181	-0.0002765	-0.0002731	-0.0002212	-0.000241	-0.0002919		0.181	-4.75904	-4.68439	-3.7812	-4.16235	-4.97274
0.182	-0.0002765	-0.0002732	-0.0002217	-0.0002416	-0.0002924		0.182	-4.75904	-4.68611	-3.78974	-4.17271	-4.98126
0.183	-0.0002765	-0.0002732	-0.0002222	-0.000242	-0.0002929		0.183	-4.75904	-4.68611	-3.79829	-4.17962	-4.98978
0.184	-0.0002766	-0.0002732	-0.0002227	-0.0002425	-0.0002935		0.184	-4.76076	-4.68611	-3.80684	-4.18826	-5
0.185	-0.0002766	-0.0002733	-0.0002232	-0.0002431	-0.0002941		0.185	-4.76076	-4.68782	-3.81538	-4.19862	-5.01022
0.186	-0.0002766	-0.0002733	-0.0002237	-0.0002436	-0.0002947		0.186	-4.76076	-4.68782	-3.82393	-4.20725	-5.02044
0.187	-0.0002767	-0.0002734	-0.0002242	-0.0002441	-0.0002953		0.187	-4.76248	-4.68954	-3.83248	-4.21589	-5.03066
0.188	-0.0002767	-0.0002734	-0.0002248	-0.0002446	-0.0002958		0.188	-4.76248	-4.68954	-3.84274	-4.22453	-5.03918
0.189	-0.0002768	-0.0002735	-0.0002253	-0.0002451	-0.0002964		0.189	-4.7642	-4.69125	-3.85128	-4.23316	-5.0494
0.19	-0.0002768	-0.0002736	-0.0002259	-0.0002456	-0.000297		0.19	-4.7642	-4.69297	-3.86154	-4.2418	-5.05963
0.191	-0.0002769	-0.0002737	-0.0002265	-0.0002462	-0.0002976		0.191	-4.76592	-4.69468	-3.87179	-4.25216	-5.06985
0.192	-0.0002769	-0.0002737	-0.0002271	-0.0002467	-0.0002981		0.192	-4.76592	-4.69468	-3.88205	-4.26079	-5.07836
0.193	-0.000277	-0.0002738	-0.0002277	-0.0002472	-0.0002987		0.193	-4.76764	-4.6964	-3.89231	-4.26943	-5.08859
0.194	-0.0002771	-0.0002739	-0.0002283	-0.0002478	-0.0002993		0.194	-4.76936	-4.69811	-3.90256	-4.27979	-5.09881
0.195	-0.0002772	-0.000274	-0.000229	-0.0002483	-0.0002999		0.195	-4.77108	-4.69983	-3.91453	-4.28843	-5.10903
0.196	-0.0002773	-0.0002742	-0.0002296	-0.0002488	-0.0003005		0.196	-4.77281	-4.70326	-3.92479	-4.29706	-5.11925
0.197	-0.0002774	-0.0002743	-0.0002303	-0.0002494	-0.0003011		0.197	-4.77453	-4.70497	-3.93675	-4.30743	-5.12947
0.198	-0.0002775	-0.0002744	-0.000231	-0.0002499	-0.0003017		0.198	-4.77625	-4.70669	-3.94872	-4.31606	-5.13969
0.199	-0.0002776	-0.0002746	-0.0002316	-0.0002504	-0.0003023		0.199	-4.77797	-4.71012	-3.95897	-4.3247	-5.14991
0.2	-0.0002777	-0.0002747	-0.0002323	-0.000251	-0.0003029		0.2	-4.77969	-4.71184	-3.97094	-4.33506	-5.16014
0.201	-0.0002778	-0.0002749	-0.000233	-0.0002515	-0.0003036		0.201	-4.78141	-4.71527	-3.98291	-4.3437	-5.17206
0.202	-0.000278	-0.000275	-0.0002337	-0.0002521	-0.0003042		0.202	-4.78485	-4.71698	-3.99487	-4.35406	-5.18228
0.203	-0.0002781	-0.0002752	-0.0002345	-0.0002527	-0.0003048		0.203	-4.78657	-4.72041	-4.00855	-4.36442	-5.1925
0.204	-0.0002782	-0.0002754	-0.0002352	-0.0002532	-0.0003055		0.204	-4.7883	-4.72384	-4.02051	-4.37306	-5.20443
0.205	-0.0002784	-0.0002756	-0.000236	-0.0002538	-0.0003061		0.205	-4.79174	-4.72727	-4.03419	-4.38342	-5.21465
0.206	-0.0002785	-0.0002758	-0.0002368	-0.0002544	-0.0003067		0.206	-4.79346	-4.7307	-4.04786	-4.39378	-5.22487
0.207	-0.0002787	-0.000276	-0.0002377	-0.0002549	-0.0003074		0.207	-4.7969	-4.73413	-4.06325	-4.40242	-5.2368
0.208	-0.0002789	-0.0002762	-0.0002385	-0.0002555	-0.0003081		0.208	-4.80034	-4.73756	-4.07692	-4.41278	-5.24872
0.209	-0.0002791	-0.0002765	-0.0002393	-0.0002562	-0.0003087		0.209	-4.80379	-4.74271	-4.0906	-4.42487	-5.25894
0.21	-0.0002793	-0.0002767	-0.0002401	-0.0002567	-0.0003093		0.21	-4.80723	-4.74614	-4.10427	-4.43351	-5.26917
0.211	-0.0002795	-0.000277	-0.000241	-0.0002573	-0.00031		0.211	-4.81067	-4.75129	-4.11966	-4.44387	-5.28109
0.212	-0.0002798	-0.0002773	-0.0002418	-0.000258	-0.0003106		0.212	-4.81583	-4.75643	-4.13333	-4.45596	-5.29131
0.213	-0.00028	-0.0002776	-0.0002427	-0.0002586	-0.0003113		0.213	-4.81928	-4.76158	-4.14872	-4.46632	-5.30324
0.214	-0.0002803	-0.0002779	-0.0002436	-0.0002592	-0.000312		0.214	-4.82444	-4.76672	-4.1641	-4.47668	-5.31516
0.215	-0.0002805	-0.0002783	-0.0002445	-0.0002599	-0.0003126		0.215	-4.82788	-4.77358	-4.17949	-4.48877	-5.32538
0.216	-0.0002808	-0.0002786	-0.0002454	-0.0002605	-0.0003133		0.216	-4.83305	-4.77873	-4.19487	-4.49914	-5.33731
0.217	-0.0002811	-0.000279	-0.0002464	-0.0002611	-0.0003139		0.217	-4.83821	-4.78559	-4.21197	-4.5095	-5.34753
0.218	-0.0002815	-0.0002794	-0.0002473	-0.0002618	-0.0003145		0.218	-4.84509	-4.79245	-4.22735	-4.52159	-5.35775
0.219	-0.0002818	-0.0002798	-0.0002483	-0.0002625	-0.0003152		0.219	-4.85026	-4.79931	-4.24444	-4.53368	-5.36968
0.22	-0.0002822	-0.0002802	-0.0002493	-0.0002631	-0.0003158		0.22	-4.85714	-4.80617	-4.26154	-4.54404	-5.3799
0.221	-0.0002826	-0.0002807	-0.0002503	-0.0002639	-0.0003165		0.221	-4.86403	-4.81475	-4.27863	-4.55786	-5.39182
0.222	-0.0002829	-0.0002811	-0.0002513	-0.0002645	-0.0003171		0.222	-4.86919	-4.82161	-4.29573	-4.56822	-5.40204
0.223	-0.0002834	-0.0002816	-0.0002523	-0.0002652	-0.0003177		0.223	-4.8778	-4.83019	-4.31282	-4.58031	-5.41227
0.224	-0.0002838	-0.0002822	-0.0002534	-0.000266	-0.0003183		0.224	-4.88468	-4.84048	-4.33162	-4.59413	-5.42249
0.225	-0.0002842	-0.0002827	-0.0002545	-0.0002667	-0.0003189		0.225	-4.89157	-4.84906	-4.35043	-4.60622	-5.43271
0.226	-0.0002847	-0.0002832	-0.0002555	-0.0002674	-0.0003195		0.226	-4.90017	-4.85763	-4.36752	-4.61831	-5.44293
0.227	-0.0002852	-0.0002838	-0.0002566	-0.0002681	-0.00032		0.227	-4.90878	-4.86792	-4.38632	-4.6304	-5.45145
0.228	-0.0002857	-0.0002844	-0.0002577	-0.0002688	-0.0003206		0.228	-4.91738	-4.87822	-4.40513	-4.64249	-5.46167
0.229	-0.0002863	-0.000285	-0.0002588	-0.0002695	-0.0003212		0.229	-4.92771	-4.88851	-4.42393	-4.65458	-5.47189
0.23	-0.0002868	-0.0002857	-0.0002599	-0.0002703	-0.0003217		0.23	-4.93632	-4.90051	-4.44274	-4.66839	-5.48041
0.231	-0.0002874	-0.0002863	-0.000261	-0.000271	-0.0003222		0.231	-4.94664	-4.91081	-4.46154	-4.68048	-5.48893
0.232	-0.000288	-0.000287	-0.0002622	-0.0002718	-0.0003227		0.232	-4.95697	-4.92281	-4.48205	-4.6943	-5.49744
0.233	-0.0002886	-0.0002878	-0.0002634	-0.0002726	-0.0003232		0.233	-4.9673	-4.93654	-4.50256	-4.70812	-5.50596
0.234	-0.0002893	-0.0002885	-0.0002646	-0.0002733	-0.0003237		0.234	-4.97935	-4.94854	-4.52308	-4.72021	-5.51448
0.235	-0.00029	-0.0002893	-0.0002657	-0.0002741	-0.0003242		0.235	-4.99139	-4.96226	-4.54188	-4.73402	-5.523
0.236	-0.0002907	-0.0002901	-0.000267	-0.0002749	-0.0003246		0.236	-5.00344	-4.97599	-4.5641	-4.74784	-5.52981
0.237	-0.0002915	-0.0002909	-0.0002682	-0.0002757	-0.0003251		0.237	-5.01721	-4.98971	-4.58462	-4.76166	-5.53833
0.238	-0.0002923	-0.0002917	-0.0002694	-0.0002765	-0.0003256		0.238	-5.03098	-5.00343	-4.60513	-4.77547	-5.54685
0.239	-0.0002931	-0.0002927	-0.0002706	-0.0002774	-0.000326		0.239	-5.04475	-5.02058	-4.62564	-4.79102	-5.55366
0.24	-0.0002939	-0.0002936	-0.0002719	-0.0002781	-0.0003264		0.24	-5.05852	-5.03602	-4.64786	-4.80311	-5.56048
0.241	-0.0002948	-0.0002945	-0.0002732	-0.0002789	-0.0003269		0.241	-5.07401	-5.05146	-4.67009	-4.81693	-5.56899
0.242	-0.0002956	-0.0002955	-0.0002745	-0.0002798	-0.0003273		0.242	-5.08778	-5.06861	-4.69231	-4.83247	-5.57581
0.243	-0.0002965	-0.0002964	-0.0002759	-0.0002806	-0.0003277		0.243	-5.10327	-5.08405	-4.71624	-4.84629	-5.58262
0.244	-0.0002974	-0.0002975	-0.0002772	-0.0002814	-0.0003281		0.244	-5.11876	-5.10292	-4.73846	-4.8601	-5.58944
0.245	-0.0002983	-0.0002986	-0.0002785	-0.0002823	-0.0003285		0.245	-5.13425	-5.12178	-4.76068	-4.87565	-5.59625
0.246	-0.0002993	-0.0002996	-0.0002799	-0.0002831	-0.0003288		0.246	-5.15146	-5.13894	-4.78462	-4.88946	-5.60136
0.247	-0.0003003	-0.0003006	-0.0002812	-0.000284	-0.0003292		0.247	-5.16867	-5.15609	-4.80684	-4.90501	-5.60818
0.248	-0.0003014	-0.0003017	-0.0002826	-0.0002849	-0.0003296		0.248	-5.18761	-5.17496	-4.83077	-4.92055	-5.61499
0.249	-0.0003024	-0.0003026	-0.000284	-0.0002857	-0.0003299		0.249	-5.20482	-5.19039	-4.8547	-4.93437	-5.6201
0.25	-0.0003034	-0.0003036	-0.0002854	-0.0002866	-0.0003303		0.25	-5.22203	-5.20755	-4.87863	-4.94991	-5.62692
0.251	-0.0003044	-0.0003047	-0.0002868	-0.0002875	-0.0003306		0.251	-5.23924	-5.22642	-4.90256	-4.96546	-5.63203
0.252	-0.0003054	-0.0003057	-0.0002883	-0.0002884	-0.000331		0.252	-5.25645	-5.24357	-4.92821	-4.981	-5.63884
0.253	-0.0003065	-0.0003068	-0.0002897	-0.0002892	-0.0003313		0.253	-5.27539	-5.26244	-4.95214	-4.99482	-5.64395
0.254	-0.0003075	-0.000308	-0.0002911	-0.0002901	-0.0003316		0.254	-5.2926	-5.28302	-4.97607	-5.01036	-5.64906
0.255	-0.0003085	-0.000309	-0.0002926	-0.0002909	-0.000332		0.255	-5.30981	-5.30017	-5.00171	-5.02418	-5.65588
0.256	-0.0003096	-0.0003101	-0.000294	-0.0002918	-0.0003323		0.256	-5.32874	-5.31904	-5.02564	-5.03972	-5.66099
0.257	-0.0003106	-0.0003113	-0.0002955	-0.0002927	-0.0003326		0.257	-5.34596	-5.33962	-5.05128	-5.05527	-5.6661
0.258	-0.0003117	-0.0003123	-0.0002969	-0.0002935	-0.0003329		0.258	-5.36489	-5.35678	-5.07521	-5.06908	-5.67121
0.259	-0.0003128	-0.0003134	-0.0002984	-0.0002944	-0.0003331		0.259	-5.38382	-5.37564	-5.10085	-5.08463	-5.67462
0.26	-0.0003138	-0.0003145	-0.0002998	-0.0002953	-0.0003334		0.26	-5.40103	-5.39451	-5.12479	-5.10017	-5.67973
0.261	-0.0003148	-0.0003156	-0.0003013	-0.0002961	-0.0003337		0.261	-5.41824	-5.41338	-5.15043	-5.11399	-5.68484
0.262	-0.0003158	-0.0003166	-0.0003027	-0.000297	-0.000334		0.262	-5.43546	-5.43053	-5.17436	-5.12953	-5.68995
0.263	-0.0003168	-0.0003177	-0.0003042	-0.0002979	-0.0003343		0.263	-5.45267	-5.4494	-5.2	-5.14508	-5.69506
0.264	-0.0003178	-0.0003187	-0.0003057	-0.0002987	-0.0003346		0.264	-5.46988	-5.46655	-5.22564	-5.15889	-5.70017
0.265	-0.0003188	-0.0003196	-0.0003071	-0.0002996	-0.0003349		0.265	-5.48709	-5.48199	-5.24957	-5.17444	-5.70528
0.266	-0.0003198	-0.0003207	-0.0003085	-0.0003005	-0.0003352		0.266	-5.5043	-5.50086	-5.2735	-5.18998	-5.71039
0.267	-0.0003207	-0.0003216	-0.0003099	-0.0003014	-0.0003355		0.267	-5.51979	-5.5163	-5.29744	-5.20553	-5.7155
0.268	-0.0003217	-0.0003225	-0.0003113	-0.0003022	-0.0003357		0.268	-5.53701	-5.53173	-5.32137	-5.21934	-5.71891
0.269	-0.0003226	-0.0003235	-0.0003126	-0.0003031	-0.000336		0.269	-5.5525	-5.54889	-5.34359	-5.23489	-5.72402
0.27	-0.0003234	-0.0003244	-0.000314	-0.000304	-0.0003362		0.27	-5.56627	-5.56432	-5.36752	-5.25043	-5.72743
0.271	-0.0003243	-0.0003253	-0.0003153	-0.0003048	-0.0003365		0.271	-5.58176	-5.57976	-5.38974	-5.26425	-5.73254
0.272	-0.0003251	-0.0003262	-0.0003166	-0.0003057	-0.0003367		0.272	-5.59552	-5.5952	-5.41197	-5.27979	-5.73595
0.273	-0.000326	-0.000327	-0.000318	-0.0003065	-0.000337		0.273	-5.61102	-5.60892	-5.4359	-5.29361	-5.74106
0.274	-0.0003268	-0.0003278	-0.0003193	-0.0003073	-0.0003372		0.274	-5.62478	-5.62264	-5.45812	-5.30743	-5.74446
0.275	-0.0003276	-0.0003286	-0.0003205	-0.0003081	-0.0003375		0.275	-5.63855	-5.63636	-5.47863	-5.32124	-5.74957
0.276	-0.0003284	-0.0003294	-0.0003218	-0.0003089	-0.0003377		0.276	-5.65232	-5.65009	-5.50085	-5.33506	-5.75298
0.277	-0.0003291	-0.0003301	-0.000323	-0.0003097	-0.000338		0.277	-5.66437	-5.66209	-5.52137	-5.34888	-5.75809
0.278	-0.0003298	-0.0003309	-0.0003241	-0.0003105	-0.0003382		0.278	-5.67642	-5.67581	-5.54017	-5.36269	-5.7615
0.279	-0.0003304	-0.0003316	-0.0003253	-0.0003112	-0.0003384		0.279	-5.68675	-5.68782	-5.56068	-5.37478	-5.76491
0.28	-0.0003311	-0.0003323	-0.0003264	-0.0003119	-0.0003387		0.28	-5.6988	-5.69983	-5.57949	-5.38687	-5.77002
0.281	-0.0003318	-0.000333	-0.0003274	-0.0003127	-0.0003389		0.281	-5.71084	-5.71184	-5.59658	-5.40069	-5.77342
0.282	-0.0003324	-0.0003335	-0.0003285	-0.0003134	-0.0003391		0.282	-5.72117	-5.72041	-5.61538	-5.41278	-5.77683
0.283	-0.0003331	-0.0003341	-0.0003295	-0.0003142	-0.0003393		0.283	-5.73322	-5.7307	-5.63248	-5.4266	-5.78024
0.284	-0.0003336	-0.0003347	-0.0003304	-0.0003149	-0.0003396		0.284	-5.74182	-5.74099	-5.64786	-5.43869	-5.78535
0.285	-0.0003342	-0.0003353	-0.0003314	-0.0003157	-0.0003398		0.285	-5.75215	-5.75129	-5.66496	-5.4525	-5.78876
0.286	-0.0003347	-0.0003358	-0.0003323	-0.0003164	-0.00034		0.286	-5.76076	-5.75986	-5.68034	-5.46459	-5.79216
0.287	-0.0003352	-0.0003364	-0.0003331	-0.0003171	-0.0003402		0.287	-5.76936	-5.77015	-5.69402	-5.47668	-5.79557
0.288	-0.0003357	-0.0003368	-0.000334	-0.0003178	-0.0003404		0.288	-5.77797	-5.77702	-5.7094	-5.48877	-5.79898
0.289	-0.0003362	-0.0003373	-0.0003347	-0.0003185	-0.0003406		0.289	-5.78657	-5.78559	-5.72137	-5.50086	-5.80239
0.29	-0.0003366	-0.0003378	-0.0003355	-0.0003192	-0.0003408		0.29	-5.79346	-5.79417	-5.73504	-5.51295	-5.80579
0.291	-0.000337	-0.0003382	-0.0003363	-0.0003198	-0.0003411		0.291	-5.80034	-5.80103	-5.74872	-5.52332	-5.8109
0.292	-0.0003375	-0.0003386	-0.000337	-0.0003204	-0.0003413		0.292	-5.80895	-5.80789	-5.76068	-5.53368	-5.81431
0.293	-0.0003379	-0.0003391	-0.0003377	-0.000321	-0.0003414		0.293	-5.81583	-5.81647	-5.77265	-5.54404	-5.81601
0.294	-0.0003382	-0.0003394	-0.0003384	-0.0003216	-0.0003416		0.294	-5.821	-5.82161	-5.78462	-5.5544	-5.81942
0.295	-0.0003386	-0.0003398	-0.000339	-0.0003223	-0.0003418		0.295	-5.82788	-5.82847	-5.79487	-5.56649	-5.82283
0.296	-0.000339	-0.0003402	-0.0003396	-0.0003229	-0.000342		0.296	-5.83477	-5.83533	-5.80513	-5.57686	-5.82624
0.297	-0.0003393	-0.0003406	-0.0003401	-0.0003235	-0.0003422		0.297	-5.83993	-5.8422	-5.81368	-5.58722	-5.82964
0.298	-0.0003397	-0.0003409	-0.0003406	-0.000324	-0.0003424		0.298	-5.84682	-5.84734	-5.82222	-5.59585	-5.83305
0.299	-0.00034	-0.0003412	-0.0003412	-0.0003246	-0.0003425		0.299	-5.85198	-5.85249	-5.83248	-5.60622	-5.83475
0.3	-0.0003403	-0.0003415	-0.0003416	-0.0003251	-0.0003427		0.3	-5.85714	-5.85763	-5.83932	-5.61485	-5.83816
0.301	-0.0003406	-0.0003419	-0.0003421	-0.0003256	-0.0003429		0.301	-5.86231	-5.86449	-5.84786	-5.62349	-5.84157
0.302	-0.0003409	-0.0003422	-0.0003425	-0.0003261	-0.0003431		0.302	-5.86747	-5.86964	-5.8547	-5.63212	-5.84497
0.303	-0.0003412	-0.0003425	-0.0003429	-0.0003266	-0.0003433		0.303	-5.87263	-5.87479	-5.86154	-5.64076	-5.84838
0.304	-0.0003415	-0.0003428	-0.0003433	-0.0003271	-0.0003434		0.304	-5.8778	-5.87993	-5.86838	-5.6494	-5.85009
0.305	-0.0003417	-0.0003431	-0.0003437	-0.0003276	-0.0003436		0.305	-5.88124	-5.88508	-5.87521	-5.65803	-5.85349
0.306	-0.000342	-0.0003433	-0.0003441	-0.000328	-0.0003438		0.306	-5.8864	-5.88851	-5.88205	-5.66494	-5.8569
0.307	-0.0003422	-0.0003435	-0.0003444	-0.0003285	-0.0003439		0.307	-5.88985	-5.89194	-5.88718	-5.67358	-5.8586
0.308	-0.0003425	-0.0003438	-0.0003447	-0.000329	-0.0003441		0.308	-5.89501	-5.89708	-5.89231	-5.68221	-5.86201
0.309	-0.0003427	-0.000344	-0.000345	-0.0003294	-0.0003443		0.309	-5.89845	-5.90051	-5.89744	-5.68912	-5.86542
0.31	-0.000343	-0.0003443	-0.0003453	-0.0003298	-0.0003444		0.31	-5.90361	-5.90566	-5.90256	-5.69603	-5.86712
0.311	-0.0003432	-0.0003445	-0.0003456	-0.0003303	-0.0003446		0.311	-5.90706	-5.90909	-5.90769	-5.70466	-5.87053
0.312	-0.0003434	-0.0003447	-0.0003459	-0.0003307	-0.0003447		0.312	-5.9105	-5.91252	-5.91282	-5.71157	-5.87223
0.313	-0.0003436	-0.0003449	-0.0003461	-0.0003311	-0.0003449		0.313	-5.91394	-5.91595	-5.91624	-5.71848	-5.87564
0.314	-0.0003438	-0.0003451	-0.0003463	-0.0003315	-0.000345		0.314	-5.91738	-5.91938	-5.91966	-5.72539	-5.87734
0.315	-0.0003439	-0.0003453	-0.0003465	-0.0003318	-0.0003452		0.315	-5.9191	-5.92281	-5.92308	-5.73057	-5.88075
0.316	-0.0003441	-0.0003454	-0.0003467	-0.0003322	-0.0003453		0.316	-5.92255	-5.92453	-5.9265	-5.73748	-5.88245
0.317	-0.0003443	-0.0003456	-0.0003469	-0.0003326	-0.0003455		0.317	-5.92599	-5.92796	-5.92991	-5.74439	-5.88586
0.318	-0.0003444	-0.0003457	-0.0003471	-0.0003329	-0.0003456		0.318	-5.92771	-5.92967	-5.93333	-5.74957	-5.88756
0.319	-0.0003446	-0.0003459	-0.0003473	-0.0003332	-0.0003458		0.319	-5.93115	-5.9331	-5.93675	-5.75475	-5.89097
0.32	-0.0003447	-0.0003461	-0.0003474	-0.0003336	-0.0003459		0.32	-5.93287	-5.93654	-5.93846	-5.76166	-5.89267
0.321	-0.0003449	-0.0003462	-0.0003476	-0.0003339	-0.000346		0.321	-5.93632	-5.93825	-5.94188	-5.76684	-5.89438
0.322	-0.000345	-0.0003463	-0.0003477	-0.0003342	-0.0003461		0.322	-5.93804	-5.93997	-5.94359	-5.77202	-5.89608
0.323	-0.0003451	-0.0003464	-0.0003479	-0.0003345	-0.0003463		0.323	-5.93976	-5.94168	-5.94701	-5.7772	-5.89949
0.324	-0.0003453	-0.0003465	-0.000348	-0.0003348	-0.0003464		0.324	-5.9432	-5.9434	-5.94872	-5.78238	-5.90119
0.325	-0.0003454	-0.0003467	-0.0003481	-0.0003351	-0.0003465		0.325	-5.94492	-5.94683	-5.95043	-5.78756	-5.9029
0.326	-0.0003455	-0.0003468	-0.0003482	-0.0003354	-0.0003466		0.326	-5.94664	-5.94854	-5.95214	-5.79275	-5.9046
0.327	-0.0003456	-0.0003469	-0.0003484	-0.0003356	-0.0003468		0.327	-5.94836	-5.95026	-5.95556	-5.7962	-5.90801
0.328	-0.0003457	-0.000347	-0.0003485	-0.0003359	-0.0003469		0.328	-5.95009	-5.95197	-5.95726	-5.80138	-5.90971
0.329	-0.0003458	-0.0003471	-0.0003486	-0.0003362	-0.000347		0.329	-5.95181	-5.95369	-5.95897	-5.80656	-5.91141
0.33	-0.0003458	-0.0003471	-0.0003487	-0.0003364	-0.0003471		0.33	-5.95181	-5.95369	-5.96068	-5.81002	-5.91312
0.331	-0.0003459	-0.0003472	-0.0003487	-0.0003367	-0.0003472		0.331	-5.95353	-5.9554	-5.96068	-5.8152	-5.91482
0.332	-0.000346	-0.0003473	-0.0003488	-0.0003369	-0.0003473		0.332	-5.95525	-5.95712	-5.96239	-5.81865	-5.91652
0.333	-0.0003461	-0.0003474	-0.0003489	-0.0003372	-0.0003474		0.333	-5.95697	-5.95883	-5.9641	-5.82383	-5.91823
0.334	-0.0003462	-0.0003474	-0.000349	-0.0003374	-0.0003475		0.334	-5.95869	-5.95883	-5.96581	-5.82729	-5.91993
0.335	-0.0003462	-0.0003475	-0.000349	-0.0003376	-0.0003477		0.335	-5.95869	-5.96055	-5.96581	-5.83074	-5.92334
0.336	-0.0003463	-0.0003476	-0.0003491	-0.0003378	-0.0003478		0.336	-5.96041	-5.96226	-5.96752	-5.8342	-5.92504
0.337	-0.0003464	-0.0003476	-0.0003492	-0.000338	-0.0003479		0.337	-5.96213	-5.96226	-5.96923	-5.83765	-5.92675
0.338	-0.0003464	-0.0003477	-0.0003492	-0.0003383	-0.000348		0.338	-5.96213	-5.96398	-5.96923	-5.84283	-5.92845
0.339	-0.0003464	-0.0003477	-0.0003493	-0.0003385	-0.0003481		0.339	-5.96213	-5.96398	-5.97094	-5.84629	-5.93015
0.34	-0.0003465	-0.0003478	-0.0003493	-0.0003387	-0.0003482		0.34	-5.96386	-5.96569	-5.97094	-5.84974	-5.93186
0.341	-0.0003465	-0.0003478	-0.0003494	-0.0003388	-0.0003482		0.341	-5.96386	-5.96569	-5.97265	-5.85147	-5.93186
0.342	-0.0003466	-0.0003478	-0.0003494	-0.000339	-0.0003483		0.342	-5.96558	-5.96569	-5.97265	-5.85492	-5.93356
0.343	-0.0003466	-0.0003479	-0.0003494	-0.0003392	-0.0003484		0.343	-5.96558	-5.96741	-5.97265	-5.85838	-5.93526
0.344	-0.0003467	-0.0003479	-0.0003495	-0.0003394	-0.0003485		0.344	-5.9673	-5.96741	-5.97436	-5.86183	-5.93697
0.345	-0.0003467	-0.000348	-0.0003495	-0.0003396	-0.0003486		0.345	-5.9673	-5.96913	-5.97436	-5.86528	-5.93867
0.346	-0.0003468	-0.000348	-0.0003495	-0.0003397	-0.0003486		0.346	-5.96902	-5.96913	-5.97436	-5.86701	-5.93867
0.347	-0.0003468	-0.000348	-0.0003496	-0.0003399	-0.0003487		0.347	-5.96902	-5.96913	-5.97607	-5.87047	-5.94037
0.348	-0.0003468	-0.0003481	-0.0003496	-0.00034	-0.0003488		0.348	-5.96902	-5.97084	-5.97607	-5.87219	-5.94208
0.349	-0.0003469	-0.0003481	-0.0003496	-0.0003402	-0.0003489		0.349	-5.97074	-5.97084	-5.97607	-5.87565	-5.94378
0.35	-0.0003469	-0.0003481	-0.0003496	-0.0003404	-0.000349		0.35	-5.97074	-5.97084	-5.97607	-5.8791	-5.94549
0.351	-0.0003469	-0.0003481	-0.0003497	-0.0003405	-0.000349		0.351	-5.97074	-5.97084	-5.97778	-5.88083	-5.94549
0.352	-0.0003469	-0.0003482	-0.0003497	-0.0003406	-0.0003491		0.352	-5.97074	-5.97256	-5.97778	-5.88256	-5.94719
0.353	-0.000347	-0.0003482	-0.0003497	-0.0003408	-0.0003492		0.353	-5.97246	-5.97256	-5.97778	-5.88601	-5.94889
0.354	-0.000347	-0.0003482	-0.0003497	-0.0003409	-0.0003492		0.354	-5.97246	-5.97256	-5.97778	-5.88774	-5.94889
0.355	-0.000347	-0.0003482	-0.0003497	-0.0003411	-0.0003493		0.355	-5.97246	-5.97256	-5.97778	-5.89119	-5.9506
0.356	-0.000347	-0.0003482	-0.0003497	-0.0003412	-0.0003494		0.356	-5.97246	-5.97256	-5.97778	-5.89292	-5.9523
0.357	-0.000347	-0.0003482	-0.0003497	-0.0003413	-0.0003495		0.357	-5.97246	-5.97256	-5.97778	-5.89465	-5.954
0.358	-0.0003471	-0.0003483	-0.0003497	-0.0003415	-0.0003495		0.358	-5.97418	-5.97427	-5.97778	-5.8981	-5.954
0.359	-0.0003471	-0.0003483	-0.0003498	-0.0003416	-0.0003496		0.359	-5.97418	-5.97427	-5.97949	-5.89983	-5.95571
0.36	-0.0003471	-0.0003483	-0.0003498	-0.0003417	-0.0003496		0.36	-5.97418	-5.97427	-5.97949	-5.90155	-5.95571
0.361	-0.0003471	-0.0003483	-0.0003498	-0.0003418	-0.0003497		0.361	-5.97418	-5.97427	-5.97949	-5.90328	-5.95741
0.362	-0.0003471	-0.0003483	-0.0003498	-0.0003419	-0.0003497		0.362	-5.97418	-5.97427	-5.97949	-5.90501	-5.95741
0.363	-0.0003471	-0.0003483	-0.0003498	-0.0003421	-0.0003498		0.363	-5.97418	-5.97427	-5.97949	-5.90846	-5.95911
0.364	-0.0003471	-0.0003483	-0.0003498	-0.0003422	-0.0003498		0.364	-5.97418	-5.97427	-5.97949	-5.91019	-5.95911
0.365	-0.0003471	-0.0003484	-0.0003498	-0.0003423	-0.0003498		0.365	-5.97418	-5.97599	-5.97949	-5.91192	-5.95911
0.366	-0.0003472	-0.0003484	-0.0003498	-0.0003424	-0.0003499		0.366	-5.9759	-5.97599	-5.97949	-5.91364	-5.96082
0.367	-0.0003472	-0.0003484	-0.0003498	-0.0003425	-0.0003499		0.367	-5.9759	-5.97599	-5.97949	-5.91537	-5.96082
0.368	-0.0003472	-0.0003484	-0.0003498	-0.0003426	-0.00035		0.368	-5.9759	-5.97599	-5.97949	-5.9171	-5.96252
0.369	-0.0003472	-0.0003484	-0.0003498	-0.0003427	-0.00035		0.369	-5.9759	-5.97599	-5.97949	-5.91883	-5.96252
0.37	-0.0003472	-0.0003484	-0.0003498	-0.0003427	-0.0003501		0.37	-5.9759	-5.97599	-5.97949	-5.91883	-5.96422
0.371	-0.0003472	-0.0003484	-0.0003498	-0.0003428	-0.0003501		0.371	-5.9759	-5.97599	-5.97949	-5.92055	-5.96422
0.372	-0.0003472	-0.0003484	-0.0003498	-0.0003429	-0.0003501		0.372	-5.9759	-5.97599	-5.97949	-5.92228	-5.96422
0.373	-0.0003472	-0.0003484	-0.0003498	-0.000343	-0.0003502		0.373	-5.9759	-5.97599	-5.97949	-5.92401	-5.96593
0.374	-0.0003472	-0.0003484	-0.0003498	-0.0003431	-0.0003502		0.374	-5.9759	-5.97599	-5.97949	-5.92573	-5.96593
0.375	-0.0003472	-0.0003484	-0.0003498	-0.0003432	-0.0003503		0.375	-5.9759	-5.97599	-5.97949	-5.92746	-5.96763
0.376	-0.0003472	-0.0003484	-0.0003498	-0.0003433	-0.0003503		0.376	-5.9759	-5.97599	-5.97949	-5.92919	-5.96763
0.377	-0.0003472	-0.0003484	-0.0003498	-0.0003434	-0.0003503		0.377	-5.9759	-5.97599	-5.97949	-5.93092	-5.96763
0.378	-0.0003472	-0.0003484	-0.0003498	-0.0003434	-0.0003504		0.378	-5.9759	-5.97599	-5.97949	-5.93092	-5.96934
0.379	-0.0003472	-0.0003484	-0.0003498	-0.0003435	-0.0003504		0.379	-5.9759	-5.97599	-5.97949	-5.93264	-5.96934
0.38	-0.0003472	-0.0003484	-0.0003498	-0.0003436	-0.0003504		0.38	-5.9759	-5.97599	-5.97949	-5.93437	-5.96934
0.381	-0.0003472	-0.0003484	-0.0003498	-0.0003437	-0.0003505		0.381	-5.9759	-5.97599	-5.97949	-5.9361	-5.97104
0.382	-0.0003473	-0.0003484	-0.0003498	-0.0003437	-0.0003505		0.382	-5.97762	-5.97599	-5.97949	-5.9361	-5.97104
0.383	-0.0003473	-0.0003484	-0.0003498	-0.0003438	-0.0003505		0.383	-5.97762	-5.97599	-5.97949	-5.93782	-5.97104
0.384	-0.0003473	-0.0003484	-0.0003498	-0.0003438	-0.0003505		0.384	-5.97762	-5.97599	-5.97949	-5.93782	-5.97104
0.385	-0.0003473	-0.0003484	-0.0003497	-0.0003439	-0.0003506		0.385	-5.97762	-5.97599	-5.97778	-5.93955	-5.97274
0.386	-0.0003473	-0.0003484	-0.0003497	-0.000344	-0.0003506		0.386	-5.97762	-5.97599	-5.97778	-5.94128	-5.97274
0.387	-0.0003473	-0.0003484	-0.0003497	-0.000344	-0.0003506		0.387	-5.97762	-5.97599	-5.97778	-5.94128	-5.97274
0.388	-0.0003473	-0.0003484	-0.0003497	-0.0003441	-0.0003506		0.388	-5.97762	-5.97599	-5.97778	-5.94301	-5.97274
0.389	-0.0003473	-0.0003484	-0.0003497	-0.0003442	-0.0003506		0.389	-5.97762	-5.97599	-5.97778	-5.94473	-5.97274
0.39	-0.0003473	-0.0003484	-0.0003497	-0.0003442	-0.0003507		0.39	-5.97762	-5.97599	-5.97778	-5.94473	-5.97445
0.391	-0.0003473	-0.0003484	-0.0003497	-0.0003443	-0.0003507		0.391	-5.97762	-5.97599	-5.97778	-5.94646	-5.97445
0.392	-0.0003473	-0.0003484	-0.0003497	-0.0003443	-0.0003507		0.392	-5.97762	-5.97599	-5.97778	-5.94646	-5.97445
0.393	-0.0003473	-0.0003484	-0.0003497	-0.0003444	-0.0003507		0.393	-5.97762	-5.97599	-5.97778	-5.94819	-5.97445
0.394	-0.0003473	-0.0003484	-0.0003496	-0.0003444	-0.0003507		0.394	-5.97762	-5.97599	-5.97607	-5.94819	-5.97445
0.395	-0.0003473	-0.0003484	-0.0003496	-0.0003445	-0.0003507		0.395	-5.97762	-5.97599	-5.97607	-5.94991	-5.97445
0.396	-0.0003473	-0.0003484	-0.0003496	-0.0003445	-0.0003507		0.396	-5.97762	-5.97599	-5.97607	-5.94991	-5.97445
0.397	-0.0003473	-0.0003484	-0.0003496	-0.0003446	-0.0003507		0.397	-5.97762	-5.97599	-5.97607	-5.95164	-5.97445
0.398	-0.0003473	-0.0003484	-0.0003496	-0.0003446	-0.0003508		0.398	-5.97762	-5.97599	-5.97607	-5.95164	-5.97615
0.399	-0.0003473	-0.0003484	-0.0003496	-0.0003447	-0.0003508		0.399	-5.97762	-5.97599	-5.97607	-5.95337	-5.97615
0.4	-0.0003473	-0.0003484	-0.0003495	-0.0003447	-0.0003508		0.4	-5.97762	-5.97599	-5.97436	-5.95337	-5.97615
0.401	-0.0003472	-0.0003484	-0.0003495	-0.0003448	-0.0003508		0.401	-5.9759	-5.97599	-5.97436	-5.95509	-5.97615
0.402	-0.0003472	-0.0003484	-0.0003495	-0.0003448	-0.0003508		0.402	-5.9759	-5.97599	-5.97436	-5.95509	-5.97615
0.403	-0.0003473	-0.0003484	-0.0003495	-0.0003448	-0.0003508		0.403	-5.97762	-5.97599	-5.97436	-5.95509	-5.97615
0.404	-0.0003472	-0.0003484	-0.0003495	-0.0003449	-0.0003508		0.404	-5.9759	-5.97599	-5.97436	-5.95682	-5.97615
0.405	-0.0003473	-0.0003484	-0.0003495	-0.0003449	-0.0003508		0.405	-5.97762	-5.97599	-5.97436	-5.95682	-5.97615
0.406	-0.0003473	-0.0003484	-0.0003495	-0.000345	-0.0003509		0.406	-5.97762	-5.97599	-5.97436	-5.95855	-5.97785
0.407	-0.0003472	-0.0003484	-0.0003495	-0.000345	-0.0003509		0.407	-5.9759	-5.97599	-5.97436	-5.95855	-5.97785
0.408	-0.0003472	-0.0003484	-0.0003495	-0.000345	-0.0003509		0.408	-5.9759	-5.97599	-5.97436	-5.95855	-5.97785
0.409	-0.0003472	-0.0003484	-0.0003494	-0.0003451	-0.0003509		0.409	-5.9759	-5.97599	-5.97265	-5.96028	-5.97785
0.41	-0.0003472	-0.0003483	-0.0003494	-0.0003451	-0.0003509		0.41	-5.9759	-5.97427	-5.97265	-5.96028	-5.97785
0.411	-0.0003472	-0.0003483	-0.0003494	-0.0003451	-0.0003509		0.411	-5.9759	-5.97427	-5.97265	-5.96028	-5.97785
0.412	-0.0003472	-0.0003483	-0.0003494	-0.0003452	-0.0003509		0.412	-5.9759	-5.97427	-5.97265	-5.962	-5.97785
0.413	-0.0003472	-0.0003483	-0.0003494	-0.0003452	-0.0003509		0.413	-5.9759	-5.97427	-5.97265	-5.962	-5.97785
0.414	-0.0003472	-0.0003483	-0.0003494	-0.0003452	-0.0003509		0.414	-5.9759	-5.97427	-5.97265	-5.962	-5.97785
0.415	-0.0003472	-0.0003483	-0.0003494	-0.0003453	-0.0003509		0.415	-5.9759	-5.97427	-5.97265	-5.96373	-5.97785
0.416	-0.0003472	-0.0003483	-0.0003494	-0.0003453	-0.0003509		0.416	-5.9759	-5.97427	-5.97265	-5.96373	-5.97785
0.417	-0.0003472	-0.0003483	-0.0003493	-0.0003453	-0.0003509		0.417	-5.9759	-5.97427	-5.97094	-5.96373	-5.97785
0.418	-0.0003472	-0.0003483	-0.0003493	-0.0003454	-0.0003509		0.418	-5.9759	-5.97427	-5.97094	-5.96546	-5.97785
0.419	-0.0003472	-0.0003483	-0.0003493	-0.0003454	-0.0003509		0.419	-5.9759	-5.97427	-5.97094	-5.96546	-5.97785
0.42	-0.0003472	-0.0003483	-0.0003493	-0.0003454	-0.0003509		0.42	-5.9759	-5.97427	-5.97094	-5.96546	-5.97785
0.421	-0.0003472	-0.0003482	-0.0003493	-0.0003454	-0.0003509		0.421	-5.9759	-5.97256	-5.97094	-5.96546	-5.97785
0.422	-0.0003472	-0.0003482	-0.0003493	-0.0003455	-0.000351		0.422	-5.9759	-5.97256	-5.97094	-5.96718	-5.97956
0.423	-0.0003472	-0.0003482	-0.0003492	-0.0003455	-0.000351		0.423	-5.9759	-5.97256	-5.96923	-5.96718	-5.97956
0.424	-0.0003472	-0.0003482	-0.0003492	-0.0003455	-0.000351		0.424	-5.9759	-5.97256	-5.96923	-5.96718	-5.97956
0.425	-0.0003472	-0.0003482	-0.0003492	-0.0003455	-0.000351		0.425	-5.9759	-5.97256	-5.96923	-5.96718	-5.97956
0.426	-0.0003472	-0.0003482	-0.0003492	-0.0003456	-0.000351		0.426	-5.9759	-5.97256	-5.96923	-5.96891	-5.97956
0.427	-0.0003472	-0.0003482	-0.0003492	-0.0003456	-0.0003509		0.427	-5.9759	-5.97256	-5.96923	-5.96891	-5.97785
0.428	-0.0003471	-0.0003482	-0.0003492	-0.0003456	-0.0003509		0.428	-5.97418	-5.97256	-5.96923	-5.96891	-5.97785
0.429	-0.0003471	-0.0003482	-0.0003492	-0.0003456	-0.0003509		0.429	-5.97418	-5.97256	-5.96923	-5.96891	-5.97785
0.43	-0.0003471	-0.0003482	-0.0003491	-0.0003456	-0.000351		0.43	-5.97418	-5.97256	-5.96752	-5.96891	-5.97956
0.431	-0.0003471	-0.0003482	-0.0003491	-0.0003457	-0.000351		0.431	-5.97418	-5.97256	-5.96752	-5.97064	-5.97956
0.432	-0.0003471	-0.0003481	-0.0003491	-0.0003457	-0.000351		0.432	-5.97418	-5.97084	-5.96752	-5.97064	-5.97956
0.433	-0.0003471	-0.0003481	-0.0003491	-0.0003457	-0.0003509		0.433	-5.97418	-5.97084	-5.96752	-5.97064	-5.97785
0.434	-0.0003471	-0.0003481	-0.0003491	-0.0003457	-0.0003509		0.434	-5.97418	-5.97084	-5.96752	-5.97064	-5.97785
0.435	-0.0003471	-0.0003481	-0.0003491	-0.0003457	-0.0003509		0.435	-5.97418	-5.97084	-5.96752	-5.97064	-5.97785
0.436	-0.0003471	-0.0003481	-0.0003491	-0.0003457	-0.0003509		0.436	-5.97418	-5.97084	-5.96752	-5.97064	-5.97785
0.437	-0.0003471	-0.0003481	-0.000349	-0.0003458	-0.0003509		0.437	-5.97418	-5.97084	-5.96581	-5.97237	-5.97785
0.438	-0.0003471	-0.0003481	-0.000349	-0.0003458	-0.0003509		0.438	-5.97418	-5.97084	-5.96581	-5.97237	-5.97785
0.439	-0.0003471	-0.0003481	-0.000349	-0.0003458	-0.0003509		0.439	-5.97418	-5.97084	-5.96581	-5.97237	-5.97785
0.44	-0.0003471	-0.0003481	-0.000349	-0.0003458	-0.0003509		0.44	-5.97418	-5.97084	-5.96581	-5.97237	-5.97785
0.441	-0.000347	-0.0003481	-0.000349	-0.0003458	-0.0003509		0.441	-5.97246	-5.97084	-5.96581	-5.97237	-5.97785
0.442	-0.000347	-0.0003481	-0.000349	-0.0003458	-0.0003509		0.442	-5.97246	-5.97084	-5.96581	-5.97237	-5.97785
0.443	-0.000347	-0.0003481	-0.000349	-0.0003458	-0.0003509		0.443	-5.97246	-5.97084	-5.96581	-5.97237	-5.97785
0.444	-0.000347	-0.000348	-0.0003489	-0.0003458	-0.0003509		0.444	-5.97246	-5.96913	-5.9641	-5.97237	-5.97785
0.445	-0.000347	-0.000348	-0.0003489	-0.0003459	-0.0003509		0.445	-5.97246	-5.96913	-5.9641	-5.97409	-5.97785
0.446	-0.000347	-0.000348	-0.0003489	-0.0003459	-0.0003509		0.446	-5.97246	-5.96913	-5.9641	-5.97409	-5.97785
0.447	-0.000347	-0.000348	-0.0003489	-0.0003459	-0.0003509		0.447	-5.97246	-5.96913	-5.9641	-5.97409	-5.97785
0.448	-0.000347	-0.000348	-0.0003489	-0.0003459	-0.0003509		0.448	-5.97246	-5.96913	-5.9641	-5.97409	-5.97785
0.449	-0.000347	-0.000348	-0.0003489	-0.0003459	-0.0003509		0.449	-5.97246	-5.96913	-5.9641	-5.97409	-5.97785
0.45	-0.000347	-0.000348	-0.0003488	-0.0003459	-0.0003509		0.45	-5.97246	-5.96913	-5.96239	-5.97409	-5.97785
0.451	-0.000347	-0.000348	-0.0003488	-0.0003459	-0.0003509		0.451	-5.97246	-5.96913	-5.96239	-5.97409	-5.97785
0.452	-0.000347	-0.000348	-0.0003488	-0.0003459	-0.0003509		0.452	-5.97246	-5.96913	-5.96239	-5.97409	-5.97785
0.453	-0.000347	-0.0003479	-0.0003488	-0.0003459	-0.0003509		0.453	-5.97246	-5.96741	-5.96239	-5.97409	-5.97785
0.454	-0.0003469	-0.0003479	-0.0003488	-0.0003459	-0.0003509		0.454	-5.97074	-5.96741	-5.96239	-5.97409	-5.97785
0.455	-0.0003469	-0.0003479	-0.0003487	-0.0003459	-0.0003509		0.455	-5.97074	-5.96741	-5.96068	-5.97409	-5.97785
0.456	-0.0003469	-0.0003479	-0.0003487	-0.0003459	-0.0003509		0.456	-5.97074	-5.96741	-5.96068	-5.97409	-5.97785
0.457	-0.0003469	-0.0003479	-0.0003487	-0.000346	-0.0003509		0.457	-5.97074	-5.96741	-5.96068	-5.97582	-5.97785
0.458	-0.0003469	-0.0003479	-0.0003487	-0.000346	-0.0003509		0.458	-5.97074	-5.96741	-5.96068	-5.97582	-5.97785
0.459	-0.0003469	-0.0003479	-0.0003487	-0.000346	-0.0003509		0.459	-5.97074	-5.96741	-5.96068	-5.97582	-5.97785
0.46	-0.0003469	-0.0003479	-0.0003487	-0.000346	-0.0003509		0.46	-5.97074	-5.96741	-5.96068	-5.97582	-5.97785
0.461	-0.0003469	-0.0003479	-0.0003486	-0.000346	-0.0003508		0.461	-5.97074	-5.96741	-5.95897	-5.97582	-5.97615
0.462	-0.0003469	-0.0003479	-0.0003486	-0.000346	-0.0003508		0.462	-5.97074	-5.96741	-5.95897	-5.97582	-5.97615
0.463	-0.0003469	-0.0003478	-0.0003486	-0.000346	-0.0003508		0.463	-5.97074	-5.96569	-5.95897	-5.97582	-5.97615
0.464	-0.0003469	-0.0003478	-0.0003486	-0.000346	-0.0003508		0.464	-5.97074	-5.96569	-5.95897	-5.97582	-5.97615
0.465	-0.0003469	-0.0003478	-0.0003486	-0.000346	-0.0003508		0.465	-5.97074	-5.96569	-5.95897	-5.97582	-5.97615
0.466	-0.0003469	-0.0003478	-0.0003486	-0.000346	-0.0003508		0.466	-5.97074	-5.96569	-5.95897	-5.97582	-5.97615
0.467	-0.0003468	-0.0003478	-0.0003486	-0.000346	-0.0003508		0.467	-5.96902	-5.96569	-5.95897	-5.97582	-5.97615
0.468	-0.0003468	-0.0003478	-0.0003485	-0.000346	-0.0003507		0.468	-5.96902	-5.96569	-5.95726	-5.97582	-5.97445
0.469	-0.0003468	-0.0003478	-0.0003485	-0.000346	-0.0003507		0.469	-5.96902	-5.96569	-5.95726	-5.97582	-5.97445
0.47	-0.0003468	-0.0003478	-0.0003485	-0.000346	-0.0003507		0.47	-5.96902	-5.96569	-5.95726	-5.97582	-5.97445
0.471	-0.0003468	-0.0003477	-0.0003485	-0.000346	-0.0003507		0.471	-5.96902	-5.96398	-5.95726	-5.97582	-5.97445
0.472	-0.0003468	-0.0003477	-0.0003485	-0.000346	-0.0003507		0.472	-5.96902	-5.96398	-5.95726	-5.97582	-5.97445
0.473	-0.0003468	-0.0003477	-0.0003484	-0.000346	-0.0003507		0.473	-5.96902	-5.96398	-5.95556	-5.97582	-5.97445
0.474	-0.0003468	-0.0003477	-0.0003484	-0.000346	-0.0003507		0.474	-5.96902	-5.96398	-5.95556	-5.97582	-5.97445
0.475	-0.0003468	-0.0003477	-0.0003484	-0.000346	-0.0003507		0.475	-5.96902	-5.96398	-5.95556	-5.97582	-5.97445
0.476	-0.0003468	-0.0003477	-0.0003484	-0.000346	-0.0003507		0.476	-5.96902	-5.96398	-5.95556	-5.97582	-5.97445
0.477	-0.0003468	-0.0003477	-0.0003484	-0.000346	-0.0003507		0.477	-5.96902	-5.96398	-5.95556	-5.97582	-5.97445
0.478	-0.0003468	-0.0003477	-0.0003483	-0.000346	-0.0003507		0.478	-5.96902	-5.96398	-5.95385	-5.97582	-5.97445
0.479	-0.0003468	-0.0003477	-0.0003483	-0.000346	-0.0003507		0.479	-5.96902	-5.96398	-5.95385	-5.97582	-5.97445
0.48	-0.0003468	-0.0003476	-0.0003483	-0.000346	-0.0003507		0.48	-5.96902	-5.96226	-5.95385	-5.97582	-5.97445
0.481	-0.0003468	-0.0003476	-0.0003483	-0.000346	-0.0003507		0.481	-5.96902	-5.96226	-5.95385	-5.97582	-5.97445
0.482	-0.0003467	-0.0003476	-0.0003483	-0.000346	-0.0003507		0.482	-5.9673	-5.96226	-5.95385	-5.97582	-5.97445
0.483	-0.0003467	-0.0003476	-0.0003483	-0.000346	-0.0003506		0.483	-5.9673	-5.96226	-5.95385	-5.97582	-5.97274
0.484	-0.0003467	-0.0003476	-0.0003483	-0.000346	-0.0003506		0.484	-5.9673	-5.96226	-5.95385	-5.97582	-5.97274
0.485	-0.0003467	-0.0003476	-0.0003482	-0.000346	-0.0003506		0.485	-5.9673	-5.96226	-5.95214	-5.97582	-5.97274
0.486	-0.0003467	-0.0003476	-0.0003482	-0.000346	-0.0003506		0.486	-5.9673	-5.96226	-5.95214	-5.97582	-5.97274
0.487	-0.0003467	-0.0003476	-0.0003482	-0.000346	-0.0003506		0.487	-5.9673	-5.96226	-5.95214	-5.97582	-5.97274
0.488	-0.0003467	-0.0003476	-0.0003482	-0.000346	-0.0003506		0.488	-5.9673	-5.96226	-5.95214	-5.97582	-5.97274
0.489	-0.0003467	-0.0003476	-0.0003482	-0.000346	-0.0003506		0.489	-5.9673	-5.96226	-5.95214	-5.97582	-5.97274
0.49	-0.0003467	-0.0003476	-0.0003481	-0.000346	-0.0003505		0.49	-5.9673	-5.96226	-5.95043	-5.97582	-5.97104
0.491	-0.0003467	-0.0003475	-0.0003481	-0.000346	-0.0003505		0.491	-5.9673	-5.96055	-5.95043	-5.97582	-5.97104
0.492	-0.0003467	-0.0003475	-0.0003481	-0.000346	-0.0003505		0.492	-5.9673	-5.96055	-5.95043	-5.97582	-5.97104
0.493	-0.0003467	-0.0003475	-0.0003481	-0.000346	-0.0003505		0.493	-5.9673	-5.96055	-5.95043	-5.97582	-5.97104
0.494	-0.0003467	-0.0003475	-0.0003481	-0.000346	-0.0003505		0.494	-5.9673	-5.96055	-5.95043	-5.97582	-5.97104
0.495	-0.0003466	-0.0003475	-0.0003481	-0.000346	-0.0003505		0.495	-5.96558	-5.96055	-5.95043	-5.97582	-5.97104
0.496	-0.0003466	-0.0003475	-0.000348	-0.000346	-0.0003505		0.496	-5.96558	-5.96055	-5.94872	-5.97582	-5.97104
0.497	-0.0003466	-0.0003475	-0.000348	-0.000346	-0.0003505		0.497	-5.96558	-5.96055	-5.94872	-5.97582	-5.97104
0.498	-0.0003466	-0.0003474	-0.000348	-0.000346	-0.0003504		0.498	-5.96558	-5.95883	-5.94872	-5.97582	-5.96934
0.499	-0.0003466	-0.0003474	-0.000348	-0.000346	-0.0003504		0.499	-5.96558	-5.95883	-5.94872	-5.97582	-5.96934
0.5	-0.0003466	-0.0003474	-0.000348	-0.000346	-0.0003504		0.5	-5.96558	-5.95883	-5.94872	-5.97582	-5.96934
0.501	-0.0003466	-0.0003474	-0.000348	-0.000346	-0.0003504		0.501	-5.96558	-5.95883	-5.94872	-5.97582	-5.96934
0.502	-0.0003466	-0.0003474	-0.0003479	-0.000346	-0.0003504		0.502	-5.96558	-5.95883	-5.94701	-5.97582	-5.96934
0.503	-0.0003466	-0.0003474	-0.0003479	-0.000346	-0.0003504		0.503	-5.96558	-5.95883	-5.94701	-5.97582	-5.96934
0.504	-0.0003465	-0.0003474	-0.0003479	-0.000346	-0.0003503		0.504	-5.96386	-5.95883	-5.94701	-5.97582	-5.96763
0.505	-0.0003465	-0.0003474	-0.0003479	-0.000346	-0.0003503		0.505	-5.96386	-5.95883	-5.94701	-5.97582	-5.96763
0.506	-0.0003465	-0.0003474	-0.0003479	-0.000346	-0.0003503		0.506	-5.96386	-5.95883	-5.94701	-5.97582	-5.96763
0.507	-0.0003465	-0.0003473	-0.0003478	-0.000346	-0.0003503		0.507	-5.96386	-5.95712	-5.9453	-5.97582	-5.96763
0.508	-0.0003465	-0.0003473	-0.0003478	-0.000346	-0.0003503		0.508	-5.96386	-5.95712	-5.9453	-5.97582	-5.96763
0.509	-0.0003465	-0.0003473	-0.0003478	-0.000346	-0.0003502		0.509	-5.96386	-5.95712	-5.9453	-5.97582	-5.96593
0.51	-0.0003465	-0.0003473	-0.0003478	-0.000346	-0.0003502		0.51	-5.96386	-5.95712	-5.9453	-5.97582	-5.96593
0.511	-0.0003465	-0.0003473	-0.0003478	-0.000346	-0.0003502		0.511	-5.96386	-5.95712	-5.9453	-5.97582	-5.96593
0.512	-0.0003465	-0.0003473	-0.0003478	-0.000346	-0.0003502		0.512	-5.96386	-5.95712	-5.9453	-5.97582	-5.96593
0.513	-0.0003465	-0.0003473	-0.0003477	-0.000346	-0.0003502		0.513	-5.96386	-5.95712	-5.94359	-5.97582	-5.96593
0.514	-0.0003465	-0.0003473	-0.0003477	-0.000346	-0.0003502		0.514	-5.96386	-5.95712	-5.94359	-5.97582	-5.96593
0.515	-0.0003465	-0.0003472	-0.0003477	-0.000346	-0.0003501		0.515	-5.96386	-5.9554	-5.94359	-5.97582	-5.96422
0.516	-0.0003465	-0.0003472	-0.0003477	-0.000346	-0.0003501		0.516	-5.96386	-5.9554	-5.94359	-5.97582	-5.96422
0.517	-0.0003465	-0.0003472	-0.0003476	-0.000346	-0.0003501		0.517	-5.96386	-5.9554	-5.94188	-5.97582	-5.96422
0.518	-0.0003464	-0.0003472	-0.0003476	-0.000346	-0.0003501		0.518	-5.96213	-5.9554	-5.94188	-5.97582	-5.96422
0.519	-0.0003464	-0.0003472	-0.0003476	-0.000346	-0.0003501		0.519	-5.96213	-5.9554	-5.94188	-5.97582	-5.96422
0.52	-0.0003464	-0.0003472	-0.0003476	-0.000346	-0.00035		0.52	-5.96213	-5.9554	-5.94188	-5.97582	-5.96252
0.521	-0.0003464	-0.0003472	-0.0003476	-0.000346	-0.00035		0.521	-5.96213	-5.9554	-5.94188	-5.97582	-5.96252
0.522	-0.0003464	-0.0003471	-0.0003475	-0.000346	-0.00035		0.522	-5.96213	-5.95369	-5.94017	-5.97582	-5.96252
0.523	-0.0003464	-0.0003471	-0.0003475	-0.000346	-0.00035		0.523	-5.96213	-5.95369	-5.94017	-5.97582	-5.96252
0.524	-0.0003464	-0.0003471	-0.0003475	-0.000346	-0.0003499		0.524	-5.96213	-5.95369	-5.94017	-5.97582	-5.96082
0.525	-0.0003464	-0.0003471	-0.0003475	-0.000346	-0.0003499		0.525	-5.96213	-5.95369	-5.94017	-5.97582	-5.96082
0.526	-0.0003464	-0.000347	-0.0003475	-0.000346	-0.0003499		0.526	-5.96213	-5.95197	-5.94017	-5.97582	-5.96082
0.527	-0.0003463	-0.000347	-0.0003475	-0.000346	-0.0003498		0.527	-5.96041	-5.95197	-5.94017	-5.97582	-5.95911
0.528	-0.0003463	-0.000347	-0.0003474	-0.000346	-0.0003498		0.528	-5.96041	-5.95197	-5.93846	-5.97582	-5.95911
0.529	-0.0003463	-0.000347	-0.0003474	-0.000346	-0.0003498		0.529	-5.96041	-5.95197	-5.93846	-5.97582	-5.95911
0.53	-0.0003463	-0.000347	-0.0003474	-0.000346	-0.0003498		0.53	-5.96041	-5.95197	-5.93846	-5.97582	-5.95911
0.531	-0.0003463	-0.000347	-0.0003474	-0.000346	-0.0003498		0.531	-5.96041	-5.95197	-5.93846	-5.97582	-5.95911
0.532	-0.0003463	-0.000347	-0.0003473	-0.0003459	-0.0003497		0.532	-5.96041	-5.95197	-5.93675	-5.97409	-5.95741
0.533	-0.0003463	-0.000347	-0.0003473	-0.0003459	-0.0003497		0.533	-5.96041	-5.95197	-5.93675	-5.97409	-5.95741
0.534	-0.0003462	-0.0003469	-0.0003473	-0.0003459	-0.0003497		0.534	-5.95869	-5.95026	-5.93675	-5.97409	-5.95741
0.535	-0.0003462	-0.0003469	-0.0003473	-0.0003459	-0.0003497		0.535	-5.95869	-5.95026	-5.93675	-5.97409	-5.95741
0.536	-0.0003462	-0.0003469	-0.0003473	-0.0003459	-0.0003496		0.536	-5.95869	-5.95026	-5.93675	-5.97409	-5.95571
0.537	-0.0003462	-0.0003469	-0.0003472	-0.0003459	-0.0003496		0.537	-5.95869	-5.95026	-5.93504	-5.97409	-5.95571
0.538	-0.0003462	-0.0003469	-0.0003472	-0.0003459	-0.0003496		0.538	-5.95869	-5.95026	-5.93504	-5.97409	-5.95571
0.539	-0.0003462	-0.0003469	-0.0003472	-0.0003459	-0.0003495		0.539	-5.95869	-5.95026	-5.93504	-5.97409	-5.954
0.54	-0.0003462	-0.0003469	-0.0003472	-0.0003459	-0.0003495		0.54	-5.95869	-5.95026	-5.93504	-5.97409	-5.954
0.541	-0.0003462	-0.0003468	-0.0003472	-0.0003459	-0.0003495		0.541	-5.95869	-5.94854	-5.93504	-5.97409	-5.954
0.542	-0.0003462	-0.0003468	-0.0003471	-0.0003459	-0.0003494		0.542	-5.95869	-5.94854	-5.93333	-5.97409	-5.9523
0.543	-0.0003462	-0.0003468	-0.0003471	-0.0003459	-0.0003494		0.543	-5.95869	-5.94854	-5.93333	-5.97409	-5.9523
0.544	-0.0003461	-0.0003468	-0.0003471	-0.0003459	-0.0003494		0.544	-5.95697	-5.94854	-5.93333	-5.97409	-5.9523
0.545	-0.0003461	-0.0003468	-0.0003471	-0.0003459	-0.0003494		0.545	-5.95697	-5.94854	-5.93333	-5.97409	-5.9523
0.546	-0.0003461	-0.0003468	-0.0003471	-0.0003459	-0.0003493		0.546	-5.95697	-5.94854	-5.93333	-5.97409	-5.9506
0.547	-0.0003461	-0.0003468	-0.0003471	-0.0003458	-0.0003493		0.547	-5.95697	-5.94854	-5.93333	-5.97237	-5.9506
0.548	-0.0003461	-0.0003468	-0.000347	-0.0003458	-0.0003492		0.548	-5.95697	-5.94854	-5.93162	-5.97237	-5.94889
0.549	-0.0003461	-0.0003467	-0.000347	-0.0003458	-0.0003492		0.549	-5.95697	-5.94683	-5.93162	-5.97237	-5.94889
0.55	-0.0003461	-0.0003467	-0.000347	-0.0003458	-0.0003491		0.55	-5.95697	-5.94683	-5.93162	-5.97237	-5.94719
0.551	-0.0003461	-0.0003467	-0.0003469	-0.0003458	-0.0003491		0.551	-5.95697	-5.94683	-5.92991	-5.97237	-5.94719
0.552	-0.0003461	-0.0003466	-0.0003469	-0.0003458	-0.0003491		0.552	-5.95697	-5.94511	-5.92991	-5.97237	-5.94719
0.553	-0.000346	-0.0003466	-0.0003469	-0.0003458	-0.0003491		0.553	-5.95525	-5.94511	-5.92991	-5.97237	-5.94719
0.554	-0.000346	-0.0003466	-0.0003469	-0.0003458	-0.000349		0.554	-5.95525	-5.94511	-5.92991	-5.97237	-5.94549
0.555	-0.000346	-0.0003466	-0.0003469	-0.0003458	-0.000349		0.555	-5.95525	-5.94511	-5.92991	-5.97237	-5.94549
0.556	-0.000346	-0.0003466	-0.0003469	-0.0003458	-0.000349		0.556	-5.95525	-5.94511	-5.92991	-5.97237	-5.94549
0.557	-0.000346	-0.0003466	-0.0003468	-0.0003458	-0.000349		0.557	-5.95525	-5.94511	-5.92821	-5.97237	-5.94549
0.558	-0.0003459	-0.0003466	-0.0003468	-0.0003458	-0.0003489		0.558	-5.95353	-5.94511	-5.92821	-5.97237	-5.94378
0.559	-0.0003459	-0.0003465	-0.0003468	-0.0003457	-0.0003489		0.559	-5.95353	-5.9434	-5.92821	-5.97064	-5.94378
0.56	-0.0003459	-0.0003465	-0.0003468	-0.0003457	-0.0003488		0.56	-5.95353	-5.9434	-5.92821	-5.97064	-5.94208
0.561	-0.0003459	-0.0003465	-0.0003468	-0.0003457	-0.0003488		0.561	-5.95353	-5.9434	-5.92821	-5.97064	-5.94208
0.562	-0.0003459	-0.0003465	-0.0003467	-0.0003457	-0.0003487		0.562	-5.95353	-5.9434	-5.9265	-5.97064	-5.94037
0.563	-0.0003459	-0.0003465	-0.0003467	-0.0003457	-0.0003487		0.563	-5.95353	-5.9434	-5.9265	-5.97064	-5.94037
0.564	-0.0003459	-0.0003464	-0.0003467	-0.0003457	-0.0003486		0.564	-5.95353	-5.94168	-5.9265	-5.97064	-5.93867
0.565	-0.0003459	-0.0003464	-0.0003467	-0.0003457	-0.0003486		0.565	-5.95353	-5.94168	-5.9265	-5.97064	-5.93867
0.566	-0.0003458	-0.0003464	-0.0003467	-0.0003456	-0.0003486		0.566	-5.95181	-5.94168	-5.9265	-5.96891	-5.93867
0.567	-0.0003458	-0.0003464	-0.0003466	-0.0003456	-0.0003486		0.567	-5.95181	-5.94168	-5.92479	-5.96891	-5.93867
0.568	-0.0003458	-0.0003464	-0.0003466	-0.0003456	-0.0003485		0.568	-5.95181	-5.94168	-5.92479	-5.96891	-5.93697
0.569	-0.0003458	-0.0003464	-0.0003466	-0.0003456	-0.0003485		0.569	-5.95181	-5.94168	-5.92479	-5.96891	-5.93697
0.57	-0.0003458	-0.0003463	-0.0003466	-0.0003456	-0.0003484		0.57	-5.95181	-5.93997	-5.92479	-5.96891	-5.93526
0.571	-0.0003457	-0.0003463	-0.0003466	-0.0003456	-0.0003484		0.571	-5.95009	-5.93997	-5.92479	-5.96891	-5.93526
0.572	-0.0003457	-0.0003463	-0.0003465	-0.0003456	-0.0003484		0.572	-5.95009	-5.93997	-5.92308	-5.96891	-5.93526
0.573	-0.0003457	-0.0003463	-0.0003465	-0.0003456	-0.0003483		0.573	-5.95009	-5.93997	-5.92308	-5.96891	-5.93356
0.574	-0.0003457	-0.0003462	-0.0003465	-0.0003455	-0.0003483		0.574	-5.95009	-5.93825	-5.92308	-5.96718	-5.93356
0.575	-0.0003457	-0.0003462	-0.0003465	-0.0003455	-0.0003482		0.575	-5.95009	-5.93825	-5.92308	-5.96718	-5.93186
0.576	-0.0003457	-0.0003462	-0.0003464	-0.0003455	-0.0003482		0.576	-5.95009	-5.93825	-5.92137	-5.96718	-5.93186
0.577	-0.0003457	-0.0003462	-0.0003464	-0.0003455	-0.0003481		0.577	-5.95009	-5.93825	-5.92137	-5.96718	-5.93015
0.578	-0.0003456	-0.0003462	-0.0003464	-0.0003455	-0.0003481		0.578	-5.94836	-5.93825	-5.92137	-5.96718	-5.93015
0.579	-0.0003456	-0.0003462	-0.0003464	-0.0003455	-0.0003481		0.579	-5.94836	-5.93825	-5.92137	-5.96718	-5.93015
0.58	-0.0003456	-0.0003462	-0.0003464	-0.0003454	-0.000348		0.58	-5.94836	-5.93825	-5.92137	-5.96546	-5.92845
0.581	-0.0003456	-0.0003462	-0.0003463	-0.0003454	-0.000348		0.581	-5.94836	-5.93825	-5.91966	-5.96546	-5.92845
0.582	-0.0003456	-0.0003461	-0.0003463	-0.0003454	-0.0003479		0.582	-5.94836	-5.93654	-5.91966	-5.96546	-5.92675
0.583	-0.0003455	-0.0003461	-0.0003463	-0.0003454	-0.0003479		0.583	-5.94664	-5.93654	-5.91966	-5.96546	-5.92675
0.584	-0.0003455	-0.0003461	-0.0003463	-0.0003454	-0.0003478		0.584	-5.94664	-5.93654	-5.91966	-5.96546	-5.92504
0.585	-0.0003455	-0.000346	-0.0003462	-0.0003454	-0.0003478		0.585	-5.94664	-5.93482	-5.91795	-5.96546	-5.92504
0.586	-0.0003455	-0.000346	-0.0003462	-0.0003453	-0.0003477		0.586	-5.94664	-5.93482	-5.91795	-5.96373	-5.92334
0.587	-0.0003454	-0.000346	-0.0003462	-0.0003453	-0.0003477		0.587	-5.94492	-5.93482	-5.91795	-5.96373	-5.92334
0.588	-0.0003454	-0.0003459	-0.0003462	-0.0003453	-0.0003476		0.588	-5.94492	-5.9331	-5.91795	-5.96373	-5.92164
0.589	-0.0003454	-0.0003459	-0.0003461	-0.0003453	-0.0003476		0.589	-5.94492	-5.9331	-5.91624	-5.96373	-5.92164
0.59	-0.0003454	-0.0003459	-0.0003461	-0.0003453	-0.0003475		0.59	-5.94492	-5.9331	-5.91624	-5.96373	-5.91993
0.591	-0.0003454	-0.0003459	-0.0003461	-0.0003453	-0.0003475		0.591	-5.94492	-5.9331	-5.91624	-5.96373	-5.91993
0.592	-0.0003454	-0.0003459	-0.0003461	-0.0003452	-0.0003474		0.592	-5.94492	-5.9331	-5.91624	-5.962	-5.91823
0.593	-0.0003453	-0.0003459	-0.000346	-0.0003452	-0.0003474		0.593	-5.9432	-5.9331	-5.91453	-5.962	-5.91823
0.594	-0.0003453	-0.0003458	-0.000346	-0.0003452	-0.0003473		0.594	-5.9432	-5.93139	-5.91453	-5.962	-5.91652
0.595	-0.0003453	-0.0003458	-0.000346	-0.0003452	-0.0003473		0.595	-5.9432	-5.93139	-5.91453	-5.962	-5.91652
0.596	-0.0003453	-0.0003458	-0.000346	-0.0003451	-0.0003472		0.596	-5.9432	-5.93139	-5.91453	-5.96028	-5.91482
0.597	-0.0003453	-0.0003458	-0.0003459	-0.0003451	-0.0003472		0.597	-5.9432	-5.93139	-5.91282	-5.96028	-5.91482
0.598	-0.0003452	-0.0003457	-0.0003459	-0.0003451	-0.0003471		0.598	-5.94148	-5.92967	-5.91282	-5.96028	-5.91312
0.599	-0.0003452	-0.0003457	-0.0003459	-0.0003451	-0.0003471		0.599	-5.94148	-5.92967	-5.91282	-5.96028	-5.91312
0.6	-0.0003452	-0.0003457	-0.0003459	-0.0003451	-0.000347		0.6	-5.94148	-5.92967	-5.91282	-5.96028	-5.91141
0.601	-0.0003452	-0.0003457	-0.0003458	-0.0003451	-0.000347		0.601	-5.94148	-5.92967	-5.91111	-5.96028	-5.91141
0.602	-0.0003451	-0.0003456	-0.0003458	-0.000345	-0.0003469		0.602	-5.93976	-5.92796	-5.91111	-5.95855	-5.90971
0.603	-0.0003451	-0.0003456	-0.0003458	-0.000345	-0.0003469		0.603	-5.93976	-5.92796	-5.91111	-5.95855	-5.90971
0.604	-0.0003451	-0.0003456	-0.0003458	-0.000345	-0.0003468		0.604	-5.93976	-5.92796	-5.91111	-5.95855	-5.90801
0.605	-0.0003451	-0.0003455	-0.0003457	-0.000345	-0.0003468		0.605	-5.93976	-5.92624	-5.9094	-5.95855	-5.90801
0.606	-0.0003451	-0.0003455	-0.0003457	-0.0003449	-0.0003467		0.606	-5.93976	-5.92624	-5.9094	-5.95682	-5.9063
0.607	-0.0003451	-0.0003455	-0.0003457	-0.0003449	-0.0003466		0.607	-5.93976	-5.92624	-5.9094	-5.95682	-5.9046
0.608	-0.000345	-0.0003455	-0.0003457	-0.0003449	-0.0003466		0.608	-5.93804	-5.92624	-5.9094	-5.95682	-5.9046
0.609	-0.000345	-0.0003455	-0.0003456	-0.0003449	-0.0003465		0.609	-5.93804	-5.92624	-5.90769	-5.95682	-5.9029
0.61	-0.000345	-0.0003454	-0.0003456	-0.0003449	-0.0003465		0.61	-5.93804	-5.92453	-5.90769	-5.95682	-5.9029
0.611	-0.0003449	-0.0003454	-0.0003456	-0.0003448	-0.0003464		0.611	-5.93632	-5.92453	-5.90769	-5.95509	-5.90119
0.612	-0.0003449	-0.0003454	-0.0003456	-0.0003448	-0.0003463		0.612	-5.93632	-5.92453	-5.90769	-5.95509	-5.89949
0.613	-0.0003449	-0.0003453	-0.0003455	-0.0003448	-0.0003463		0.613	-5.93632	-5.92281	-5.90598	-5.95509	-5.89949
0.614	-0.0003449	-0.0003453	-0.0003455	-0.0003448	-0.0003462		0.614	-5.93632	-5.92281	-5.90598	-5.95509	-5.89779
0.615	-0.0003449	-0.0003453	-0.0003455	-0.0003447	-0.0003462		0.615	-5.93632	-5.92281	-5.90598	-5.95337	-5.89779
0.616	-0.0003448	-0.0003453	-0.0003454	-0.0003447	-0.0003461		0.616	-5.9346	-5.92281	-5.90427	-5.95337	-5.89608
0.617	-0.0003448	-0.0003452	-0.0003454	-0.0003447	-0.0003461		0.617	-5.9346	-5.9211	-5.90427	-5.95337	-5.89608
0.618	-0.0003448	-0.0003452	-0.0003454	-0.0003447	-0.000346		0.618	-5.9346	-5.9211	-5.90427	-5.95337	-5.89438
0.619	-0.0003448	-0.0003452	-0.0003453	-0.0003447	-0.0003459		0.619	-5.9346	-5.9211	-5.90256	-5.95337	-5.89267
0.62	-0.0003447	-0.0003451	-0.0003453	-0.0003446	-0.0003459		0.62	-5.93287	-5.91938	-5.90256	-5.95164	-5.89267
0.621	-0.0003447	-0.0003451	-0.0003453	-0.0003446	-0.0003458		0.621	-5.93287	-5.91938	-5.90256	-5.95164	-5.89097
0.622	-0.0003447	-0.0003451	-0.0003452	-0.0003446	-0.0003458		0.622	-5.93287	-5.91938	-5.90085	-5.95164	-5.89097
0.623	-0.0003447	-0.0003451	-0.0003452	-0.0003446	-0.0003457		0.623	-5.93287	-5.91938	-5.90085	-5.95164	-5.88927
0.624	-0.0003446	-0.000345	-0.0003452	-0.0003445	-0.0003456		0.624	-5.93115	-5.91767	-5.90085	-5.94991	-5.88756
0.625	-0.0003446	-0.000345	-0.0003451	-0.0003445	-0.0003456		0.625	-5.93115	-5.91767	-5.89915	-5.94991	-5.88756
0.626	-0.0003446	-0.000345	-0.0003451	-0.0003445	-0.0003455		0.626	-5.93115	-5.91767	-5.89915	-5.94991	-5.88586
0.627	-0.0003446	-0.0003449	-0.0003451	-0.0003445	-0.0003455		0.627	-5.93115	-5.91595	-5.89915	-5.94991	-5.88586
0.628	-0.0003446	-0.0003449	-0.0003451	-0.0003444	-0.0003454		0.628	-5.93115	-5.91595	-5.89915	-5.94819	-5.88416
0.629	-0.0003445	-0.0003449	-0.000345	-0.0003444	-0.0003454		0.629	-5.92943	-5.91595	-5.89744	-5.94819	-5.88416
0.63	-0.0003445	-0.0003448	-0.000345	-0.0003444	-0.0003453		0.63	-5.92943	-5.91424	-5.89744	-5.94819	-5.88245
0.631	-0.0003444	-0.0003448	-0.000345	-0.0003443	-0.0003452		0.631	-5.92771	-5.91424	-5.89744	-5.94646	-5.88075
0.632	-0.0003444	-0.0003448	-0.0003449	-0.0003443	-0.0003452		0.632	-5.92771	-5.91424	-5.89573	-5.94646	-5.88075
0.633	-0.0003444	-0.0003447	-0.0003449	-0.0003443	-0.0003451		0.633	-5.92771	-5.91252	-5.89573	-5.94646	-5.87905
0.634	-0.0003444	-0.0003447	-0.0003449	-0.0003443	-0.000345		0.634	-5.92771	-5.91252	-5.89573	-5.94646	-5.87734
0.635	-0.0003443	-0.0003446	-0.0003448	-0.0003442	-0.000345		0.635	-5.92599	-5.91081	-5.89402	-5.94473	-5.87734
0.636	-0.0003443	-0.0003446	-0.0003448	-0.0003442	-0.0003449		0.636	-5.92599	-5.91081	-5.89402	-5.94473	-5.87564
0.637	-0.0003443	-0.0003446	-0.0003448	-0.0003442	-0.0003448		0.637	-5.92599	-5.91081	-5.89402	-5.94473	-5.87394
0.638	-0.0003442	-0.0003445	-0.0003447	-0.0003442	-0.0003447		0.638	-5.92427	-5.90909	-5.89231	-5.94473	-5.87223
0.639	-0.0003442	-0.0003445	-0.0003447	-0.0003441	-0.0003447		0.639	-5.92427	-5.90909	-5.89231	-5.94301	-5.87223
0.64	-0.0003442	-0.0003445	-0.0003447	-0.0003441	-0.0003446		0.64	-5.92427	-5.90909	-5.89231	-5.94301	-5.87053
0.641	-0.0003441	-0.0003445	-0.0003446	-0.0003441	-0.0003446		0.641	-5.92255	-5.90909	-5.8906	-5.94301	-5.87053
0.642	-0.0003441	-0.0003444	-0.0003446	-0.0003441	-0.0003445		0.642	-5.92255	-5.90738	-5.8906	-5.94301	-5.86882
0.643	-0.0003441	-0.0003444	-0.0003445	-0.000344	-0.0003444		0.643	-5.92255	-5.90738	-5.88889	-5.94128	-5.86712
0.644	-0.000344	-0.0003444	-0.0003445	-0.000344	-0.0003444		0.644	-5.92083	-5.90738	-5.88889	-5.94128	-5.86712
0.645	-0.000344	-0.0003443	-0.0003445	-0.000344	-0.0003443		0.645	-5.92083	-5.90566	-5.88889	-5.94128	-5.86542
0.646	-0.000344	-0.0003443	-0.0003444	-0.0003439	-0.0003442		0.646	-5.92083	-5.90566	-5.88718	-5.93955	-5.86371
0.647	-0.0003439	-0.0003442	-0.0003444	-0.0003439	-0.0003442		0.647	-5.9191	-5.90395	-5.88718	-5.93955	-5.86371
0.648	-0.0003439	-0.0003442	-0.0003444	-0.0003439	-0.0003441		0.648	-5.9191	-5.90395	-5.88718	-5.93955	-5.86201
0.649	-0.0003439	-0.0003442	-0.0003443	-0.0003438	-0.000344		0.649	-5.9191	-5.90395	-5.88547	-5.93782	-5.86031
0.65	-0.0003438	-0.0003441	-0.0003443	-0.0003438	-0.0003439		0.65	-5.91738	-5.90223	-5.88547	-5.93782	-5.8586
0.651	-0.0003438	-0.0003441	-0.0003442	-0.0003438	-0.0003439		0.651	-5.91738	-5.90223	-5.88376	-5.93782	-5.8586
0.652	-0.0003438	-0.000344	-0.0003442	-0.0003438	-0.0003438		0.652	-5.91738	-5.90051	-5.88376	-5.93782	-5.8569
0.653	-0.0003437	-0.000344	-0.0003441	-0.0003437	-0.0003437		0.653	-5.91566	-5.90051	-5.88205	-5.9361	-5.8552
0.654	-0.0003437	-0.0003439	-0.0003441	-0.0003437	-0.0003437		0.654	-5.91566	-5.8988	-5.88205	-5.9361	-5.8552
0.655	-0.0003437	-0.0003439	-0.000344	-0.0003437	-0.0003436		0.655	-5.91566	-5.8988	-5.88034	-5.9361	-5.85349
0.656	-0.0003436	-0.0003439	-0.000344	-0.0003436	-0.0003435		0.656	-5.91394	-5.8988	-5.88034	-5.93437	-5.85179
0.657	-0.0003436	-0.0003438	-0.0003439	-0.0003436	-0.0003434		0.657	-5.91394	-5.89708	-5.87863	-5.93437	-5.85009
0.658	-0.0003435	-0.0003438	-0.0003439	-0.0003436	-0.0003434		0.658	-5.91222	-5.89708	-5.87863	-5.93437	-5.85009
0.659	-0.0003435	-0.0003437	-0.0003438	-0.0003435	-0.0003433		0.659	-5.91222	-5.89537	-5.87692	-5.93264	-5.84838
0.66	-0.0003434	-0.0003436	-0.0003438	-0.0003435	-0.0003432		0.66	-5.9105	-5.89365	-5.87692	-5.93264	-5.84668
0.661	-0.0003434	-0.0003436	-0.0003437	-0.0003435	-0.0003431		0.661	-5.9105	-5.89365	-5.87521	-5.93264	-5.84497
0.662	-0.0003434	-0.0003436	-0.0003437	-0.0003434	-0.000343		0.662	-5.9105	-5.89365	-5.87521	-5.93092	-5.84327
0.663	-0.0003433	-0.0003435	-0.0003436	-0.0003434	-0.000343		0.663	-5.90878	-5.89194	-5.8735	-5.93092	-5.84327
0.664	-0.0003433	-0.0003435	-0.0003436	-0.0003434	-0.0003429		0.664	-5.90878	-5.89194	-5.8735	-5.93092	-5.84157
0.665	-0.0003432	-0.0003434	-0.0003436	-0.0003434	-0.0003428		0.665	-5.90706	-5.89022	-5.8735	-5.93092	-5.83986
0.666	-0.0003432	-0.0003434	-0.0003435	-0.0003433	-0.0003427		0.666	-5.90706	-5.89022	-5.87179	-5.92919	-5.83816
0.667	-0.0003432	-0.0003433	-0.0003434	-0.0003433	-0.0003427		0.667	-5.90706	-5.88851	-5.87009	-5.92919	-5.83816
0.668	-0.0003431	-0.0003433	-0.0003434	-0.0003433	-0.0003426		0.668	-5.90534	-5.88851	-5.87009	-5.92919	-5.83646
0.669	-0.0003431	-0.0003432	-0.0003433	-0.0003432	-0.0003425		0.669	-5.90534	-5.88679	-5.86838	-5.92746	-5.83475
0.67	-0.000343	-0.0003432	-0.0003432	-0.0003432	-0.0003424		0.67	-5.90361	-5.88679	-5.86667	-5.92746	-5.83305
0.671	-0.000343	-0.0003431	-0.0003432	-0.0003432	-0.0003423		0.671	-5.90361	-5.88508	-5.86667	-5.92746	-5.83135
0.672	-0.0003429	-0.0003431	-0.0003431	-0.0003431	-0.0003423		0.672	-5.90189	-5.88508	-5.86496	-5.92573	-5.83135
0.673	-0.0003429	-0.000343	-0.0003431	-0.0003431	-0.0003422		0.673	-5.90189	-5.88336	-5.86496	-5.92573	-5.82964
0.674	-0.0003428	-0.000343	-0.000343	-0.0003431	-0.0003421		0.674	-5.90017	-5.88336	-5.86325	-5.92573	-5.82794
0.675	-0.0003427	-0.0003429	-0.000343	-0.000343	-0.000342		0.675	-5.89845	-5.88165	-5.86325	-5.92401	-5.82624
0.676	-0.0003427	-0.0003429	-0.0003429	-0.000343	-0.000342		0.676	-5.89845	-5.88165	-5.86154	-5.92401	-5.82624
0.677	-0.0003426	-0.0003428	-0.0003429	-0.000343	-0.0003419		0.677	-5.89673	-5.87993	-5.86154	-5.92401	-5.82453
0.678	-0.0003426	-0.0003427	-0.0003428	-0.0003429	-0.0003418		0.678	-5.89673	-5.87822	-5.85983	-5.92228	-5.82283
0.679	-0.0003426	-0.0003427	-0.0003427	-0.0003429	-0.0003417		0.679	-5.89673	-5.87822	-5.85812	-5.92228	-5.82112
0.68	-0.0003425	-0.0003426	-0.0003427	-0.0003429	-0.0003416		0.68	-5.89501	-5.8765	-5.85812	-5.92228	-5.81942
0.681	-0.0003424	-0.0003425	-0.0003426	-0.0003428	-0.0003415		0.681	-5.89329	-5.87479	-5.85641	-5.92055	-5.81772
0.682	-0.0003424	-0.0003425	-0.0003425	-0.0003428	-0.0003414		0.682	-5.89329	-5.87479	-5.8547	-5.92055	-5.81601
0.683	-0.0003423	-0.0003424	-0.0003425	-0.0003427	-0.0003413		0.683	-5.89157	-5.87307	-5.8547	-5.91883	-5.81431
0.684	-0.0003423	-0.0003423	-0.0003424	-0.0003427	-0.0003412		0.684	-5.89157	-5.87136	-5.85299	-5.91883	-5.81261
0.685	-0.0003422	-0.0003423	-0.0003423	-0.0003427	-0.0003412		0.685	-5.88985	-5.87136	-5.85128	-5.91883	-5.81261
0.686	-0.0003422	-0.0003422	-0.0003423	-0.0003426	-0.0003411		0.686	-5.88985	-5.86964	-5.85128	-5.9171	-5.8109
0.687	-0.0003421	-0.0003421	-0.0003422	-0.0003426	-0.000341		0.687	-5.88812	-5.86792	-5.84957	-5.9171	-5.8092
0.688	-0.0003421	-0.000342	-0.0003421	-0.0003425	-0.0003409		0.688	-5.88812	-5.86621	-5.84786	-5.91537	-5.8075
0.689	-0.000342	-0.000342	-0.000342	-0.0003425	-0.0003408		0.689	-5.8864	-5.86621	-5.84615	-5.91537	-5.80579
0.69	-0.000342	-0.0003419	-0.000342	-0.0003425	-0.0003407		0.69	-5.8864	-5.86449	-5.84615	-5.91537	-5.80409
0.691	-0.0003419	-0.0003418	-0.0003419	-0.0003424	-0.0003406		0.691	-5.88468	-5.86278	-5.84444	-5.91364	-5.80239
0.692	-0.0003418	-0.0003418	-0.0003418	-0.0003424	-0.0003405		0.692	-5.88296	-5.86278	-5.84274	-5.91364	-5.80068
0.693	-0.0003418	-0.0003417	-0.0003417	-0.0003424	-0.0003404		0.693	-5.88296	-5.86106	-5.84103	-5.91364	-5.79898
0.694	-0.0003417	-0.0003416	-0.0003417	-0.0003423	-0.0003404		0.694	-5.88124	-5.85935	-5.84103	-5.91192	-5.79898
0.695	-0.0003416	-0.0003415	-0.0003416	-0.0003423	-0.0003403		0.695	-5.87952	-5.85763	-5.83932	-5.91192	-5.79727
0.696	-0.0003416	-0.0003414	-0.0003415	-0.0003422	-0.0003402		0.696	-5.87952	-5.85592	-5.83761	-5.91019	-5.79557
0.697	-0.0003415	-0.0003414	-0.0003414	-0.0003422	-0.00034		0.697	-5.8778	-5.85592	-5.8359	-5.91019	-5.79216
0.698	-0.0003414	-0.0003413	-0.0003413	-0.0003422	-0.0003399		0.698	-5.87608	-5.8542	-5.83419	-5.91019	-5.79046
0.699	-0.0003414	-0.0003412	-0.0003413	-0.0003421	-0.0003398		0.699	-5.87608	-5.85249	-5.83419	-5.90846	-5.78876
0.7	-0.0003413	-0.0003411	-0.0003412	-0.0003421	-0.0003397		0.7	-5.87435	-5.85077	-5.83248	-5.90846	-5.78705
0.701	-0.0003412	-0.000341	-0.0003411	-0.000342	-0.0003396		0.701	-5.87263	-5.84906	-5.83077	-5.90674	-5.78535
0.702	-0.0003411	-0.0003409	-0.000341	-0.000342	-0.0003395		0.702	-5.87091	-5.84734	-5.82906	-5.90674	-5.78365
0.703	-0.000341	-0.0003409	-0.0003409	-0.0003419	-0.0003394		0.703	-5.86919	-5.84734	-5.82735	-5.90501	-5.78194
0.704	-0.0003409	-0.0003407	-0.0003408	-0.0003419	-0.0003393		0.704	-5.86747	-5.84391	-5.82564	-5.90501	-5.78024
0.705	-0.0003409	-0.0003406	-0.0003407	-0.0003418	-0.0003392		0.705	-5.86747	-5.8422	-5.82393	-5.90328	-5.77853
0.706	-0.0003408	-0.0003406	-0.0003406	-0.0003418	-0.0003391		0.706	-5.86575	-5.8422	-5.82222	-5.90328	-5.77683
0.707	-0.0003407	-0.0003404	-0.0003405	-0.0003417	-0.000339		0.707	-5.86403	-5.83877	-5.82051	-5.90155	-5.77513
0.708	-0.0003406	-0.0003403	-0.0003404	-0.0003417	-0.0003389		0.708	-5.86231	-5.83705	-5.8188	-5.90155	-5.77342
0.709	-0.0003405	-0.0003402	-0.0003403	-0.0003416	-0.0003388		0.709	-5.86059	-5.83533	-5.81709	-5.89983	-5.77172
0.71	-0.0003404	-0.0003401	-0.0003402	-0.0003416	-0.0003387		0.71	-5.85886	-5.83362	-5.81538	-5.89983	-5.77002
0.711	-0.0003403	-0.00034	-0.0003401	-0.0003415	-0.0003385		0.711	-5.85714	-5.8319	-5.81368	-5.8981	-5.76661
0.712	-0.0003402	-0.0003399	-0.00034	-0.0003415	-0.0003384		0.712	-5.85542	-5.83019	-5.81197	-5.8981	-5.76491
0.713	-0.0003401	-0.0003398	-0.0003399	-0.0003414	-0.0003383		0.713	-5.8537	-5.82847	-5.81026	-5.89637	-5.7632
0.714	-0.00034	-0.0003397	-0.0003398	-0.0003414	-0.0003382		0.714	-5.85198	-5.82676	-5.80855	-5.89637	-5.7615
0.715	-0.0003399	-0.0003395	-0.0003397	-0.0003413	-0.0003381		0.715	-5.85026	-5.82333	-5.80684	-5.89465	-5.7598
0.716	-0.0003398	-0.0003394	-0.0003395	-0.0003412	-0.000338		0.716	-5.84854	-5.82161	-5.80342	-5.89292	-5.75809
0.717	-0.0003397	-0.0003393	-0.0003394	-0.0003412	-0.0003378		0.717	-5.84682	-5.8199	-5.80171	-5.89292	-5.75468
0.718	-0.0003396	-0.0003392	-0.0003393	-0.0003411	-0.0003377		0.718	-5.84509	-5.81818	-5.8	-5.89119	-5.75298
0.719	-0.0003395	-0.000339	-0.0003392	-0.0003411	-0.0003376		0.719	-5.84337	-5.81475	-5.79829	-5.89119	-5.75128
0.72	-0.0003394	-0.0003389	-0.000339	-0.000341	-0.0003375		0.72	-5.84165	-5.81304	-5.79487	-5.88946	-5.74957
0.721	-0.0003392	-0.0003388	-0.0003389	-0.0003409	-0.0003373		0.721	-5.83821	-5.81132	-5.79316	-5.88774	-5.74617
0.722	-0.0003391	-0.0003386	-0.0003388	-0.0003409	-0.0003372		0.722	-5.83649	-5.80789	-5.79145	-5.88774	-5.74446
0.723	-0.000339	-0.0003384	-0.0003386	-0.0003408	-0.0003371		0.723	-5.83477	-5.80446	-5.78803	-5.88601	-5.74276
0.724	-0.0003389	-0.0003383	-0.0003385	-0.0003407	-0.0003369		0.724	-5.83305	-5.80274	-5.78632	-5.88428	-5.73935
0.725	-0.0003387	-0.0003381	-0.0003384	-0.0003407	-0.0003368		0.725	-5.8296	-5.79931	-5.78462	-5.88428	-5.73765
0.726	-0.0003386	-0.000338	-0.0003382	-0.0003406	-0.0003366		0.726	-5.82788	-5.7976	-5.7812	-5.88256	-5.73424
0.727	-0.0003385	-0.0003378	-0.000338	-0.0003405	-0.0003365		0.727	-5.82616	-5.79417	-5.77778	-5.88083	-5.73254
0.728	-0.0003383	-0.0003377	-0.0003379	-0.0003405	-0.0003364		0.728	-5.82272	-5.79245	-5.77607	-5.88083	-5.73083
0.729	-0.0003381	-0.0003375	-0.0003377	-0.0003404	-0.0003362		0.729	-5.81928	-5.78902	-5.77265	-5.8791	-5.72743
0.73	-0.000338	-0.0003373	-0.0003376	-0.0003403	-0.0003361		0.73	-5.81756	-5.78559	-5.77094	-5.87737	-5.72572
0.731	-0.0003378	-0.0003371	-0.0003374	-0.0003402	-0.0003359		0.731	-5.81411	-5.78216	-5.76752	-5.87565	-5.72232
0.732	-0.0003377	-0.0003369	-0.0003373	-0.0003402	-0.0003358		0.732	-5.81239	-5.77873	-5.76581	-5.87565	-5.72061
0.733	-0.0003375	-0.0003367	-0.0003371	-0.0003401	-0.0003356		0.733	-5.80895	-5.7753	-5.76239	-5.87392	-5.71721
0.734	-0.0003373	-0.0003365	-0.0003369	-0.00034	-0.0003355		0.734	-5.80551	-5.77187	-5.75897	-5.87219	-5.7155
0.735	-0.0003372	-0.0003363	-0.0003367	-0.0003399	-0.0003353		0.735	-5.80379	-5.76844	-5.75556	-5.87047	-5.7121
0.736	-0.000337	-0.0003361	-0.0003365	-0.0003399	-0.0003351		0.736	-5.80034	-5.76501	-5.75214	-5.87047	-5.70869
0.737	-0.0003368	-0.0003359	-0.0003364	-0.0003398	-0.000335		0.737	-5.7969	-5.76158	-5.75043	-5.86874	-5.70698
0.738	-0.0003366	-0.0003357	-0.0003362	-0.0003397	-0.0003348		0.738	-5.79346	-5.75815	-5.74701	-5.86701	-5.70358
0.739	-0.0003364	-0.0003354	-0.000336	-0.0003396	-0.0003347		0.739	-5.79002	-5.753	-5.74359	-5.86528	-5.70187
0.74	-0.0003361	-0.0003352	-0.0003358	-0.0003395	-0.0003345		0.74	-5.78485	-5.74957	-5.74017	-5.86356	-5.69847
0.741	-0.0003359	-0.0003349	-0.0003356	-0.0003394	-0.0003343		0.741	-5.78141	-5.74443	-5.73675	-5.86183	-5.69506
0.742	-0.0003356	-0.0003346	-0.0003354	-0.0003393	-0.0003341		0.742	-5.77625	-5.73928	-5.73333	-5.8601	-5.69165
0.743	-0.0003353	-0.0003343	-0.0003352	-0.0003393	-0.0003339		0.743	-5.77108	-5.73413	-5.72991	-5.8601	-5.68825
0.744	-0.0003351	-0.000334	-0.0003349	-0.0003392	-0.0003337		0.744	-5.76764	-5.72899	-5.72479	-5.85838	-5.68484
0.745	-0.0003348	-0.0003337	-0.0003347	-0.0003391	-0.0003336		0.745	-5.76248	-5.72384	-5.72137	-5.85665	-5.68313
0.746	-0.0003345	-0.0003334	-0.0003345	-0.0003389	-0.0003334		0.746	-5.75731	-5.7187	-5.71795	-5.8532	-5.67973
0.747	-0.0003342	-0.0003331	-0.0003343	-0.0003388	-0.0003332		0.747	-5.75215	-5.71355	-5.71453	-5.85147	-5.67632
0.748	-0.0003339	-0.0003327	-0.000334	-0.0003387	-0.000333		0.748	-5.74699	-5.70669	-5.7094	-5.84974	-5.67291
0.749	-0.0003335	-0.0003323	-0.0003338	-0.0003386	-0.0003328		0.749	-5.7401	-5.69983	-5.70598	-5.84801	-5.66951
0.75	-0.0003332	-0.000332	-0.0003335	-0.0003385	-0.0003326		0.75	-5.73494	-5.69468	-5.70085	-5.84629	-5.6661
0.751	-0.0003329	-0.0003316	-0.0003332	-0.0003384	-0.0003323		0.751	-5.72978	-5.68782	-5.69573	-5.84456	-5.66099
0.752	-0.0003325	-0.0003312	-0.000333	-0.0003383	-0.0003321		0.752	-5.72289	-5.68096	-5.69231	-5.84283	-5.65758
0.753	-0.0003321	-0.0003307	-0.0003327	-0.0003382	-0.0003319		0.753	-5.71601	-5.67238	-5.68718	-5.84111	-5.65417
0.754	-0.0003317	-0.0003303	-0.0003324	-0.0003381	-0.0003317		0.754	-5.70912	-5.66552	-5.68205	-5.83938	-5.65077
0.755	-0.0003312	-0.0003298	-0.0003321	-0.0003379	-0.0003314		0.755	-5.70052	-5.65695	-5.67692	-5.83592	-5.64566
0.756	-0.0003308	-0.0003294	-0.0003318	-0.0003378	-0.0003312		0.756	-5.69363	-5.65009	-5.67179	-5.8342	-5.64225
0.757	-0.0003304	-0.0003289	-0.0003315	-0.0003377	-0.0003309		0.757	-5.68675	-5.64151	-5.66667	-5.83247	-5.63714
0.758	-0.0003299	-0.0003284	-0.0003312	-0.0003375	-0.0003307		0.758	-5.67814	-5.63293	-5.66154	-5.82902	-5.63373
0.759	-0.0003294	-0.0003279	-0.0003308	-0.0003374	-0.0003304		0.759	-5.66954	-5.62436	-5.6547	-5.82729	-5.62862
0.76	-0.0003289	-0.0003274	-0.0003305	-0.0003373	-0.0003302		0.76	-5.66093	-5.61578	-5.64957	-5.82556	-5.62521
0.761	-0.0003284	-0.0003268	-0.0003301	-0.0003371	-0.0003299		0.761	-5.65232	-5.60549	-5.64274	-5.82211	-5.6201
0.762	-0.0003278	-0.0003262	-0.0003297	-0.000337	-0.0003296		0.762	-5.642	-5.5952	-5.6359	-5.82038	-5.61499
0.763	-0.0003272	-0.0003256	-0.0003294	-0.0003368	-0.0003293		0.763	-5.63167	-5.58491	-5.63077	-5.81693	-5.60988
0.764	-0.0003266	-0.000325	-0.000329	-0.0003366	-0.000329		0.764	-5.62134	-5.57461	-5.62393	-5.81347	-5.60477
0.765	-0.0003261	-0.0003244	-0.0003286	-0.0003365	-0.0003287		0.765	-5.61274	-5.56432	-5.61709	-5.81174	-5.59966
0.766	-0.0003254	-0.0003237	-0.0003282	-0.0003363	-0.0003284		0.766	-5.60069	-5.55232	-5.61026	-5.80829	-5.59455
0.767	-0.0003248	-0.000323	-0.0003278	-0.0003361	-0.0003281		0.767	-5.59036	-5.54031	-5.60342	-5.80484	-5.58944
0.768	-0.0003241	-0.0003223	-0.0003274	-0.000336	-0.0003278		0.768	-5.57831	-5.5283	-5.59658	-5.80311	-5.58433
0.769	-0.0003234	-0.0003216	-0.000327	-0.0003358	-0.0003275		0.769	-5.56627	-5.5163	-5.58974	-5.79965	-5.57922
0.77	-0.0003226	-0.0003208	-0.0003265	-0.0003356	-0.0003272		0.77	-5.5525	-5.50257	-5.5812	-5.7962	-5.57411
0.771	-0.0003219	-0.00032	-0.0003261	-0.0003354	-0.0003268		0.771	-5.54045	-5.48885	-5.57436	-5.79275	-5.56729
0.772	-0.0003211	-0.0003192	-0.0003256	-0.0003352	-0.0003265		0.772	-5.52668	-5.47513	-5.56581	-5.78929	-5.56218
0.773	-0.0003202	-0.0003183	-0.0003251	-0.000335	-0.0003262		0.773	-5.51119	-5.45969	-5.55726	-5.78584	-5.55707
0.774	-0.0003194	-0.0003174	-0.0003245	-0.0003347	-0.0003258		0.774	-5.49742	-5.44425	-5.54701	-5.78066	-5.55026
0.775	-0.0003185	-0.0003166	-0.000324	-0.0003345	-0.0003254		0.775	-5.48193	-5.43053	-5.53846	-5.7772	-5.54344
0.776	-0.0003176	-0.0003156	-0.0003235	-0.0003343	-0.000325		0.776	-5.46644	-5.41338	-5.52991	-5.77375	-5.53663
0.777	-0.0003167	-0.0003147	-0.0003229	-0.0003341	-0.0003246		0.777	-5.45095	-5.39794	-5.51966	-5.77029	-5.52981
0.778	-0.0003157	-0.0003137	-0.0003223	-0.0003338	-0.0003242		0.778	-5.43373	-5.38079	-5.5094	-5.76511	-5.523
0.779	-0.0003147	-0.0003127	-0.0003217	-0.0003336	-0.0003238		0.779	-5.41652	-5.36364	-5.49915	-5.76166	-5.51618
0.78	-0.0003136	-0.0003116	-0.0003211	-0.0003333	-0.0003234		0.78	-5.39759	-5.34477	-5.48889	-5.75648	-5.50937
0.781	-0.0003125	-0.0003105	-0.0003205	-0.000333	-0.0003229		0.781	-5.37866	-5.3259	-5.47863	-5.7513	-5.50085
0.782	-0.0003113	-0.0003093	-0.0003198	-0.0003327	-0.0003225		0.782	-5.358	-5.30532	-5.46667	-5.74611	-5.49404
0.783	-0.0003101	-0.0003081	-0.0003191	-0.0003324	-0.000322		0.783	-5.33735	-5.28473	-5.4547	-5.74093	-5.48552
0.784	-0.0003089	-0.0003069	-0.0003184	-0.0003322	-0.0003216		0.784	-5.3167	-5.26415	-5.44274	-5.73748	-5.47871
0.785	-0.0003076	-0.0003056	-0.0003177	-0.0003319	-0.0003211		0.785	-5.29432	-5.24185	-5.43077	-5.7323	-5.47019
0.786	-0.0003064	-0.0003043	-0.0003169	-0.0003315	-0.0003206		0.786	-5.27367	-5.21955	-5.41709	-5.72539	-5.46167
0.787	-0.000305	-0.0003029	-0.0003162	-0.0003312	-0.00032		0.787	-5.24957	-5.19554	-5.40513	-5.72021	-5.45145
0.788	-0.0003036	-0.0003015	-0.0003154	-0.0003309	-0.0003195		0.788	-5.22547	-5.17153	-5.39145	-5.71503	-5.44293
0.789	-0.0003022	-0.0003001	-0.0003145	-0.0003305	-0.000319		0.789	-5.20138	-5.14751	-5.37607	-5.70812	-5.43441
0.79	-0.0003007	-0.0002987	-0.0003137	-0.0003302	-0.0003184		0.79	-5.17556	-5.1235	-5.36239	-5.70294	-5.42419
0.791	-0.0002992	-0.0002972	-0.0003128	-0.0003298	-0.0003178		0.791	-5.14974	-5.09777	-5.34701	-5.69603	-5.41397
0.792	-0.0002976	-0.0002957	-0.0003119	-0.0003294	-0.0003172		0.792	-5.1222	-5.07204	-5.33162	-5.68912	-5.40375
0.793	-0.0002959	-0.0002941	-0.0003109	-0.0003291	-0.0003166		0.793	-5.09294	-5.0446	-5.31453	-5.68394	-5.39353
0.794	-0.0002942	-0.0002924	-0.0003099	-0.0003287	-0.000316		0.794	-5.06368	-5.01544	-5.29744	-5.67703	-5.3833
0.795	-0.0002925	-0.0002907	-0.0003089	-0.0003283	-0.0003154		0.795	-5.03442	-4.98628	-5.28034	-5.67012	-5.37308
0.796	-0.0002907	-0.0002889	-0.0003079	-0.0003279	-0.0003147		0.796	-5.00344	-4.9554	-5.26325	-5.66321	-5.36116
0.797	-0.0002889	-0.000287	-0.0003068	-0.0003274	-0.000314		0.797	-4.97246	-4.92281	-5.24444	-5.65458	-5.34923
0.798	-0.000287	-0.0002852	-0.0003056	-0.000327	-0.0003133		0.798	-4.93976	-4.89194	-5.22393	-5.64767	-5.33731
0.799	-0.000285	-0.0002833	-0.0003045	-0.0003265	-0.0003126		0.799	-4.90534	-4.85935	-5.20513	-5.63903	-5.32538
0.8	-0.0002829	-0.0002814	-0.0003033	-0.0003261	-0.0003118		0.8	-4.86919	-4.82676	-5.18462	-5.63212	-5.31175
0.801	-0.0002808	-0.0002793	-0.0003021	-0.0003256	-0.0003111		0.801	-4.83305	-4.79074	-5.1641	-5.62349	-5.29983
0.802	-0.0002787	-0.0002772	-0.0003008	-0.0003252	-0.0003103		0.802	-4.7969	-4.75472	-5.14188	-5.61658	-5.2862
0.803	-0.0002765	-0.0002751	-0.0002996	-0.0003247	-0.0003095		0.803	-4.75904	-4.7187	-5.12137	-5.60794	-5.27257
0.804	-0.0002743	-0.0002729	-0.0002982	-0.0003242	-0.0003086		0.804	-4.72117	-4.68096	-5.09744	-5.59931	-5.25724
0.805	-0.000272	-0.0002706	-0.0002968	-0.0003236	-0.0003078		0.805	-4.68158	-4.64151	-5.0735	-5.58895	-5.24361
0.806	-0.0002697	-0.0002684	-0.0002953	-0.0003231	-0.0003069		0.806	-4.642	-4.60377	-5.04786	-5.58031	-5.22828
0.807	-0.0002672	-0.0002661	-0.0002938	-0.0003226	-0.000306		0.807	-4.59897	-4.56432	-5.02222	-5.57168	-5.21295
0.808	-0.0002647	-0.0002637	-0.0002922	-0.000322	-0.0003051		0.808	-4.55594	-4.52316	-4.99487	-5.56131	-5.19761
0.809	-0.0002621	-0.0002613	-0.0002906	-0.0003215	-0.0003041		0.809	-4.51119	-4.48199	-4.96752	-5.55268	-5.18058
0.81	-0.0002595	-0.0002588	-0.000289	-0.0003209	-0.0003032		0.81	-4.46644	-4.43911	-4.94017	-5.54231	-5.16525
0.811	-0.0002568	-0.0002562	-0.0002873	-0.0003203	-0.0003022		0.811	-4.41997	-4.39451	-4.91111	-5.53195	-5.14821
0.812	-0.0002541	-0.0002535	-0.0002856	-0.0003197	-0.0003011		0.812	-4.37349	-4.3482	-4.88205	-5.52159	-5.12947
0.813	-0.0002514	-0.0002508	-0.0002839	-0.0003191	-0.0003001		0.813	-4.32702	-4.30189	-4.85299	-5.51123	-5.11244
0.814	-0.0002486	-0.0002481	-0.0002821	-0.0003185	-0.000299		0.814	-4.27883	-4.25557	-4.82222	-5.50086	-5.0937
0.815	-0.0002458	-0.0002453	-0.0002802	-0.0003178	-0.0002979		0.815	-4.23064	-4.20755	-4.78974	-5.48877	-5.07496
0.816	-0.0002429	-0.0002425	-0.0002783	-0.0003171	-0.0002968		0.816	-4.18072	-4.15952	-4.75726	-5.47668	-5.05622
0.817	-0.0002398	-0.0002396	-0.0002763	-0.0003165	-0.0002956		0.817	-4.12737	-4.10978	-4.72308	-5.46632	-5.03578
0.818	-0.0002367	-0.0002367	-0.0002743	-0.0003157	-0.0002944		0.818	-4.07401	-4.06003	-4.68889	-5.4525	-5.01533
0.819	-0.0002336	-0.0002336	-0.0002721	-0.000315	-0.0002931		0.819	-4.02065	-4.00686	-4.65128	-5.44041	-4.99319
0.82	-0.0002305	-0.0002305	-0.0002699	-0.0003142	-0.0002918		0.82	-3.9673	-3.95369	-4.61368	-5.4266	-4.97104
0.821	-0.0002275	-0.0002274	-0.0002676	-0.0003135	-0.0002905		0.821	-3.91566	-3.90051	-4.57436	-5.41451	-4.94889
0.822	-0.0002244	-0.0002243	-0.0002653	-0.0003127	-0.0002892		0.822	-3.86231	-3.84734	-4.53504	-5.40069	-4.92675
0.823	-0.0002212	-0.0002212	-0.000263	-0.0003119	-0.0002879		0.823	-3.80723	-3.79417	-4.49573	-5.38687	-4.9046
0.824	-0.0002179	-0.0002179	-0.0002606	-0.000311	-0.0002865		0.824	-3.75043	-3.73756	-4.4547	-5.37133	-4.88075
0.825	-0.0002146	-0.0002147	-0.0002582	-0.0003102	-0.0002851		0.825	-3.69363	-3.68268	-4.41368	-5.35751	-4.8569
0.826	-0.0002112	-0.0002113	-0.0002556	-0.0003093	-0.0002837		0.826	-3.63511	-3.62436	-4.36923	-5.34197	-4.83305
0.827	-0.0002079	-0.0002079	-0.000253	-0.0003084	-0.0002821		0.827	-3.57831	-3.56604	-4.32479	-5.32642	-4.80579
0.828	-0.0002044	-0.0002046	-0.0002504	-0.0003075	-0.0002806		0.828	-3.51807	-3.50943	-4.28034	-5.31088	-4.78024
0.829	-0.000201	-0.0002012	-0.0002478	-0.0003066	-0.000279		0.829	-3.45955	-3.45111	-4.2359	-5.29534	-4.75298
0.83	-0.0001975	-0.0001978	-0.0002451	-0.0003056	-0.0002774		0.83	-3.39931	-3.3928	-4.18974	-5.27807	-4.72572
0.831	-0.000194	-0.0001943	-0.0002423	-0.0003046	-0.0002758		0.831	-3.33907	-3.33276	-4.14188	-5.26079	-4.69847
0.832	-0.0001904	-0.0001908	-0.0002395	-0.0003036	-0.0002741		0.832	-3.27711	-3.27273	-4.09402	-5.24352	-4.66951
0.833	-0.0001868	-0.0001873	-0.0002366	-0.0003025	-0.0002724		0.833	-3.21515	-3.21269	-4.04444	-5.22453	-4.64055
0.834	-0.0001832	-0.0001837	-0.0002336	-0.0003015	-0.0002706		0.834	-3.15318	-3.15094	-3.99316	-5.20725	-4.60988
0.835	-0.0001796	-0.0001802	-0.0002305	-0.0003004	-0.0002688		0.835	-3.09122	-3.09091	-3.94017	-5.18826	-4.57922
0.836	-0.000176	-0.0001766	-0.0002274	-0.0002992	-0.0002669		0.836	-3.02926	-3.02916	-3.88718	-5.16753	-4.54685
0.837	-0.0001723	-0.0001731	-0.0002243	-0.000298	-0.0002651		0.837	-2.96558	-2.96913	-3.83419	-5.1468	-4.51618
0.838	-0.0001686	-0.0001695	-0.0002212	-0.0002968	-0.0002632		0.838	-2.90189	-2.90738	-3.7812	-5.12608	-4.48382
0.839	-0.0001649	-0.0001659	-0.000218	-0.0002956	-0.0002613		0.839	-2.83821	-2.84563	-3.7265	-5.10535	-4.45145
0.84	-0.0001612	-0.0001623	-0.0002147	-0.0002943	-0.0002593		0.84	-2.77453	-2.78388	-3.67009	-5.0829	-4.41738
0.841	-0.0001576	-0.0001587	-0.0002115	-0.000293	-0.0002573		0.841	-2.71256	-2.72213	-3.61538	-5.06045	-4.3833
0.842	-0.0001539	-0.0001551	-0.0002081	-0.0002917	-0.0002552		0.842	-2.64888	-2.66038	-3.55726	-5.038	-4.34753
0.843	-0.0001503	-0.0001516	-0.0002047	-0.0002903	-0.0002531		0.843	-2.58692	-2.60034	-3.49915	-5.01382	-4.31175
0.844	-0.0001466	-0.000148	-0.0002013	-0.0002889	-0.0002509		0.844	-2.52324	-2.53859	-3.44103	-4.98964	-4.27428
0.845	-0.000143	-0.0001444	-0.0001978	-0.0002875	-0.0002488		0.845	-2.46127	-2.47684	-3.3812	-4.96546	-4.2385
0.846	-0.0001394	-0.0001409	-0.0001944	-0.000286	-0.0002465		0.846	-2.39931	-2.41681	-3.32308	-4.93955	-4.19932
0.847	-0.0001358	-0.0001374	-0.000191	-0.0002845	-0.0002443		0.847	-2.33735	-2.35678	-3.26496	-4.91364	-4.16184
0.848	-0.0001323	-0.0001339	-0.0001875	-0.000283	-0.000242		0.848	-2.27711	-2.29674	-3.20513	-4.88774	-4.12266
0.849	-0.0001288	-0.0001305	-0.0001839	-0.0002814	-0.0002397		0.849	-2.21687	-2.23842	-3.14359	-4.8601	-4.08348
0.85	-0.0001253	-0.000127	-0.0001803	-0.0002798	-0.0002373		0.85	-2.15663	-2.17839	-3.08205	-4.83247	-4.04259
0.851	-0.0001219	-0.0001237	-0.0001768	-0.0002781	-0.0002349		0.851	-2.09811	-2.12178	-3.02222	-4.80311	-4.0017
0.852	-0.0001185	-0.0001203	-0.0001733	-0.0002764	-0.0002325		0.852	-2.03959	-2.06346	-2.96239	-4.77375	-3.96082
0.853	-0.0001152	-0.000117	-0.0001697	-0.0002747	-0.00023		0.853	-1.98279	-2.00686	-2.90085	-4.74439	-3.91823
0.854	-0.0001119	-0.0001138	-0.0001662	-0.0002728	-0.0002274		0.854	-1.92599	-1.95197	-2.84103	-4.71157	-3.87394
0.855	-0.0001087	-0.0001105	-0.0001626	-0.000271	-0.0002249		0.855	-1.87091	-1.89537	-2.77949	-4.68048	-3.83135
0.856	-0.0001055	-0.0001074	-0.000159	-0.0002691	-0.0002223		0.856	-1.81583	-1.8422	-2.71795	-4.64767	-3.78705
0.857	-0.0001023	-0.0001043	-0.0001555	-0.0002672	-0.0002197		0.857	-1.76076	-1.78902	-2.65812	-4.61485	-3.74276
0.858	-9.924e-05	-0.0001013	-0.0001519	-0.0002652	-0.0002171		0.858	-1.70809	-1.73756	-2.59658	-4.58031	-3.69847
0.859	-9.621e-05	-9.826e-05	-0.0001484	-0.0002632	-0.0002144		0.859	-1.65594	-1.68542	-2.53675	-4.54577	-3.65247
0.86	-9.327e-05	-9.53e-05	-0.000145	-0.0002612	-0.0002117		0.86	-1.60534	-1.63465	-2.47863	-4.51123	-3.60647
0.861	-9.039e-05	-9.241e-05	-0.0001416	-0.0002591	-0.0002089		0.861	-1.55577	-1.58508	-2.42051	-4.47496	-3.55877
0.862	-8.754e-05	-8.957e-05	-0.0001381	-0.0002569	-0.0002061		0.862	-1.50671	-1.53636	-2.36068	-4.43696	-3.51107
0.863	-8.475e-05	-8.679e-05	-0.0001347	-0.0002547	-0.0002033		0.863	-1.45869	-1.48868	-2.30256	-4.39896	-3.46337
0.864	-8.202e-05	-8.408e-05	-0.0001313	-0.0002524	-0.0002005		0.864	-1.4117	-1.4422	-2.24444	-4.35924	-3.41567
0.865	-7.935e-05	-8.142e-05	-0.000128	-0.0002502	-0.0001977		0.865	-1.36575	-1.39657	-2.18803	-4.32124	-3.36797
0.866	-7.676e-05	-7.882e-05	-0.0001246	-0.0002479	-0.0001949		0.866	-1.32117	-1.35197	-2.12991	-4.28152	-3.32027
0.867	-7.423e-05	-7.629e-05	-0.0001214	-0.0002456	-0.000192		0.867	-1.27762	-1.30858	-2.07521	-4.2418	-3.27087
0.868	-7.176e-05	-7.381e-05	-0.0001182	-0.0002432	-0.0001891		0.868	-1.23511	-1.26604	-2.02051	-4.20035	-3.22147
0.869	-6.934e-05	-7.139e-05	-0.000115	-0.0002407	-0.0001862		0.869	-1.19346	-1.22453	-1.96581	-4.15717	-3.17206
0.87	-6.699e-05	-6.904e-05	-0.0001119	-0.0002382	-0.0001833		0.87	-1.15301	-1.18422	-1.91282	-4.11399	-3.12266
0.871	-6.47e-05	-6.676e-05	-0.0001088	-0.0002356	-0.0001804		0.871	-1.1136	-1.14511	-1.85983	-4.06908	-3.07325
0.872	-6.249e-05	-6.454e-05	-0.0001057	-0.0002329	-0.0001774		0.872	-1.07556	-1.10703	-1.80684	-4.02245	-3.02215
0.873	-6.034e-05	-6.237e-05	-0.0001027	-0.0002303	-0.0001745		0.873	-1.03855	-1.06981	-1.75556	-3.97755	-2.97274
0.874	-5.826e-05	-6.027e-05	-9.977e-05	-0.0002276	-0.0001715		0.874	-1.00275	-1.03379	-1.70547	-3.93092	-2.92164
0.875	-5.623e-05	-5.821e-05	-9.686e-05	-0.0002249	-0.0001686		0.875	-0.967814	-0.998456	-1.65573	-3.88428	-2.87223
0.876	-5.426e-05	-5.622e-05	-9.401e-05	-0.0002221	-0.0001656		0.876	-0.933907	-0.964322	-1.60701	-3.83592	-2.82112
0.877	-5.234e-05	-5.428e-05	-9.122e-05	-0.0002193	-0.0001626		0.877	-0.900861	-0.931046	-1.55932	-3.78756	-2.77002
0.878	-5.048e-05	-5.24e-05	-8.849e-05	-0.0002164	-0.0001597		0.878	-0.868847	-0.898799	-1.51265	-3.73748	-2.72061
0.879	-4.869e-05	-5.058e-05	-8.583e-05	-0.0002135	-0.0001567		0.879	-0.838038	-0.867581	-1.46718	-3.68739	-2.66951
0.88	-4.696e-05	-4.882e-05	-8.323e-05	-0.0002105	-0.0001537		0.88	-0.808262	-0.837393	-1.42274	-3.63558	-2.6184
0.881	-4.528e-05	-4.711e-05	-8.068e-05	-0.0002075	-0.0001508		0.881	-0.779346	-0.808062	-1.37915	-3.58377	-2.56899
0.882	-4.366e-05	-4.545e-05	-7.819e-05	-0.0002045	-0.0001478		0.882	-0.751463	-0.779588	-1.33658	-3.53195	-2.51789
0.883	-4.209e-05	-4.384e-05	-7.575e-05	-0.0002014	-0.0001449		0.883	-0.724441	-0.751973	-1.29487	-3.47841	-2.46848
0.884	-4.057e-05	-4.229e-05	-7.335e-05	-0.0001983	-0.0001419		0.884	-0.698279	-0.725386	-1.25385	-3.42487	-2.41738
0.885	-3.909e-05	-4.078e-05	-7.1e-05	-0.0001951	-0.000139		0.885	-0.672806	-0.699485	-1.21368	-3.3696	-2.36797
0.886	-3.767e-05	-3.933e-05	-6.872e-05	-0.000192	-0.000136		0.886	-0.648365	-0.674614	-1.1747	-3.31606	-2.31687
0.887	-3.63e-05	-3.793e-05	-6.65e-05	-0.0001888	-0.0001331		0.887	-0.624785	-0.6506	-1.13675	-3.26079	-2.26746
0.888	-3.497e-05	-3.656e-05	-6.433e-05	-0.0001856	-0.0001302		0.888	-0.601893	-0.627101	-1.09966	-3.20553	-2.21806
0.889	-3.368e-05	-3.524e-05	-6.223e-05	-0.0001824	-0.0001273		0.889	-0.57969	-0.60446	-1.06376	-3.15026	-2.16865
0.89	-3.243e-05	-3.397e-05	-6.018e-05	-0.0001792	-0.0001245		0.89	-0.558176	-0.582676	-1.02872	-3.09499	-2.12095
0.891	-3.124e-05	-3.274e-05	-5.818e-05	-0.000176	-0.0001216		0.891	-0.537694	-0.561578	-0.99453	-3.03972	-2.07155
0.892	-3.009e-05	-3.155e-05	-5.624e-05	-0.0001728	-0.0001188		0.892	-0.5179	-0.541166	-0.961368	-2.98446	-2.02385
0.893	-2.898e-05	-3.042e-05	-5.435e-05	-0.0001695	-0.000116		0.893	-0.498795	-0.521784	-0.92906	-2.92746	-1.97615
0.894	-2.791e-05	-2.932e-05	-5.251e-05	-0.0001662	-0.0001132		0.894	-0.480379	-0.502916	-0.897607	-2.87047	-1.92845
0.895	-2.687e-05	-2.825e-05	-5.072e-05	-0.0001629	-0.0001105		0.895	-0.462478	-0.484563	-0.867009	-2.81347	-1.88245
0.896	-2.587e-05	-2.722e-05	-4.899e-05	-0.0001596	-0.0001078		0.896	-0.445267	-0.466895	-0.837436	-2.75648	-1.83646
0.897	-2.491e-05	-2.623e-05	-4.731e-05	-0.0001564	-0.0001051		0.897	-0.428744	-0.449914	-0.808718	-2.70121	-1.79046
0.898	-2.398e-05	-2.527e-05	-4.568e-05	-0.0001531	-0.0001024		0.898	-0.412737	-0.433448	-0.780855	-2.64421	-1.74446
0.899	-2.309e-05	-2.435e-05	-4.41e-05	-0.0001498	-9.981e-05		0.899	-0.397418	-0.417667	-0.753846	-2.58722	-1.70034
0.9	-2.223e-05	-2.346e-05	-4.257e-05	-0.0001466	-9.723e-05		0.9	-0.382616	-0.402401	-0.727692	-2.53195	-1.65639
0.901	-2.14e-05	-2.259e-05	-4.109e-05	-0.0001433	-9.469e-05		0.901	-0.36833	-0.387479	-0.702393	-2.47496	-1.61312
0.902	-2.06e-05	-2.176e-05	-3.964e-05	-0.00014	-9.218e-05		0.902	-0.354561	-0.373242	-0.677607	-2.41796	-1.57036
0.903	-1.983e-05	-2.096e-05	-3.824e-05	-0.0001368	-8.97e-05		0.903	-0.341308	-0.35952	-0.653675	-2.36269	-1.52811
0.904	-1.908e-05	-2.019e-05	-3.688e-05	-0.0001336	-8.725e-05		0.904	-0.328399	-0.346312	-0.630427	-2.30743	-1.48637
0.905	-1.837e-05	-1.945e-05	-3.557e-05	-0.0001303	-8.484e-05		0.905	-0.316179	-0.333619	-0.608034	-2.25043	-1.44532
0.906	-1.768e-05	-1.873e-05	-3.43e-05	-0.0001271	-8.247e-05		0.906	-0.304303	-0.321269	-0.586325	-2.19516	-1.40494
0.907	-1.702e-05	-1.804e-05	-3.308e-05	-0.000124	-8.013e-05		0.907	-0.292943	-0.309434	-0.56547	-2.14162	-1.36508
0.908	-1.638e-05	-1.737e-05	-3.189e-05	-0.0001208	-7.784e-05		0.908	-0.281928	-0.297942	-0.545128	-2.08636	-1.32606
0.909	-1.577e-05	-1.672e-05	-3.074e-05	-0.0001177	-7.558e-05		0.909	-0.271429	-0.286792	-0.52547	-2.03282	-1.28756
0.91	-1.518e-05	-1.61e-05	-2.962e-05	-0.0001146	-7.336e-05		0.91	-0.261274	-0.276158	-0.506325	-1.97927	-1.24974
0.911	-1.461e-05	-1.551e-05	-2.854e-05	-0.0001116	-7.118e-05		0.911	-0.251463	-0.266038	-0.487863	-1.92746	-1.21261
0.912	-1.406e-05	-1.493e-05	-2.75e-05	-0.0001086	-6.904e-05		0.912	-0.241997	-0.256089	-0.470085	-1.87565	-1.17615
0.913	-1.353e-05	-1.438e-05	-2.65e-05	-0.0001056	-6.694e-05		0.913	-0.232874	-0.246655	-0.452991	-1.82383	-1.14037
0.914	-1.302e-05	-1.384e-05	-2.552e-05	-0.0001026	-6.489e-05		0.914	-0.224096	-0.237393	-0.436239	-1.77202	-1.10545
0.915	-1.253e-05	-1.332e-05	-2.458e-05	-9.974e-05	-6.287e-05		0.915	-0.215663	-0.228473	-0.420171	-1.72263	-1.07104
0.916	-1.206e-05	-1.282e-05	-2.367e-05	-9.686e-05	-6.091e-05		0.916	-0.207573	-0.219897	-0.404615	-1.67288	-1.03765
0.917	-1.16e-05	-1.234e-05	-2.279e-05	-9.402e-05	-5.898e-05		0.917	-0.199656	-0.211664	-0.389573	-1.62383	-1.00477
0.918	-1.116e-05	-1.188e-05	-2.194e-05	-9.125e-05	-5.709e-05		0.918	-0.192083	-0.203774	-0.375043	-1.57599	-0.972572
0.919	-1.074e-05	-1.143e-05	-2.112e-05	-8.852e-05	-5.524e-05		0.919	-0.184854	-0.196055	-0.361026	-1.52884	-0.941056
0.92	-1.033e-05	-1.1e-05	-2.032e-05	-8.582e-05	-5.342e-05		0.92	-0.177797	-0.188679	-0.34735	-1.48221	-0.910051
0.921	-9.937e-06	-1.058e-05	-1.955e-05	-8.317e-05	-5.164e-05		0.921	-0.171033	-0.181475	-0.334188	-1.43644	-0.879727
0.922	-9.556e-06	-1.018e-05	-1.88e-05	-8.055e-05	-4.99e-05		0.922	-0.164475	-0.174614	-0.321368	-1.39119	-0.850085
0.923	-9.19e-06	-9.79e-06	-1.808e-05	-7.799e-05	-4.822e-05		0.923	-0.158176	-0.167925	-0.30906	-1.34698	-0.821465
0.924	-8.838e-06	-9.417e-06	-1.739e-05	-7.549e-05	-4.658e-05		0.924	-0.152117	-0.161527	-0.297265	-1.3038	-0.793526
0.925	-8.5e-06	-9.059e-06	-1.672e-05	-7.304e-05	-4.499e-05		0.925	-0.146299	-0.155386	-0.285812	-1.26149	-0.76644
0.926	-8.173e-06	-8.712e-06	-1.608e-05	-7.065e-05	-4.343e-05		0.926	-0.140671	-0.149434	-0.274872	-1.22021	-0.739864
0.927	-7.858e-06	-8.377e-06	-1.545e-05	-6.83e-05	-4.191e-05		0.927	-0.13525	-0.143688	-0.264103	-1.17962	-0.713969
0.928	-7.554e-06	-8.054e-06	-1.485e-05	-6.6e-05	-4.043e-05		0.928	-0.130017	-0.138148	-0.253846	-1.1399	-0.688756
0.929	-7.26e-06	-7.742e-06	-1.427e-05	-6.375e-05	-3.898e-05		0.929	-0.124957	-0.132796	-0.243932	-1.10104	-0.664055
0.93	-6.977e-06	-7.441e-06	-1.371e-05	-6.154e-05	-3.758e-05		0.93	-0.120086	-0.127633	-0.234359	-1.06287	-0.640204
0.931	-6.704e-06	-7.151e-06	-1.317e-05	-5.939e-05	-3.621e-05		0.931	-0.115387	-0.122659	-0.225128	-1.02573	-0.616865
0.932	-6.44e-06	-6.871e-06	-1.265e-05	-5.729e-05	-3.488e-05		0.932	-0.110843	-0.117856	-0.216239	-0.989465	-0.594208
0.933	-6.185e-06	-6.598e-06	-1.215e-05	-5.525e-05	-3.359e-05		0.933	-0.106454	-0.113173	-0.207692	-0.954231	-0.572232
0.934	-5.939e-06	-6.335e-06	-1.166e-05	-5.326e-05	-3.234e-05		0.934	-0.10222	-0.108662	-0.199316	-0.919862	-0.550937
0.935	-5.701e-06	-6.081e-06	-1.119e-05	-5.131e-05	-3.112e-05		0.935	-0.0981239	-0.104305	-0.191282	-0.886183	-0.530153
0.936	-5.472e-06	-5.837e-06	-1.073e-05	-4.942e-05	-2.995e-05		0.936	-0.0941824	-0.10012	-0.183419	-0.853541	-0.510221
0.937	-5.251e-06	-5.601e-06	-1.03e-05	-4.758e-05	-2.881e-05		0.937	-0.0903787	-0.096072	-0.176068	-0.821762	-0.490801
0.938	-5.037e-06	-5.374e-06	-9.877e-06	-4.579e-05	-2.77e-05		0.938	-0.0866954	-0.0921784	-0.168838	-0.790846	-0.471891
0.939	-4.83e-06	-5.153e-06	-9.47e-06	-4.405e-05	-2.663e-05		0.939	-0.0831325	-0.0883877	-0.16188	-0.760794	-0.453663
0.94	-4.629e-06	-4.939e-06	-9.077e-06	-4.236e-05	-2.559e-05		0.94	-0.079673	-0.084717	-0.155162	-0.731606	-0.435945
0.941	-4.435e-06	-4.732e-06	-8.697e-06	-4.071e-05	-2.458e-05		0.941	-0.0763339	-0.0811664	-0.148667	-0.703109	-0.418739
0.942	-4.247e-06	-4.532e-06	-8.331e-06	-3.911e-05	-2.36e-05		0.942	-0.0730981	-0.0777358	-0.14241	-0.675475	-0.402044
0.943	-4.066e-06	-4.339e-06	-7.98e-06	-3.757e-05	-2.266e-05		0.943	-0.0699828	-0.0744254	-0.13641	-0.648877	-0.386031
0.944	-3.891e-06	-4.152e-06	-7.642e-06	-3.607e-05	-2.174e-05		0.944	-0.0669707	-0.0712178	-0.130632	-0.622971	-0.370358
0.945	-3.722e-06	-3.972e-06	-7.318e-06	-3.463e-05	-2.086e-05		0.945	-0.064062	-0.0681304	-0.125094	-0.5981	-0.355366
0.946	-3.558e-06	-3.797e-06	-7.003e-06	-3.322e-05	-2.001e-05		0.946	-0.0612392	-0.0651286	-0.119709	-0.573748	-0.340886
0.947	-3.401e-06	-3.629e-06	-6.698e-06	-3.186e-05	-1.918e-05		0.947	-0.058537	-0.062247	-0.114496	-0.550259	-0.326746
0.948	-3.248e-06	-3.467e-06	-6.404e-06	-3.054e-05	-1.837e-05		0.948	-0.0559036	-0.0594683	-0.10947	-0.527461	-0.312947
0.949	-3.101e-06	-3.31e-06	-6.12e-06	-2.927e-05	-1.76e-05		0.949	-0.0533735	-0.0567753	-0.104615	-0.505527	-0.29983
0.95	-2.959e-06	-3.159e-06	-5.849e-06	-2.804e-05	-1.686e-05		0.95	-0.0509294	-0.0541852	-0.0999829	-0.484283	-0.287223
0.951	-2.821e-06	-3.014e-06	-5.588e-06	-2.686e-05	-1.614e-05		0.951	-0.0485542	-0.0516981	-0.0955214	-0.463903	-0.274957
0.952	-2.689e-06	-2.873e-06	-5.336e-06	-2.571e-05	-1.545e-05		0.952	-0.0462823	-0.0492796	-0.0912137	-0.444041	-0.263203
0.953	-2.56e-06	-2.737e-06	-5.092e-06	-2.46e-05	-1.478e-05		0.953	-0.044062	-0.0469468	-0.0870427	-0.42487	-0.251789
0.954	-2.436e-06	-2.606e-06	-4.857e-06	-2.353e-05	-1.414e-05		0.954	-0.0419277	-0.0446998	-0.0830256	-0.40639	-0.240886
0.955	-2.315e-06	-2.479e-06	-4.63e-06	-2.25e-05	-1.351e-05		0.955	-0.0398451	-0.0425214	-0.0791453	-0.388601	-0.230153
0.956	-2.199e-06	-2.355e-06	-4.412e-06	-2.15e-05	-1.291e-05		0.956	-0.0378485	-0.0403945	-0.0754188	-0.37133	-0.219932
0.957	-2.086e-06	-2.236e-06	-4.202e-06	-2.054e-05	-1.234e-05		0.957	-0.0359036	-0.0383533	-0.0718291	-0.35475	-0.210221
0.958	-1.978e-06	-2.121e-06	-3.999e-06	-1.962e-05	-1.178e-05		0.958	-0.0340448	-0.0363808	-0.068359	-0.33886	-0.200681
0.959	-1.875e-06	-2.011e-06	-3.803e-06	-1.873e-05	-1.125e-05		0.959	-0.0322719	-0.034494	-0.0650085	-0.323489	-0.191652
0.96	-1.775e-06	-1.905e-06	-3.615e-06	-1.787e-05	-1.073e-05		0.96	-0.0305508	-0.0326758	-0.0617949	-0.308636	-0.182794
0.961	-1.679e-06	-1.803e-06	-3.435e-06	-1.704e-05	-1.024e-05		0.961	-0.0288985	-0.0309262	-0.0587179	-0.294301	-0.174446
0.962	-1.585e-06	-1.705e-06	-3.261e-06	-1.625e-05	-9.764e-06		0.962	-0.0272806	-0.0292453	-0.0557436	-0.280656	-0.166337
0.963	-1.494e-06	-1.61e-06	-3.094e-06	-1.549e-05	-9.307e-06		0.963	-0.0257143	-0.0276158	-0.0528889	-0.26753	-0.158552
0.964	-1.405e-06	-1.518e-06	-2.934e-06	-1.477e-05	-8.867e-06		0.964	-0.0241824	-0.0260377	-0.0501538	-0.255095	-0.151056
0.965	-1.319e-06	-1.428e-06	-2.779e-06	-1.406e-05	-8.444e-06		0.965	-0.0227022	-0.024494	-0.0475043	-0.242832	-0.14385
0.966	-1.237e-06	-1.34e-06	-2.63e-06	-1.338e-05	-8.038e-06		0.966	-0.0212909	-0.0229846	-0.0449573	-0.231088	-0.136934
0.967	-1.157e-06	-1.256e-06	-2.486e-06	-1.273e-05	-7.649e-06		0.967	-0.0199139	-0.0215437	-0.0424957	-0.219862	-0.130307
0.968	-1.081e-06	-1.176e-06	-2.347e-06	-1.211e-05	-7.276e-06		0.968	-0.0186059	-0.0201715	-0.0401197	-0.209154	-0.123952
0.969	-1.008e-06	-1.099e-06	-2.214e-06	-1.151e-05	-6.919e-06		0.969	-0.0173494	-0.0188508	-0.0378462	-0.198791	-0.117871
0.97	-9.368e-07	-1.026e-06	-2.087e-06	-1.094e-05	-6.577e-06		0.97	-0.0161239	-0.0175986	-0.0356752	-0.188946	-0.112044
0.971	-8.672e-07	-9.539e-07	-1.964e-06	-1.039e-05	-6.247e-06		0.971	-0.014926	-0.0163619	-0.0335726	-0.179447	-0.106422
0.972	-7.996e-07	-8.842e-07	-1.846e-06	-9.865e-06	-5.929e-06		0.972	-0.0137625	-0.0151664	-0.0315556	-0.17038	-0.101005
0.973	-7.346e-07	-8.163e-07	-1.733e-06	-9.36e-06	-5.625e-06		0.973	-0.0126437	-0.0140017	-0.0296239	-0.161658	-0.0958262
0.974	-6.729e-07	-7.509e-07	-1.624e-06	-8.876e-06	-5.334e-06		0.974	-0.0115818	-0.0128799	-0.0277607	-0.153299	-0.0908688
0.975	-6.14e-07	-6.89e-07	-1.519e-06	-8.414e-06	-5.055e-06		0.975	-0.010568	-0.0118182	-0.0259658	-0.14532	-0.0861158
0.976	-5.569e-07	-6.299e-07	-1.418e-06	-7.973e-06	-4.789e-06		0.976	-0.0095852	-0.0108045	-0.0242393	-0.137703	-0.0815843
0.977	-5.007e-07	-5.724e-07	-1.321e-06	-7.551e-06	-4.534e-06		0.977	-0.0086179	-0.00981818	-0.0225812	-0.130415	-0.0772402
0.978	-4.458e-07	-5.16e-07	-1.227e-06	-7.147e-06	-4.289e-06		0.978	-0.00767298	-0.00885077	-0.0209744	-0.123437	-0.0730664
0.979	-3.93e-07	-4.611e-07	-1.136e-06	-6.759e-06	-4.053e-06		0.979	-0.0067642	-0.00790909	-0.0194188	-0.116736	-0.069046
0.98	-3.429e-07	-4.082e-07	-1.05e-06	-6.388e-06	-3.828e-06		0.98	-0.00590189	-0.00700172	-0.0179487	-0.110328	-0.0652129
0.981	-2.95e-07	-3.578e-07	-9.666e-07	-6.034e-06	-3.612e-06		0.981	-0.00507745	-0.00613722	-0.0165231	-0.104214	-0.0615332
0.982	-2.494e-07	-3.1e-07	-8.867e-07	-5.696e-06	-3.407e-06		0.982	-0.0042926	-0.00531732	-0.0151573	-0.0983765	-0.0580409
0.983	-2.058e-07	-2.641e-07	-8.095e-07	-5.375e-06	-3.212e-06		0.983	-0.00354217	-0.00453002	-0.0138376	-0.0928325	-0.0547189
0.984	-1.638e-07	-2.2e-07	-7.346e-07	-5.067e-06	-3.025e-06		0.984	-0.00281928	-0.00377358	-0.0125573	-0.087513	-0.0515332
0.985	-1.231e-07	-1.781e-07	-6.631e-07	-4.772e-06	-2.846e-06		0.985	-0.00211876	-0.00305489	-0.011335	-0.082418	-0.0484838
0.986	-8.303e-08	-1.378e-07	-5.944e-07	-4.491e-06	-2.676e-06		0.986	-0.00142909	-0.00236364	-0.0101607	-0.0775648	-0.0455877
0.987	-4.278e-08	-9.84e-08	-5.277e-07	-4.223e-06	-2.513e-06		0.987	-0.000736317	-0.00168782	-0.00902051	-0.0729361	-0.0428109
0.988	-3.305e-09	-5.906e-08	-4.636e-07	-3.967e-06	-2.357e-06		0.988	-5.68847e-05	-0.00101304	-0.00792479	-0.0685147	-0.0401533
0.989	3.439e-08	-1.978e-08	-4.02e-07	-3.724e-06	-2.209e-06		0.989	0.00059191	-0.00033928	-0.00687179	-0.0643178	-0.037632
0.99	6.997e-08	1.842e-08	-3.426e-07	-3.491e-06	-2.067e-06		0.99	0.0012043	0.000315952	-0.00585641	-0.0602936	-0.0352129
0.991	1.032e-07	5.429e-08	-2.862e-07	-3.269e-06	-1.932e-06		0.991	0.00177625	0.000931218	-0.00489231	-0.0564594	-0.0329131
0.992	1.345e-07	8.773e-08	-2.326e-07	-3.058e-06	-1.804e-06		0.992	0.00231497	0.0015048	-0.00397607	-0.0528152	-0.0307325
0.993	1.649e-07	1.191e-07	-1.814e-07	-2.857e-06	-1.682e-06		0.993	0.00283821	0.00204288	-0.00310085	-0.0493437	-0.0286542
0.994	1.945e-07	1.491e-07	-1.32e-07	-2.666e-06	-1.565e-06		0.994	0.00334768	0.00255746	-0.00225641	-0.0460449	-0.026661
0.995	2.234e-07	1.785e-07	-8.376e-08	-2.484e-06	-1.453e-06		0.995	0.00384509	0.00306175	-0.00143179	-0.0429016	-0.024753
0.996	2.518e-07	2.075e-07	-3.592e-08	-2.311e-06	-1.346e-06		0.996	0.00433391	0.00355918	-0.000614017	-0.0399136	-0.0229302
0.997	2.796e-07	2.358e-07	1.116e-08	-2.146e-06	-1.243e-06		0.997	0.00481239	0.0040446	0.000190769	-0.0370639	-0.0211755
0.998	3.068e-07	2.635e-07	5.749e-08	-1.99e-06	-1.146e-06		0.998	0.00528055	0.00451973	0.000982735	-0.0343696	-0.019523
0.999	3.326e-07	2.896e-07	9.672e-08	-1.842e-06	-1.058e-06		0.999	0.00572461	0.00496741	0.00165333	-0.0318135	-0.0180239

## Sheet: Fig 2
1e-08	0.431
1e-07	0.829
2e-07	1.462
4e-07	2.367
1e-06	4.406
2e-06	3.684
4e-06	2.962
1e-05	2.292

## Sheet: Fig 3
Pt(111) bare		Pt(111) modified		Pt(100) bare		Pt(100) modified		Pt(110) bare		Pt(110) modified
E/V	j/μA cm-2	E/V	j/μA cm-2	E/V	j/μA cm-2	E/V	j/μA cm-2	E/V	j/μA cm-2	E/V	j/μA cm-2
0.45	-4.61207	0.45	-3.89138	0.45	-20.05	0.75	-5.41875	0.45	-4.066	0.45	-3.6451
0.449	-4.63276	0.449	-3.89828	0.449	-20.3625	0.749	-5.425	0.449	-4.068	0.449	-3.64314
0.448	-4.64828	0.448	-3.8931	0.448	-20.6625	0.748	-5.43	0.448	-4.064	0.448	-3.63922
0.447	-4.66379	0.447	-3.88966	0.447	-20.9375	0.747	-5.4325	0.447	-4.054	0.447	-3.63333
0.446	-4.67414	0.446	-3.88793	0.446	-21.2	0.746	-5.4225	0.446	-4.042	0.446	-3.63137
0.445	-4.67069	0.445	-3.88621	0.445	-21.4	0.745	-5.41625	0.445	-4.026	0.445	-3.62353
0.444	-4.67931	0.444	-3.89655	0.444	-21.6375	0.744	-5.42375	0.444	-4.02	0.444	-3.62157
0.443	-4.70345	0.443	-3.91552	0.443	-21.9625	0.743	-5.4275	0.443	-4.026	0.443	-3.62353
0.442	-4.72931	0.442	-3.92241	0.442	-22.2625	0.742	-5.43125	0.442	-4.03	0.442	-3.61961
0.441	-4.75862	0.441	-3.92586	0.441	-22.55	0.741	-5.43625	0.441	-4.026	0.441	-3.61373
0.44	-4.78793	0.44	-3.92586	0.44	-22.825	0.74	-5.4325	0.44	-4.018	0.44	-3.6098
0.439	-4.79655	0.439	-3.91897	0.439	-23.0375	0.739	-5.42625	0.439	-4	0.439	-3.60392
0.438	-4.80345	0.438	-3.91552	0.438	-23.2625	0.738	-5.4325	0.438	-3.986	0.438	-3.6
0.437	-4.82414	0.437	-3.92414	0.437	-23.5875	0.737	-5.4425	0.437	-3.986	0.437	-3.60392
0.436	-4.84828	0.436	-3.93103	0.436	-23.9375	0.736	-5.445	0.436	-3.99	0.436	-3.60392
0.435	-4.87241	0.435	-3.93448	0.435	-24.2625	0.735	-5.44625	0.435	-3.99	0.435	-3.6
0.434	-4.89828	0.434	-3.93448	0.434	-24.5625	0.734	-5.44625	0.434	-3.986	0.434	-3.59608
0.433	-4.91724	0.433	-3.93103	0.433	-24.8375	0.733	-5.4375	0.433	-3.976	0.433	-3.58824
0.432	-4.92931	0.432	-3.92414	0.432	-25.05	0.732	-5.43875	0.432	-3.962	0.432	-3.58039
0.431	-4.95517	0.431	-3.93448	0.431	-25.3375	0.731	-5.45	0.431	-3.958	0.431	-3.57843
0.43	-4.99138	0.43	-3.94828	0.43	-25.6875	0.73	-5.45375	0.43	-3.964	0.43	-3.58235
0.429	-5.02069	0.429	-3.95345	0.429	-26.0125	0.729	-5.45875	0.429	-3.966	0.429	-3.58235
0.428	-5.04828	0.428	-3.95345	0.428	-26.3125	0.728	-5.465	0.428	-3.962	0.428	-3.58235
0.427	-5.07241	0.427	-3.95345	0.427	-26.6125	0.727	-5.46125	0.427	-3.956	0.427	-3.58235
0.426	-5.08448	0.426	-3.94138	0.426	-26.825	0.726	-5.46125	0.426	-3.944	0.426	-3.57843
0.425	-5.10517	0.425	-3.9431	0.425	-27.0625	0.725	-5.4725	0.425	-3.938	0.425	-3.57843
0.424	-5.14138	0.424	-3.9569	0.424	-27.3625	0.724	-5.48375	0.424	-3.942	0.424	-3.58039
0.423	-5.17069	0.423	-3.96207	0.423	-27.6625	0.723	-5.49	0.423	-3.942	0.423	-3.58235
0.422	-5.19828	0.422	-3.96552	0.422	-27.95	0.722	-5.495	0.422	-3.94	0.422	-3.58431
0.421	-5.22759	0.421	-3.96552	0.421	-28.2375	0.721	-5.49625	0.421	-3.936	0.421	-3.58627
0.42	-5.25172	0.42	-3.96034	0.42	-28.5	0.72	-5.495	0.42	-3.928	0.42	-3.58235
0.419	-5.27586	0.419	-3.96034	0.419	-28.7125	0.719	-5.5075	0.419	-3.922	0.419	-3.57843
0.418	-5.31552	0.418	-3.97241	0.418	-28.9875	0.718	-5.53	0.418	-3.926	0.418	-3.58039
0.417	-5.35862	0.417	-3.98621	0.417	-29.3	0.717	-5.53875	0.417	-3.93	0.417	-3.58627
0.416	-5.39828	0.416	-3.99138	0.416	-29.5625	0.716	-5.5425	0.416	-3.934	0.416	-3.59216
0.415	-5.43103	0.415	-3.9931	0.415	-29.8125	0.715	-5.54	0.415	-3.934	0.415	-3.59804
0.414	-5.4569	0.414	-3.99138	0.414	-30.05	0.714	-5.52625	0.414	-3.928	0.414	-3.59804
0.413	-5.48103	0.413	-3.98966	0.413	-30.2875	0.713	-5.52625	0.413	-3.922	0.413	-3.59608
0.412	-5.53103	0.412	-4.00345	0.412	-30.6375	0.712	-5.545	0.412	-3.928	0.412	-3.60588
0.411	-5.61207	0.411	-4.03448	0.411	-31.1125	0.711	-5.5575	0.411	-3.946	0.411	-3.62353
0.41	-5.68276	0.41	-4.05517	0.41	-31.55	0.71	-5.5675	0.41	-3.964	0.41	-3.63529
0.409	-5.72931	0.409	-4.06034	0.409	-31.875	0.709	-5.57125	0.409	-3.97	0.409	-3.64314
0.408	-5.74828	0.408	-4.05	0.408	-32.025	0.708	-5.56625	0.408	-3.96	0.408	-3.63725
0.407	-5.75172	0.407	-4.02931	0.407	-32.0875	0.707	-5.565	0.407	-3.94	0.407	-3.62941
0.406	-5.76724	0.406	-4.01897	0.406	-32.1625	0.706	-5.58375	0.406	-3.926	0.406	-3.62745
0.405	-5.81897	0.405	-4.03276	0.405	-32.3875	0.705	-5.605	0.405	-3.93	0.405	-3.63725
0.404	-5.87931	0.404	-4.05172	0.404	-32.6875	0.704	-5.6175	0.404	-3.94	0.404	-3.64902
0.403	-5.93448	0.403	-4.06552	0.403	-32.95	0.703	-5.62625	0.403	-3.948	0.403	-3.65882
0.402	-5.98621	0.402	-4.07414	0.402	-33.175	0.702	-5.6325	0.402	-3.95	0.402	-3.66275
0.401	-6.03448	0.401	-4.07931	0.401	-33.4	0.701	-5.6325	0.401	-3.946	0.401	-3.66667
0.4	-6.07759	0.4	-4.08103	0.4	-33.5875	0.7	-5.64625	0.4	-3.938	0.4	-3.66863
0.399	-6.13448	0.399	-4.09483	0.399	-33.8375	0.699	-5.6675	0.399	-3.94	0.399	-3.67843
0.398	-6.20345	0.398	-4.11379	0.398	-34.1625	0.698	-5.675	0.398	-3.95	0.398	-3.6902
0.397	-6.25862	0.397	-4.12414	0.397	-34.4125	0.697	-5.68	0.397	-3.96	0.397	-3.7
0.396	-6.32069	0.396	-4.13793	0.396	-34.65	0.696	-5.685	0.396	-3.968	0.396	-3.71176
0.395	-6.39138	0.395	-4.15517	0.395	-34.875	0.695	-5.6875	0.395	-3.978	0.395	-3.72157
0.394	-6.45172	0.394	-4.16897	0.394	-35.0375	0.694	-5.7	0.394	-3.976	0.394	-3.72745
0.393	-6.52069	0.393	-4.18793	0.393	-35.2125	0.693	-5.72625	0.393	-3.98	0.393	-3.73725
0.392	-6.61034	0.392	-4.21552	0.392	-35.4875	0.692	-5.7475	0.392	-3.992	0.392	-3.7549
0.391	-6.69138	0.391	-4.23448	0.391	-35.7375	0.691	-5.76125	0.391	-4.002	0.391	-3.76863
0.39	-6.77414	0.39	-4.25345	0.39	-35.9625	0.69	-5.77	0.39	-4.012	0.39	-3.78235
0.389	-6.86207	0.389	-4.27414	0.389	-36.1625	0.689	-5.78125	0.389	-4.02	0.389	-3.79608
0.388	-6.93966	0.388	-4.29483	0.388	-36.3375	0.688	-5.7925	0.388	-4.018	0.388	-3.80588
0.387	-7.01207	0.387	-4.31897	0.387	-36.475	0.687	-5.8175	0.387	-4.022	0.387	-3.81961
0.386	-7.11207	0.386	-4.35862	0.386	-36.7	0.686	-5.8475	0.386	-4.034	0.386	-3.83922
0.385	-7.22241	0.385	-4.39828	0.385	-36.975	0.685	-5.86375	0.385	-4.054	0.385	-3.86275
0.384	-7.32759	0.384	-4.42931	0.384	-37.15	0.684	-5.875	0.384	-4.07	0.384	-3.88039
0.383	-7.43793	0.383	-4.45517	0.383	-37.3	0.683	-5.89	0.383	-4.084	0.383	-3.9
0.382	-7.54828	0.382	-4.47931	0.382	-37.4125	0.682	-5.89875	0.382	-4.092	0.382	-3.91961
0.381	-7.64655	0.381	-4.50172	0.381	-37.45	0.681	-5.91625	0.381	-4.094	0.381	-3.93333
0.38	-7.76552	0.38	-4.54483	0.38	-37.5625	0.68	-5.945	0.38	-4.106	0.38	-3.95294
0.379	-7.90517	0.379	-4.60172	0.379	-37.7875	0.679	-5.96625	0.379	-4.128	0.379	-3.97843
0.378	-8.03448	0.378	-4.64828	0.378	-37.9375	0.678	-5.985	0.378	-4.146	0.378	-4
0.377	-8.16552	0.377	-4.69138	0.377	-38.05	0.677	-6.005	0.377	-4.166	0.377	-4.02353
0.376	-8.30517	0.376	-4.73103	0.376	-38.1375	0.676	-6.0225	0.376	-4.184	0.376	-4.04902
0.375	-8.43448	0.375	-4.76379	0.375	-38.1625	0.675	-6.04125	0.375	-4.198	0.375	-4.07059
0.374	-8.57586	0.374	-4.80862	0.374	-38.175	0.674	-6.07625	0.374	-4.216	0.374	-4.09216
0.373	-8.74483	0.373	-4.87414	0.373	-38.2625	0.673	-6.11125	0.373	-4.242	0.373	-4.12353
0.372	-8.90862	0.372	-4.93966	0.372	-38.375	0.672	-6.1375	0.372	-4.262	0.372	-4.15294
0.371	-9.06724	0.371	-5.00345	0.371	-38.4125	0.671	-6.155	0.371	-4.282	0.371	-4.18039
0.37	-9.23448	0.37	-5.06724	0.37	-38.45	0.67	-6.175	0.37	-4.304	0.37	-4.20784
0.369	-9.4069	0.369	-5.12414	0.369	-38.4625	0.669	-6.19125	0.369	-4.328	0.369	-4.23725
0.368	-9.58793	0.368	-5.17931	0.368	-38.3875	0.668	-6.22375	0.368	-4.35	0.368	-4.26471
0.367	-9.8	0.367	-5.25172	0.367	-38.4	0.667	-6.26875	0.367	-4.38	0.367	-4.30588
0.366	-10.0259	0.366	-5.33448	0.366	-38.4875	0.666	-6.3075	0.366	-4.418	0.366	-4.35098
0.365	-10.2345	0.365	-5.41034	0.365	-38.5	0.665	-6.3375	0.365	-4.452	0.365	-4.38627
0.364	-10.4414	0.364	-5.48448	0.364	-38.4875	0.664	-6.365	0.364	-4.488	0.364	-4.42353
0.363	-10.6517	0.363	-5.55862	0.363	-38.425	0.663	-6.3825	0.363	-4.526	0.363	-4.45882
0.362	-10.8552	0.362	-5.62759	0.362	-38.2625	0.662	-6.4025	0.362	-4.558	0.362	-4.4902
0.361	-11.0862	0.361	-5.71552	0.361	-38.1375	0.661	-6.43875	0.361	-4.592	0.361	-4.52941
0.36	-11.3621	0.36	-5.82759	0.36	-38.125	0.66	-6.4775	0.36	-4.636	0.36	-4.58039
0.359	-11.6345	0.359	-5.93621	0.359	-38.0875	0.659	-6.51375	0.359	-4.676	0.359	-4.62353
0.358	-11.9034	0.358	-6.03966	0.358	-38	0.658	-6.54875	0.358	-4.714	0.358	-4.66667
0.357	-12.1638	0.357	-6.13621	0.357	-37.8375	0.657	-6.58125	0.357	-4.758	0.357	-4.7098
0.356	-12.4103	0.356	-6.22586	0.356	-37.6375	0.656	-6.60625	0.356	-4.802	0.356	-4.75098
0.355	-12.6586	0.355	-6.32241	0.355	-37.425	0.655	-6.64	0.355	-4.848	0.355	-4.79804
0.354	-12.9586	0.354	-6.4431	0.354	-37.3	0.654	-6.68375	0.354	-4.906	0.354	-4.8549
0.353	-13.2759	0.353	-6.57241	0.353	-37.25	0.653	-6.72	0.353	-4.964	0.353	-4.91569
0.352	-13.5828	0.352	-6.7	0.352	-37.1125	0.652	-6.76	0.352	-5.016	0.352	-4.97059
0.351	-13.8897	0.351	-6.82759	0.351	-36.9	0.651	-6.8075	0.351	-5.066	0.351	-5.02157
0.35	-14.2017	0.35	-6.96034	0.35	-36.6875	0.65	-6.84	0.35	-5.116	0.35	-5.07059
0.349	-14.4931	0.349	-7.07931	0.349	-36.4125	0.649	-6.87625	0.349	-5.164	0.349	-5.11176
0.348	-14.8103	0.348	-7.21207	0.348	-36.1625	0.648	-6.9225	0.348	-5.22	0.348	-5.16078
0.347	-15.1586	0.347	-7.36207	0.347	-36.025	0.647	-6.96	0.347	-5.282	0.347	-5.21961
0.346	-15.4897	0.346	-7.50172	0.346	-35.8375	0.646	-6.99875	0.346	-5.34	0.346	-5.27059
0.345	-15.8293	0.345	-7.63966	0.345	-35.625	0.645	-7.04	0.345	-5.396	0.345	-5.32549
0.344	-16.1845	0.344	-7.78793	0.344	-35.4375	0.644	-7.06875	0.344	-5.462	0.344	-5.38431
0.343	-16.519	0.343	-7.92931	0.343	-35.175	0.643	-7.095	0.343	-5.526	0.343	-5.43725
0.342	-16.8552	0.342	-8.08793	0.342	-34.8625	0.642	-7.135	0.342	-5.592	0.342	-5.49804
0.341	-17.2259	0.341	-8.27931	0.341	-34.675	0.641	-7.18375	0.341	-5.67	0.341	-5.57059
0.34	-17.5862	0.34	-8.46897	0.34	-34.5125	0.64	-7.23375	0.34	-5.746	0.34	-5.63922
0.339	-17.9483	0.339	-8.63966	0.339	-34.3375	0.639	-7.28875	0.339	-5.818	0.339	-5.70392
0.338	-18.2931	0.338	-8.8069	0.338	-34.175	0.638	-7.34125	0.338	-5.898	0.338	-5.76275
0.337	-18.6379	0.337	-8.97069	0.337	-33.975	0.637	-7.3825	0.337	-5.98	0.337	-5.81765
0.336	-18.9655	0.336	-9.13448	0.336	-33.6875	0.636	-7.42875	0.336	-6.06	0.336	-5.86863
0.335	-19.3103	0.335	-9.32931	0.335	-33.475	0.635	-7.485	0.335	-6.15	0.335	-5.92941
0.334	-19.7069	0.334	-9.54483	0.334	-33.325	0.634	-7.5325	0.334	-6.25	0.334	-6.00196
0.333	-20.069	0.333	-9.7431	0.333	-33.1375	0.633	-7.57875	0.333	-6.338	0.333	-6.07059
0.332	-20.3966	0.332	-9.93793	0.332	-32.9375	0.632	-7.62375	0.332	-6.426	0.332	-6.14118
0.331	-20.7241	0.331	-10.131	0.331	-32.75	0.631	-7.66125	0.331	-6.524	0.331	-6.21373
0.33	-21	0.33	-10.3034	0.33	-32.525	0.63	-7.7	0.33	-6.616	0.33	-6.27451
0.329	-21.2931	0.329	-10.4966	0.329	-32.3625	0.629	-7.75625	0.329	-6.722	0.329	-6.34118
0.328	-21.6207	0.328	-10.731	0.328	-32.2875	0.628	-7.81125	0.328	-6.844	0.328	-6.42353
0.327	-21.931	0.327	-10.9672	0.327	-32.2	0.627	-7.86375	0.327	-6.956	0.327	-6.50196
0.326	-22.2586	0.326	-11.2	0.326	-32.0875	0.626	-7.9175	0.326	-7.068	0.326	-6.57647
0.325	-22.569	0.325	-11.4259	0.325	-31.975	0.625	-7.96875	0.325	-7.186	0.325	-6.65098
0.324	-22.8621	0.324	-11.6328	0.324	-31.8375	0.624	-8.01	0.324	-7.304	0.324	-6.71569
0.323	-23.069	0.323	-11.8293	0.323	-31.675	0.623	-8.06625	0.323	-7.422	0.323	-6.78039
0.322	-23.2931	0.322	-12.0603	0.322	-31.575	0.622	-8.1275	0.322	-7.562	0.322	-6.86275
0.321	-23.5172	0.321	-12.3034	0.321	-31.5125	0.621	-8.1775	0.321	-7.712	0.321	-6.94706
0.32	-23.7069	0.32	-12.531	0.32	-31.4125	0.62	-8.23	0.32	-7.86	0.32	-7.02353
0.319	-23.8966	0.319	-12.7517	0.319	-31.35	0.619	-8.295	0.319	-8.01	0.319	-7.09608
0.318	-24.0862	0.318	-12.9776	0.318	-31.2875	0.618	-8.3375	0.318	-8.158	0.318	-7.17255
0.317	-24.2241	0.317	-13.1793	0.317	-31.175	0.617	-8.3725	0.317	-8.29	0.317	-7.24706
0.316	-24.3966	0.316	-13.419	0.316	-31.075	0.616	-8.405	0.316	-8.442	0.316	-7.34118
0.315	-24.6034	0.315	-13.6948	0.315	-31.0375	0.615	-8.42375	0.315	-8.618	0.315	-7.46078
0.314	-24.7414	0.314	-13.9483	0.314	-30.975	0.614	-8.4575	0.314	-8.79	0.314	-7.56471
0.313	-24.8621	0.313	-14.1983	0.313	-30.9	0.613	-8.5375	0.313	-8.972	0.313	-7.66078
0.312	-24.9483	0.312	-14.4397	0.312	-30.825	0.612	-8.61875	0.312	-9.154	0.312	-7.74706
0.311	-24.9655	0.311	-14.6534	0.311	-30.7125	0.611	-8.69625	0.311	-9.326	0.311	-7.81765
0.31	-25	0.31	-14.8879	0.31	-30.5875	0.61	-8.7725	0.31	-9.518	0.31	-7.89804
0.309	-25.1034	0.309	-15.1552	0.309	-30.575	0.609	-8.835	0.309	-9.738	0.309	-8.00784
0.308	-25.2069	0.308	-15.4069	0.308	-30.5875	0.608	-8.885	0.308	-9.956	0.308	-8.11569
0.307	-25.2586	0.307	-15.6431	0.307	-30.5375	0.607	-8.94625	0.307	-10.17	0.307	-8.22157
0.306	-25.2759	0.306	-15.8534	0.306	-30.425	0.606	-9.00125	0.306	-10.372	0.306	-8.31765
0.305	-25.2586	0.305	-16.0586	0.305	-30.2625	0.605	-9.0475	0.305	-10.57	0.305	-8.41176
0.304	-25.2069	0.304	-16.2552	0.304	-30.0375	0.604	-9.0975	0.304	-10.768	0.304	-8.50588
0.303	-25.2069	0.303	-16.4897	0.303	-29.8875	0.603	-9.15375	0.303	-11	0.303	-8.62745
0.302	-25.2586	0.302	-16.7534	0.302	-29.825	0.602	-9.2	0.302	-11.26	0.302	-8.76078
0.301	-25.2586	0.301	-16.9897	0.301	-29.7125	0.601	-9.25125	0.301	-11.514	0.301	-8.87451
0.3	-25.2586	0.3	-17.2121	0.3	-29.6	0.6	-9.3075	0.3	-11.768	0.3	-8.97451
0.299	-25.2586	0.299	-17.431	0.299	-29.4625	0.599	-9.35375	0.299	-12.034	0.299	-9.08235
0.298	-25.2069	0.298	-17.6207	0.298	-29.275	0.598	-9.39875	0.298	-12.282	0.298	-9.17647
0.297	-25.1897	0.297	-17.8103	0.297	-29.1	0.597	-9.455	0.297	-12.55	0.297	-9.29412
0.296	-25.2586	0.296	-18.0345	0.296	-29	0.596	-9.50875	0.296	-12.854	0.296	-9.43725
0.295	-25.2759	0.295	-18.2241	0.295	-28.875	0.595	-9.56	0.295	-13.156	0.295	-9.56471
0.294	-25.2759	0.294	-18.431	0.294	-28.7375	0.594	-9.60875	0.294	-13.466	0.294	-9.68627
0.293	-25.2759	0.293	-18.6379	0.293	-28.5875	0.593	-9.6475	0.293	-13.792	0.293	-9.80784
0.292	-25.2759	0.292	-18.8276	0.292	-28.4	0.592	-9.6775	0.292	-14.1	0.292	-9.91176
0.291	-25.3276	0.291	-19.0172	0.291	-28.2	0.591	-9.72375	0.291	-14.406	0.291	-10.0216
0.29	-25.4655	0.29	-19.2241	0.29	-28.075	0.59	-9.7825	0.29	-14.75	0.29	-10.1627
0.289	-25.6207	0.289	-19.4483	0.289	-27.9625	0.589	-9.83125	0.289	-15.114	0.289	-10.3176
0.288	-25.6897	0.288	-19.6379	0.288	-27.8125	0.588	-9.875	0.288	-15.474	0.288	-10.4627
0.287	-25.7241	0.287	-19.7931	0.287	-27.625	0.587	-9.9125	0.287	-15.844	0.287	-10.6039
0.286	-25.7759	0.286	-19.9483	0.286	-27.425	0.586	-9.93875	0.286	-16.218	0.286	-10.7373
0.285	-25.7931	0.285	-20.1034	0.285	-27.175	0.585	-9.9725	0.285	-16.574	0.285	-10.8569
0.284	-25.9138	0.284	-20.2931	0.284	-26.9625	0.584	-10.0187	0.284	-16.974	0.284	-10.998
0.283	-26.1034	0.283	-20.5345	0.283	-26.8	0.583	-10.0562	0.283	-17.422	0.283	-11.1725
0.282	-26.2414	0.282	-20.7241	0.282	-26.5875	0.582	-10.0875	0.282	-17.856	0.282	-11.3333
0.281	-26.3448	0.281	-20.8793	0.281	-26.325	0.581	-10.1162	0.281	-18.304	0.281	-11.4863
0.28	-26.4483	0.28	-21.0172	0.28	-26.025	0.58	-10.1363	0.28	-18.77	0.28	-11.6275
0.279	-26.5	0.279	-21.1379	0.279	-25.675	0.579	-10.1525	0.279	-19.222	0.279	-11.7529
0.278	-26.5862	0.278	-21.3103	0.278	-25.325	0.578	-10.1813	0.278	-19.71	0.278	-11.8824
0.277	-26.7931	0.277	-21.5345	0.277	-25.05	0.577	-10.215	0.277	-20.26	0.277	-12.051
0.276	-26.9828	0.276	-21.7414	0.276	-24.8	0.576	-10.2388	0.276	-20.82	0.276	-12.2176
0.275	-27.1379	0.275	-21.8793	0.275	-24.5375	0.575	-10.2625	0.275	-21.38	0.275	-12.3686
0.274	-27.2586	0.274	-22	0.274	-24.25	0.574	-10.28	0.274	-21.96	0.274	-12.5176
0.273	-27.3621	0.273	-22.1207	0.273	-23.9375	0.573	-10.2825	0.273	-22.54	0.273	-12.6686
0.272	-27.431	0.272	-22.2241	0.272	-23.5625	0.572	-10.295	0.272	-23.12	0.272	-12.8098
0.271	-27.5862	0.271	-22.4138	0.271	-23.2625	0.571	-10.32	0.271	-23.78	0.271	-12.9843
0.27	-27.8276	0.27	-22.6379	0.27	-23.0375	0.57	-10.3337	0.27	-24.5	0.27	-13.1745
0.269	-27.9655	0.269	-22.8103	0.269	-22.8	0.569	-10.3512	0.269	-25.2	0.269	-13.3353
0.268	-28.1034	0.268	-22.931	0.268	-22.5625	0.568	-10.3625	0.268	-25.96	0.268	-13.498
0.267	-28.2069	0.267	-23.069	0.267	-22.3375	0.567	-10.3575	0.267	-26.74	0.267	-13.6686
0.266	-28.2414	0.266	-23.1552	0.266	-22.0625	0.566	-10.3562	0.266	-27.48	0.266	-13.8157
0.265	-28.3276	0.265	-23.2931	0.265	-21.8375	0.565	-10.3725	0.265	-28.28	0.265	-13.9863
0.264	-28.5	0.264	-23.5172	0.264	-21.6875	0.564	-10.385	0.264	-29.14	0.264	-14.2039
0.263	-28.6379	0.263	-23.7241	0.263	-21.5	0.563	-10.3963	0.263	-30.02	0.263	-14.4059
0.262	-28.7586	0.262	-23.8793	0.262	-21.3	0.562	-10.3938	0.262	-30.92	0.262	-14.6118
0.261	-28.8621	0.261	-23.9828	0.261	-21.1	0.561	-10.3775	0.261	-31.82	0.261	-14.8078
0.26	-28.9138	0.26	-24.0517	0.26	-20.9125	0.56	-10.3525	0.26	-32.7	0.26	-14.9784
0.259	-28.9655	0.259	-24.1724	0.259	-20.7375	0.559	-10.34	0.259	-33.58	0.259	-15.149
0.258	-29.1034	0.258	-24.4138	0.258	-20.65	0.558	-10.3425	0.258	-34.56	0.258	-15.3745
0.257	-29.2759	0.257	-24.6724	0.257	-20.575	0.557	-10.34	0.257	-35.6	0.257	-15.6235
0.256	-29.4138	0.256	-24.8793	0.256	-20.4375	0.556	-10.3337	0.256	-36.62	0.256	-15.8745
0.255	-29.5172	0.255	-25.0172	0.255	-20.2875	0.555	-10.32	0.255	-37.6	0.255	-16.1216
0.254	-29.5862	0.254	-25.1207	0.254	-20.1125	0.554	-10.2913	0.254	-38.54	0.254	-16.3667
0.253	-29.569	0.253	-25.1724	0.253	-19.925	0.553	-10.2637	0.253	-39.38	0.253	-16.5902
0.252	-29.6207	0.252	-25.2759	0.252	-19.8	0.552	-10.2475	0.252	-40.32	0.252	-16.8412
0.251	-29.7414	0.251	-25.4655	0.251	-19.725	0.551	-10.2287	0.251	-41.36	0.251	-17.1196
0.25	-29.8103	0.25	-25.6207	0.25	-19.6125	0.55	-10.2088	0.25	-42.36	0.25	-17.3725
0.249	-29.8621	0.249	-25.7759	0.249	-19.5	0.549	-10.19	0.249	-43.34	0.249	-17.6235
0.248	-29.8966	0.248	-25.931	0.248	-19.375	0.548	-10.1637	0.248	-44.28	0.248	-17.8902
0.247	-29.9138	0.247	-26.0172	0.247	-19.2375	0.547	-10.1325	0.247	-45.12	0.247	-18.1392
0.246	-29.9655	0.246	-26.1207	0.246	-19.1125	0.546	-10.1137	0.246	-45.92	0.246	-18.4137
0.245	-30.1379	0.245	-26.2759	0.245	-19.025	0.545	-10.0962	0.245	-46.8	0.245	-18.7412
0.244	-30.2931	0.244	-26.4483	0.244	-18.95	0.544	-10.0712	0.244	-47.7	0.244	-19.0686
0.243	-30.3793	0.243	-26.5862	0.243	-18.875	0.543	-10.0425	0.243	-48.56	0.243	-19.3922
0.242	-30.431	0.242	-26.7241	0.242	-18.775	0.542	-10.0075	0.242	-49.44	0.242	-19.7059
0.241	-30.4483	0.241	-26.8621	0.241	-18.6875	0.541	-9.96	0.241	-50.32	0.241	-20
0.24	-30.431	0.24	-26.9483	0.24	-18.5875	0.54	-9.91875	0.24	-51.08	0.24	-20.2549
0.239	-30.5345	0.239	-27.0862	0.239	-18.525	0.539	-9.89125	0.239	-51.9	0.239	-20.5882
0.238	-30.6897	0.238	-27.2759	0.238	-18.4875	0.538	-9.86125	0.238	-52.8	0.238	-20.9804
0.237	-30.7931	0.237	-27.3793	0.237	-18.4125	0.537	-9.83375	0.237	-53.62	0.237	-21.3529
0.236	-30.8621	0.236	-27.5	0.236	-18.325	0.536	-9.8	0.236	-54.44	0.236	-21.7255
0.235	-30.9138	0.235	-27.6207	0.235	-18.2375	0.535	-9.755	0.235	-55.28	0.235	-22.0784
0.234	-30.931	0.234	-27.7069	0.234	-18.1125	0.534	-9.7075	0.234	-56	0.234	-22.3922
0.233	-30.9828	0.233	-27.8103	0.233	-18.025	0.533	-9.67625	0.233	-56.78	0.233	-22.7255
0.232	-31.1034	0.232	-28	0.232	-17.9625	0.532	-9.645	0.232	-57.68	0.232	-23.1373
0.231	-31.2241	0.231	-28.1207	0.231	-17.8875	0.531	-9.61125	0.231	-58.56	0.231	-23.549
0.23	-31.2759	0.23	-28.2069	0.23	-17.825	0.53	-9.56875	0.23	-59.42	0.23	-23.9216
0.229	-31.3276	0.229	-28.3103	0.229	-17.775	0.529	-9.51875	0.229	-60.26	0.229	-24.2745
0.228	-31.3621	0.228	-28.3966	0.228	-17.7125	0.528	-9.4625	0.228	-61.04	0.228	-24.6078
0.227	-31.3621	0.227	-28.4655	0.227	-17.6625	0.527	-9.42	0.227	-61.78	0.227	-24.9412
0.226	-31.431	0.226	-28.6207	0.226	-17.625	0.526	-9.39	0.226	-62.58	0.226	-25.3725
0.225	-31.569	0.225	-28.7759	0.225	-17.575	0.525	-9.35375	0.225	-63.4	0.225	-25.8431
0.224	-31.6379	0.224	-28.8621	0.224	-17.5	0.524	-9.3125	0.224	-64.12	0.224	-26.2941
0.223	-31.6897	0.223	-28.9483	0.223	-17.425	0.523	-9.27	0.223	-64.76	0.223	-26.6863
0.222	-31.7586	0.222	-29.0345	0.222	-17.3625	0.522	-9.21625	0.222	-65.4	0.222	-27.0784
0.221	-31.7586	0.221	-29.0862	0.221	-17.275	0.521	-9.1675	0.221	-65.94	0.221	-27.3922
0.22	-31.8103	0.22	-29.1897	0.22	-17.2375	0.52	-9.135	0.22	-66.5	0.22	-27.8039
0.219	-31.9483	0.219	-29.3793	0.219	-17.2125	0.519	-9.095	0.219	-67.16	0.219	-28.2941
0.218	-32.0172	0.218	-29.4655	0.218	-17.175	0.518	-9.05375	0.218	-67.68	0.218	-28.7451
0.217	-32.1034	0.217	-29.5517	0.217	-17.125	0.517	-9.00875	0.217	-68.08	0.217	-29.2157
0.216	-32.1724	0.216	-29.6207	0.216	-17.075	0.516	-8.955	0.216	-68.4	0.216	-29.7059
0.215	-32.1897	0.215	-29.6552	0.215	-16.9875	0.515	-8.90125	0.215	-68.62	0.215	-30.1176
0.214	-32.2241	0.214	-29.7069	0.214	-16.9125	0.514	-8.8625	0.214	-68.82	0.214	-30.5294
0.213	-32.3448	0.213	-29.8621	0.213	-16.875	0.513	-8.82625	0.213	-69.14	0.213	-31
0.212	-32.431	0.212	-29.9828	0.212	-16.8625	0.512	-8.785	0.212	-69.42	0.212	-31.4902
0.211	-32.4655	0.211	-30.069	0.211	-16.825	0.511	-8.73875	0.211	-69.5	0.211	-31.9412
0.21	-32.5517	0.21	-30.1897	0.21	-16.8	0.51	-8.69125	0.21	-69.54	0.21	-32.4314
0.209	-32.6379	0.209	-30.2931	0.209	-16.7375	0.509	-8.6375	0.209	-69.54	0.209	-32.9216
0.208	-32.6207	0.208	-30.2759	0.208	-16.6375	0.508	-8.59375	0.208	-69.32	0.208	-33.2941
0.207	-32.5517	0.207	-30.2414	0.207	-16.5375	0.507	-8.56	0.207	-68.98	0.207	-33.6275
0.206	-32.4483	0.206	-30.1552	0.206	-16.4375	0.506	-8.52	0.206	-68.58	0.206	-33.9608
0.205	-32.2931	0.205	-30.069	0.205	-16.325	0.505	-8.47375	0.205	-67.96	0.205	-34.2353
0.204	-32.3276	0.204	-30.1379	0.204	-16.275	0.504	-8.4275	0.204	-67.56	0.204	-34.7059
0.203	-32.6034	0.203	-30.4138	0.203	-16.2875	0.503	-8.37125	0.203	-67.5	0.203	-35.3922
0.202	-32.8793	0.202	-30.6207	0.202	-16.3125	0.502	-8.32	0.202	-67.4	0.202	-36.0588
0.201	-33.1207	0.201	-30.8103	0.201	-16.3375	0.501	-8.28375	0.201	-67.3	0.201	-36.7059
0.2	-33.3103	0.2	-31	0.2	-16.35	0.5	-8.245	0.2	-67.2	0.2	-37.3333
0.199	-33.3621	0.199	-31.069	0.199	-16.3125	0.499	-8.20375	0.199	-66.86	0.199	-37.8039
0.198	-33.3966	0.198	-31.1379	0.198	-16.25	0.498	-8.1625	0.198	-66.42	0.198	-38.2941
0.197	-33.4483	0.197	-31.2069	0.197	-16.2125	0.497	-8.11625	0.197	-65.96	0.197	-38.8039
0.196	-33.4828	0.196	-31.2414	0.196	-16.1625	0.496	-8.07125	0.196	-65.42	0.196	-39.2941
0.195	-33.5	0.195	-31.2759	0.195	-16.1125	0.495	-8.04125	0.195	-64.86	0.195	-39.7647
0.194	-33.6379	0.194	-31.3793	0.194	-16.0875	0.494	-8.015	0.194	-64.52	0.194	-40.3333
0.193	-33.8276	0.193	-31.5	0.193	-16.05	0.493	-7.97875	0.193	-64.26	0.193	-40.9412
0.192	-33.931	0.192	-31.569	0.192	-16.0125	0.492	-7.94	0.192	-63.92	0.192	-41.5098
0.191	-34	0.191	-31.6552	0.191	-15.975	0.491	-7.8975	0.191	-63.52	0.191	-42.0784
0.19	-34.0172	0.19	-31.7241	0.19	-15.9375	0.49	-7.84875	0.19	-63.08	0.19	-42.6471
0.189	-34	0.189	-31.7414	0.189	-15.8875	0.489	-7.81	0.189	-62.56	0.189	-43.1176
0.188	-34.069	0.188	-31.8103	0.188	-15.85	0.488	-7.78125	0.188	-62.2	0.188	-43.6275
0.187	-34.2586	0.187	-31.9483	0.187	-15.85	0.487	-7.75	0.187	-62.04	0.187	-44.2353
0.186	-34.3966	0.186	-32.0517	0.186	-15.8125	0.486	-7.715	0.186	-61.84	0.186	-44.7647
0.185	-34.5172	0.185	-32.1379	0.185	-15.7875	0.485	-7.6775	0.185	-61.62	0.185	-45.2745
0.184	-34.6034	0.184	-32.2241	0.184	-15.75	0.484	-7.63375	0.184	-61.4	0.184	-45.7647
0.183	-34.6379	0.183	-32.2586	0.183	-15.7	0.483	-7.5925	0.183	-61.14	0.183	-46.1961
0.182	-34.7414	0.182	-32.3276	0.182	-15.65	0.482	-7.56375	0.182	-61.02	0.182	-46.6471
0.181	-34.9138	0.181	-32.4655	0.181	-15.6375	0.481	-7.5375	0.181	-61.1	0.181	-47.2157
0.18	-35.0862	0.18	-32.6207	0.18	-15.6375	0.48	-7.51	0.18	-61.3	0.18	-47.7843
0.179	-35.1897	0.179	-32.7241	0.179	-15.6125	0.479	-7.4825	0.179	-61.46	0.179	-48.2745
0.178	-35.2241	0.178	-32.7759	0.178	-15.6	0.478	-7.455	0.178	-61.6	0.178	-48.6471
0.177	-35.2759	0.177	-32.8276	0.177	-15.575	0.477	-7.42	0.177	-61.76	0.177	-49.0196
0.176	-35.3103	0.176	-32.8621	0.176	-15.55	0.476	-7.39	0.176	-61.98	0.176	-49.3137
0.175	-35.4138	0.175	-32.9828	0.175	-15.5375	0.475	-7.3675	0.175	-62.4	0.175	-49.6863
0.174	-35.6034	0.174	-33.1724	0.174	-15.5375	0.474	-7.33875	0.174	-62.98	0.174	-50.1569
0.173	-35.7241	0.173	-33.3103	0.173	-15.525	0.473	-7.315	0.173	-63.42	0.173	-50.549
0.172	-35.8448	0.172	-33.4138	0.172	-15.5125	0.472	-7.2925	0.172	-63.8	0.172	-50.8627
0.171	-35.9828	0.171	-33.569	0.171	-15.5	0.471	-7.26375	0.171	-64.16	0.171	-51.1569
0.17	-36.0172	0.17	-33.6379	0.17	-15.4625	0.47	-7.2375	0.17	-64.52	0.17	-51.3333
0.169	-36.0517	0.169	-33.7241	0.169	-15.4375	0.469	-7.2225	0.169	-64.98	0.169	-51.5098
0.168	-36.1379	0.168	-33.8793	0.168	-15.45	0.468	-7.205	0.168	-65.54	0.168	-51.7843
0.167	-36.2069	0.167	-33.9828	0.167	-15.4375	0.467	-7.18625	0.167	-65.94	0.167	-52
0.166	-36.2759	0.166	-34.1034	0.166	-15.45	0.466	-7.16625	0.166	-66.2	0.166	-52.1765
0.165	-36.3448	0.165	-34.2414	0.165	-15.45	0.465	-7.14625	0.165	-66.4	0.165	-52.3725
0.164	-36.3621	0.164	-34.3621	0.164	-15.425	0.464	-7.125	0.164	-66.5	0.164	-52.4902
0.163	-36.3448	0.163	-34.431	0.163	-15.4	0.463	-7.11625	0.163	-66.48	0.163	-52.6078
0.162	-36.3621	0.162	-34.5862	0.162	-15.4	0.462	-7.115	0.162	-66.54	0.162	-52.8627
0.161	-36.4483	0.161	-34.7586	0.161	-15.4125	0.461	-7.105	0.161	-66.62	0.161	-53.1569
0.16	-36.5	0.16	-34.931	0.16	-15.425	0.46	-7.0875	0.16	-66.6	0.16	-53.3529
0.159	-36.5345	0.159	-35.1034	0.159	-15.4375	0.459	-7.07375	0.159	-66.6	0.159	-53.5294
0.158	-36.569	0.158	-35.2586	0.158	-15.4375	0.458	-7.055	0.158	-66.64	0.158	-53.6667
0.157	-36.5	0.157	-35.3448	0.157	-15.4125	0.457	-7.04875	0.157	-66.58	0.157	-53.7843
0.156	-36.4828	0.156	-35.5	0.156	-15.4125	0.456	-7.05625	0.156	-66.74	0.156	-54.0196
0.155	-36.569	0.155	-35.7241	0.155	-15.4375	0.455	-7.0575	0.155	-67.12	0.155	-54.4314
0.154	-36.6034	0.154	-35.9138	0.154	-15.4625	0.454	-7.0525	0.154	-67.44	0.154	-54.7843
0.153	-36.6034	0.153	-36.0517	0.153	-15.475	0.453	-7.04375	0.153	-67.7	0.153	-55.0588
0.152	-36.5345	0.152	-36.1897	0.152	-15.475	0.452	-7.03	0.152	-67.94	0.152	-55.2745
0.151	-36.3793	0.151	-36.2586	0.151	-15.45	0.451	-7.01875	0.151	-68.1	0.151	-55.3922
0.15	-36.2414	0.15	-36.3621	0.15	-15.4375	0.45	-7.02625	0.15	-68.3	0.15	-55.4902
0.149	-36.2586	0.149	-36.6034	0.149	-15.475	0.449	-7.0425	0.149	-68.74	0.149	-55.7451
0.148	-36.3448	0.148	-36.8448	0.148	-15.5	0.448	-7.0525	0.148	-69.26	0.148	-56.0588
0.147	-36.3966	0.147	-37	0.147	-15.525	0.447	-7.05875	0.147	-69.74	0.147	-56.3137
0.146	-36.3793	0.146	-37.1379	0.146	-15.5375	0.446	-7.0625	0.146	-70.24	0.146	-56.5686
0.145	-36.3448	0.145	-37.2586	0.145	-15.525	0.445	-7.0575	0.145	-70.66	0.145	-56.8039
0.144	-36.2241	0.144	-37.3276	0.144	-15.5	0.444	-7.065	0.144	-70.86	0.144	-56.9216
0.143	-36.2069	0.143	-37.5172	0.143	-15.5125	0.443	-7.08875	0.143	-71.08	0.143	-57.1373
0.142	-36.2931	0.142	-37.7931	0.142	-15.5375	0.442	-7.10625	0.142	-71.42	0.142	-57.4118
0.141	-36.3448	0.141	-38.0172	0.141	-15.5625	0.441	-7.12	0.141	-71.62	0.141	-57.5882
0.14	-36.3966	0.14	-38.2241	0.14	-15.5875	0.44	-7.135	0.14	-71.78	0.14	-57.7059
0.139	-36.4828	0.139	-38.4483	0.139	-15.625	0.439	-7.14125	0.139	-71.88	0.139	-57.8431
0.138	-36.4655	0.138	-38.5862	0.138	-15.6375	0.438	-7.15375	0.138	-71.72	0.138	-57.8824
0.137	-36.4828	0.137	-38.7759	0.137	-15.6625	0.437	-7.1875	0.137	-71.58	0.137	-58.0392
0.136	-36.5517	0.136	-39.0517	0.136	-15.7125	0.436	-7.22	0.136	-71.58	0.136	-58.3137
0.135	-36.6034	0.135	-39.2759	0.135	-15.7625	0.435	-7.24875	0.135	-71.5	0.135	-58.549
0.134	-36.6897	0.134	-39.4655	0.134	-15.8125	0.434	-7.275	0.134	-71.32	0.134	-58.7059
0.133	-36.8103	0.133	-39.6724	0.133	-15.8375	0.433	-7.295	0.133	-71.06	0.133	-58.7843
0.132	-36.9138	0.132	-39.8103	0.132	-15.8375	0.432	-7.31375	0.132	-70.68	0.132	-58.7647
0.131	-36.9655	0.131	-39.9483	0.131	-15.8375	0.431	-7.35125	0.131	-70.2	0.131	-58.7451
0.13	-37.1207	0.13	-40.1552	0.13	-15.875	0.43	-7.4	0.13	-69.88	0.13	-58.8824
0.129	-37.3276	0.129	-40.3966	0.129	-15.9375	0.429	-7.4425	0.129	-69.58	0.129	-59.0392
0.128	-37.4655	0.128	-40.6034	0.128	-15.9875	0.428	-7.4825	0.128	-69.16	0.128	-59.1373
0.127	-37.569	0.127	-40.8276	0.127	-16.0375	0.427	-7.52	0.127	-68.64	0.127	-59.1176
0.126	-37.6207	0.126	-41.0345	0.126	-16.0875	0.426	-7.54875	0.126	-68	0.126	-59.0196
0.125	-37.6034	0.125	-41.1552	0.125	-16.1	0.425	-7.58625	0.125	-67.16	0.125	-58.7843
0.124	-37.6724	0.124	-41.2931	0.124	-16.15	0.424	-7.63875	0.124	-66.4	0.124	-58.6471
0.123	-37.8966	0.123	-41.4828	0.123	-16.225	0.423	-7.68625	0.123	-65.76	0.123	-58.6667
0.122	-38.069	0.122	-41.6552	0.122	-16.2875	0.422	-7.7375	0.122	-65.06	0.122	-58.7255
0.121	-38.2069	0.121	-41.8276	0.121	-16.35	0.421	-7.79375	0.121	-64.28	0.121	-58.7255
0.12	-38.2931	0.12	-42.0345	0.12	-16.4125	0.42	-7.84625	0.12	-63.46	0.12	-58.6863
0.119	-38.2414	0.119	-42.1552	0.119	-16.4375	0.419	-7.89875	0.119	-62.52	0.119	-58.4902
0.118	-38.1724	0.118	-42.2586	0.118	-16.475	0.418	-7.965	0.118	-61.58	0.118	-58.1961
0.117	-38.2414	0.117	-42.3966	0.117	-16.5375	0.417	-8.03125	0.117	-60.78	0.117	-58.0392
0.116	-38.3448	0.116	-42.5172	0.116	-16.6	0.416	-8.09	0.116	-59.94	0.116	-57.9216
0.115	-38.4138	0.115	-42.569	0.115	-16.675	0.415	-8.1425	0.115	-59	0.115	-57.7647
0.114	-38.4483	0.114	-42.6207	0.114	-16.7375	0.414	-8.19375	0.114	-58.02	0.114	-57.5882
0.113	-38.4655	0.113	-42.6379	0.113	-16.8	0.413	-8.25125	0.113	-56.98	0.113	-57.3922
0.112	-38.431	0.112	-42.6207	0.112	-16.8625	0.412	-8.34375	0.112	-55.96	0.112	-57.0784
0.111	-38.5	0.111	-42.6552	0.111	-16.9375	0.411	-8.46375	0.111	-55.06	0.111	-56.8431
0.11	-38.6379	0.11	-42.7759	0.11	-17.0375	0.41	-8.5725	0.11	-54.28	0.11	-56.7451
0.109	-38.7069	0.109	-42.7759	0.109	-17.125	0.409	-8.655	0.109	-53.4	0.109	-56.5882
0.108	-38.7586	0.108	-42.7586	0.108	-17.2	0.408	-8.70625	0.108	-52.46	0.108	-56.3922
0.107	-38.7759	0.107	-42.7069	0.107	-17.2875	0.407	-8.74625	0.107	-51.5	0.107	-56.1765
0.106	-38.7241	0.106	-42.5345	0.106	-17.35	0.406	-8.80125	0.106	-50.52	0.106	-55.8431
0.105	-38.7586	0.105	-42.4138	0.105	-17.4375	0.405	-8.8875	0.105	-49.68	0.105	-55.5686
0.104	-38.931	0.104	-42.3621	0.104	-17.575	0.404	-8.98	0.104	-48.98	0.104	-55.4314
0.103	-39.0862	0.103	-42.2759	0.103	-17.7125	0.403	-9.065	0.103	-48.28	0.103	-55.2941
0.102	-39.1897	0.102	-42.1897	0.102	-17.85	0.402	-9.1425	0.102	-47.56	0.102	-55.1176
0.101	-39.2241	0.101	-42.069	0.101	-17.9625	0.401	-9.22375	0.101	-46.8	0.101	-54.8824
0.1	-39.1724	0.1	-41.8621	0.1	-18.05	0.4	-9.30125	0.1	-46.04	0.1	-54.6078
0.099	-39.1207	0.099	-41.6207	0.099	-18.125	0.399	-9.4	0.099	-45.28	0.099	-54.3137
0.098	-39.1724	0.098	-41.4138	0.098	-18.25	0.398	-9.51375	0.098	-44.62	0.098	-54.1569
0.097	-39.2931	0.097	-41.2759	0.097	-18.4125	0.397	-9.61125	0.097	-44.04	0.097	-54.1176
0.096	-39.3793	0.096	-41.0862	0.096	-18.575	0.396	-9.70625	0.096	-43.44	0.096	-54.0196
0.095	-39.4655	0.095	-40.8966	0.095	-18.7375	0.395	-9.8025	0.095	-42.86	0.095	-53.8627
0.094	-39.5345	0.094	-40.7069	0.094	-18.875	0.394	-9.885	0.094	-42.36	0.094	-53.7255
0.093	-39.5517	0.093	-40.4483	0.093	-19	0.393	-9.9875	0.093	-41.84	0.093	-53.4902
0.092	-39.6207	0.092	-40.2414	0.092	-19.1625	0.392	-10.1162	0.092	-41.36	0.092	-53.3725
0.091	-39.7414	0.091	-40.1552	0.091	-19.375	0.391	-10.225	0.091	-41	0.091	-53.3922
0.09	-39.8276	0.09	-40.0345	0.09	-19.575	0.39	-10.3225	0.09	-40.6	0.09	-53.3922
0.089	-39.9138	0.089	-39.8966	0.089	-19.775	0.389	-10.4162	0.089	-40.24	0.089	-53.3922
0.088	-40.0345	0.088	-39.7759	0.088	-19.9875	0.388	-10.5062	0.088	-39.98	0.088	-53.3922
0.087	-40.1379	0.087	-39.569	0.087	-20.2	0.387	-10.6025	0.087	-39.7	0.087	-53.3333
0.086	-40.2414	0.086	-39.3966	0.086	-20.425	0.386	-10.73	0.086	-39.48	0.086	-53.3333
0.085	-40.3966	0.085	-39.3448	0.085	-20.7	0.385	-10.86	0.085	-39.38	0.085	-53.5098
0.084	-40.569	0.084	-39.3103	0.084	-20.975	0.384	-10.9712	0.084	-39.3	0.084	-53.7255
0.083	-40.7069	0.083	-39.2414	0.083	-21.2375	0.383	-11.0737	0.083	-39.24	0.083	-53.9216
0.082	-40.8621	0.082	-39.1724	0.082	-21.525	0.382	-11.1787	0.082	-39.22	0.082	-54.098
0.081	-41.0172	0.081	-39.069	0.081	-21.825	0.381	-11.27	0.081	-39.26	0.081	-54.2549
0.08	-41.1379	0.08	-38.9138	0.08	-22.1375	0.38	-11.3812	0.08	-39.32	0.08	-54.3922
0.079	-41.3448	0.079	-38.8966	0.079	-22.4875	0.379	-11.5162	0.079	-39.52	0.079	-54.6667
0.078	-41.6207	0.078	-38.9655	0.078	-22.8875	0.378	-11.6325	0.078	-39.84	0.078	-55.098
0.077	-41.8621	0.077	-39.0345	0.077	-23.2625	0.377	-11.755	0.077	-40.12	0.077	-55.5098
0.076	-42.1034	0.076	-39.0862	0.076	-23.6625	0.376	-11.8825	0.076	-40.46	0.076	-55.9412
0.075	-42.3966	0.075	-39.1552	0.075	-24.1	0.375	-11.9913	0.075	-40.82	0.075	-56.3922
0.074	-42.6207	0.074	-39.1379	0.074	-24.525	0.374	-12.095	0.074	-41.18	0.074	-56.8235
0.073	-42.8966	0.073	-39.2414	0.073	-24.975	0.373	-12.2175	0.073	-41.64	0.073	-57.3333
0.072	-43.2931	0.072	-39.4655	0.072	-25.5	0.372	-12.3313	0.072	-42.26	0.072	-58.0196
0.071	-43.7241	0.071	-39.7241	0.071	-26.0375	0.371	-12.4538	0.071	-42.9	0.071	-58.7451
0.07	-44.1724	0.07	-39.9828	0.07	-26.6125	0.37	-12.575	0.07	-43.6	0.07	-59.5098
0.069	-44.6379	0.069	-40.2586	0.069	-27.2125	0.369	-12.7	0.069	-44.32	0.069	-60.3137
0.068	-45.1034	0.068	-40.5172	0.068	-27.8375	0.368	-12.8	0.068	-45.08	0.068	-61.1373
0.067	-45.5862	0.067	-40.7759	0.067	-28.475	0.367	-12.925	0.067	-45.9	0.067	-62.0196
0.066	-46.1724	0.066	-41.1379	0.066	-29.2	0.366	-13.0625	0.066	-46.82	0.066	-63.0588
0.065	-46.8621	0.065	-41.5862	0.065	-29.9875	0.365	-13.175	0.065	-47.86	0.065	-64.1961
0.064	-47.569	0.064	-42	0.064	-30.8125	0.364	-13.2875	0.064	-48.9	0.064	-65.3922
0.063	-48.3103	0.063	-42.4828	0.063	-31.6875	0.363	-13.4125	0.063	-50	0.063	-66.6667
0.062	-49.1724	0.062	-43.0517	0.062	-32.625	0.362	-13.5	0.062	-51.18	0.062	-68.0588
0.061	-50.069	0.061	-43.6379	0.061	-33.5875	0.361	-13.625	0.061	-52.38	0.061	-69.4902
0.06	-51.069	0.06	-44.3448	0.06	-34.65	0.36	-13.7875	0.06	-53.7	0.06	-71.0392
0.059	-52.1897	0.059	-45.1897	0.059	-35.825	0.359	-13.925	0.059	-55.18	0.059	-72.8431
0.058	-53.3276	0.058	-46.0172	0.058	-37.0625	0.358	-14.0375	0.058	-56.68	0.058	-74.7059
0.057	-54.5345	0.057	-46.8966	0.057	-38.3875	0.357	-14.1375	0.057	-58.32	0.057	-76.6863
0.056	-55.8793	0.056	-47.8276	0.056	-39.7625	0.356	-14.225	0.056	-60.06	0.056	-78.7843
0.055	-57.3103	0.055	-48.7931	0.055	-41.1875	0.355	-14.325	0.055	-61.9	0.055	-80.9412
0.054	-58.8966	0.054	-49.8793	0.054	-42.725	0.354	-14.45	0.054	-63.96	0.054	-83.2745
0.053	-60.6552	0.053	-51.1207	0.053	-44.4125	0.353	-14.5875	0.053	-66.28	0.053	-85.902
0.052	-62.6034	0.052	-52.5172	0.052	-46.2375	0.352	-14.7125	0.052	-68.84	0.052	-88.7255
0.051	-64.7241	0.051	-54.0517	0.051	-48.1875	0.351	-14.825	0.051	-71.66	0.051	-91.8039
0.05	-47.6207	0.05	-37.431	0.05	-38.6125	0.35	-14.95	0.05	-50.22	0.05	-73.451
0.051	-24.1724	0.051	-18.5	0.051	-23.6125	0.349	-15.05	0.051	-23.3	0.051	-45
0.052	-6.00517	0.052	-3.87414	0.052	-11.8425	0.348	-15.15	0.052	-2.582	0.052	-22.7647
0.053	6.89483	0.053	6.47069	0.053	-3.29875	0.347	-15.2875	0.053	11.904	0.053	-6.72549
0.054	12.6707	0.054	10.9293	0.054	0.94825	0.346	-15.4	0.054	17.934	0.054	0.982745
0.055	15.0707	0.055	12.7466	0.055	3.05875	0.345	-15.5125	0.055	20.02	0.055	4.66667
0.056	16.4397	0.056	13.9345	0.056	4.4225	0.344	-15.6375	0.056	21.04	0.056	7.05882
0.057	18.6207	0.057	16.0138	0.057	6.125	0.343	-15.7375	0.057	23.14	0.057	10.2725
0.058	20.4483	0.058	17.7931	0.058	7.54875	0.342	-15.8375	0.058	24.86	0.058	13.0569
0.059	21.9483	0.059	19.3276	0.059	8.685	0.341	-15.9625	0.059	26.18	0.059	15.3745
0.06	23.2069	0.06	20.6379	0.06	9.62875	0.34	-16.0875	0.06	27.2	0.06	17.3235
0.061	24.2586	0.061	21.7759	0.061	10.3963	0.339	-16.2	0.061	27.98	0.061	18.9922
0.062	25.2069	0.062	22.8276	0.062	11.0875	0.338	-16.3	0.062	28.72	0.062	20.549
0.063	26.0517	0.063	23.8276	0.063	11.6887	0.337	-16.4	0.063	29.44	0.063	21.9804
0.064	26.7241	0.064	24.6897	0.064	12.1575	0.336	-16.4875	0.064	30.02	0.064	23.1961
0.065	27.3103	0.065	25.4828	0.065	12.525	0.335	-16.6	0.065	30.48	0.065	24.3137
0.066	27.8276	0.066	26.1897	0.066	12.8375	0.334	-16.725	0.066	30.84	0.066	25.3333
0.067	28.2069	0.067	26.7759	0.067	13.0625	0.333	-16.8375	0.067	31	0.067	26.1961
0.068	28.569	0.068	27.3276	0.068	13.275	0.332	-16.9375	0.068	31.16	0.068	27.0392
0.069	28.9828	0.069	27.8793	0.069	13.5	0.331	-17.0375	0.069	31.4	0.069	27.8824
0.07	29.3103	0.07	28.3793	0.07	13.675	0.33	-17.1125	0.07	31.56	0.07	28.5882
0.071	29.569	0.071	28.8103	0.071	13.8	0.329	-17.2	0.071	31.72	0.071	29.2157
0.072	29.7759	0.072	29.2069	0.072	13.8875	0.328	-17.3125	0.072	31.82	0.072	29.8039
0.073	29.8966	0.073	29.5172	0.073	13.9125	0.327	-17.4125	0.073	31.84	0.073	30.3137
0.074	30.0345	0.074	29.7931	0.074	13.9125	0.326	-17.525	0.074	31.84	0.074	30.7647
0.075	30.2414	0.075	30.1379	0.075	13.9125	0.325	-17.6375	0.075	31.94	0.075	31.2941
0.076	30.3966	0.076	30.4828	0.076	13.9125	0.324	-17.7375	0.076	32.06	0.076	31.8039
0.077	30.5	0.077	30.7586	0.077	13.8875	0.323	-17.8	0.077	32.12	0.077	32.2549
0.078	30.5517	0.078	31.0172	0.078	13.85	0.322	-17.9	0.078	32.12	0.078	32.6667
0.079	30.6034	0.079	31.2241	0.079	13.7875	0.321	-18.0125	0.079	32.1	0.079	33.0196
0.08	30.6034	0.08	31.3793	0.08	13.7	0.32	-18.0875	0.08	32.06	0.08	33.2941
0.081	30.7069	0.081	31.6034	0.081	13.65	0.319	-18.175	0.081	32.12	0.081	33.6863
0.082	30.8276	0.082	31.8621	0.082	13.6	0.318	-18.2625	0.082	32.3	0.082	34.1373
0.083	30.8966	0.083	32.069	0.083	13.5	0.317	-18.325	0.083	32.42	0.083	34.4902
0.084	30.931	0.084	32.2586	0.084	13.4	0.316	-18.4125	0.084	32.52	0.084	34.8235
0.085	30.931	0.085	32.431	0.085	13.2875	0.315	-18.525	0.085	32.62	0.085	35.098
0.086	30.9138	0.086	32.5	0.086	13.1625	0.314	-18.6	0.086	32.68	0.086	35.3137
0.087	30.9138	0.087	32.5862	0.087	13.05	0.313	-18.6875	0.087	32.82	0.087	35.5882
0.088	31	0.088	32.7414	0.088	12.975	0.312	-18.8	0.088	33.04	0.088	35.9608
0.089	31.0517	0.089	32.8793	0.089	12.8875	0.311	-18.875	0.089	33.24	0.089	36.3725
0.09	31.0172	0.09	33.0517	0.09	12.7875	0.31	-18.95	0.09	33.4	0.09	36.7451
0.091	31	0.091	33.2586	0.091	12.675	0.309	-19.05	0.091	33.58	0.091	37.1176
0.092	31.0172	0.092	33.4138	0.092	12.575	0.308	-19.1375	0.092	33.78	0.092	37.4314
0.093	31.0517	0.093	33.5172	0.093	12.4475	0.307	-19.225	0.093	34.06	0.093	37.6667
0.094	31.1897	0.094	33.6379	0.094	12.3512	0.306	-19.3125	0.094	34.46	0.094	37.9804
0.095	31.3103	0.095	33.7759	0.095	12.2725	0.305	-19.375	0.095	34.9	0.095	38.3725
0.096	31.3448	0.096	33.8793	0.096	12.1737	0.304	-19.4125	0.096	35.32	0.096	38.7451
0.097	31.3103	0.097	34	0.097	12.0762	0.303	-19.4875	0.097	35.76	0.097	39.1373
0.098	31.2586	0.098	34.0862	0.098	11.9787	0.302	-19.575	0.098	36.26	0.098	39.5098
0.099	31.1897	0.099	34.1034	0.099	11.8487	0.301	-19.6375	0.099	36.8	0.099	39.7843
0.1	31.2241	0.1	34.1379	0.1	11.75	0.3	-19.6875	0.1	37.42	0.1	40.1373
0.101	31.3621	0.101	34.2759	0.101	11.6925	0.299	-19.7625	0.101	38.16	0.101	40.6078
0.102	31.5172	0.102	34.4138	0.102	11.6175	0.298	-19.8	0.102	38.9	0.102	41.0588
0.103	31.5862	0.103	34.5517	0.103	11.5337	0.297	-19.8625	0.103	39.64	0.103	41.4902
0.104	31.5862	0.104	34.6207	0.104	11.44	0.296	-19.975	0.104	40.42	0.104	41.8824
0.105	31.5172	0.105	34.5862	0.105	11.3163	0.295	-20.05	0.105	41.18	0.105	42.1961
0.106	31.431	0.106	34.5345	0.106	11.2037	0.294	-20.1	0.106	41.98	0.106	42.5098
0.107	31.4655	0.107	34.569	0.107	11.1312	0.293	-20.15	0.107	42.94	0.107	42.9804
0.108	31.5862	0.108	34.6379	0.108	11.0587	0.292	-20.1875	0.108	43.96	0.108	43.5098
0.109	31.6897	0.109	34.6552	0.109	10.9775	0.291	-20.225	0.109	44.96	0.109	43.9804
0.11	31.7586	0.11	34.6379	0.11	10.8975	0.29	-20.325	0.11	45.98	0.11	44.4118
0.111	31.8276	0.111	34.6034	0.111	10.8137	0.289	-20.425	0.111	47.04	0.111	44.8627
0.112	31.8276	0.112	34.5	0.112	10.72	0.288	-20.4875	0.112	48.12	0.112	45.2157
0.113	31.8966	0.113	34.4483	0.113	10.655	0.287	-20.525	0.113	49.32	0.113	45.6275
0.114	32.0172	0.114	34.4483	0.114	10.5962	0.286	-20.5625	0.114	50.66	0.114	46.1176
0.115	32.0862	0.115	34.3793	0.115	10.5162	0.285	-20.55	0.115	51.92	0.115	46.5294
0.116	32.1379	0.116	34.3103	0.116	10.4325	0.284	-20.5875	0.116	53.16	0.116	46.9216
0.117	32.2241	0.117	34.2586	0.117	10.3512	0.283	-20.675	0.117	54.42	0.117	47.3529
0.118	32.2931	0.118	34.1897	0.118	10.26	0.282	-20.7375	0.118	55.62	0.118	47.6863
0.119	32.3966	0.119	34.1207	0.119	10.1937	0.281	-20.8125	0.119	56.82	0.119	48.0392
0.12	32.6034	0.12	34.1034	0.12	10.1562	0.28	-20.8625	0.12	58.18	0.12	48.4902
0.121	32.7586	0.121	34.0345	0.121	10.1137	0.279	-20.8625	0.121	59.5	0.121	48.9412
0.122	32.8276	0.122	33.8793	0.122	10.055	0.278	-20.8625	0.122	60.68	0.122	49.3137
0.123	32.8621	0.123	33.7414	0.123	9.98375	0.277	-20.95	0.123	61.8	0.123	49.6275
0.124	32.8793	0.124	33.6379	0.124	9.9	0.276	-21.0375	0.124	62.78	0.124	49.9216
0.125	32.8621	0.125	33.5345	0.125	9.81375	0.275	-21.1	0.125	63.68	0.125	50.1765
0.126	32.9655	0.126	33.5345	0.126	9.7575	0.274	-21.15	0.126	64.76	0.126	50.5294
0.127	33.069	0.127	33.5	0.127	9.72125	0.273	-21.175	0.127	65.98	0.127	50.9608
0.128	33.069	0.128	33.3793	0.128	9.66375	0.272	-21.175	0.128	67.08	0.128	51.2353
0.129	33	0.129	33.2414	0.129	9.60625	0.271	-21.2125	0.129	68.16	0.129	51.4314
0.13	32.8621	0.13	33.1207	0.13	9.54875	0.27	-21.2875	0.13	69.16	0.13	51.6275
0.131	32.6724	0.131	32.931	0.131	9.4725	0.269	-21.3375	0.131	69.92	0.131	51.7059
0.132	32.569	0.132	32.8276	0.132	9.41875	0.268	-21.4125	0.132	70.7	0.132	51.8431
0.133	32.5862	0.133	32.7931	0.133	9.39375	0.267	-21.5	0.133	71.54	0.133	52.1176
0.134	32.5862	0.134	32.7069	0.134	9.34625	0.266	-21.525	0.134	72.3	0.134	52.2941
0.135	32.5345	0.135	32.6379	0.135	9.3	0.265	-21.5375	0.135	72.98	0.135	52.4118
0.136	32.4483	0.136	32.5345	0.136	9.25125	0.264	-21.6	0.136	73.58	0.136	52.549
0.137	32.3276	0.137	32.3966	0.137	9.1925	0.263	-21.625	0.137	73.98	0.137	52.6275
0.138	32.2069	0.138	32.2241	0.138	9.145	0.262	-21.675	0.138	74.3	0.138	52.6667
0.139	32.1897	0.139	32.1552	0.139	9.12375	0.261	-21.7375	0.139	74.74	0.139	52.8431
0.14	32.1897	0.14	32.1034	0.14	9.09375	0.26	-21.7625	0.14	75.3	0.14	53
0.141	32.1034	0.141	32.0172	0.141	9.04875	0.259	-21.7625	0.141	75.76	0.141	53.0392
0.142	32.0345	0.142	31.931	0.142	8.99625	0.258	-21.8375	0.142	76.02	0.142	53.0784
0.143	31.9828	0.143	31.8103	0.143	8.95	0.257	-21.925	0.143	76.08	0.143	53.1569
0.144	31.8793	0.144	31.6552	0.144	8.8975	0.256	-22	0.144	75.86	0.144	53.1569
0.145	31.8793	0.145	31.6034	0.145	8.87125	0.255	-22.05	0.145	75.64	0.145	53.2745
0.146	31.9655	0.146	31.6207	0.146	8.8625	0.254	-22.0875	0.146	75.52	0.146	53.4706
0.147	31.9655	0.147	31.5862	0.147	8.83375	0.253	-22.0875	0.147	75.12	0.147	53.4902
0.148	31.9655	0.148	31.5172	0.148	8.8	0.252	-22.1375	0.148	74.48	0.148	53.4118
0.149	31.9483	0.149	31.3793	0.149	8.775	0.251	-22.225	0.149	73.62	0.149	53.2745
0.15	31.8621	0.15	31.2241	0.15	8.7325	0.25	-22.3	0.15	72.56	0.15	53.0588
0.151	31.7759	0.151	31.1207	0.151	8.705	0.249	-22.3375	0.151	71.48	0.151	52.8824
0.152	31.8103	0.152	31.1207	0.152	8.7075	0.248	-22.375	0.152	70.58	0.152	52.902
0.153	31.8448	0.153	31.1379	0.153	8.695	0.247	-22.4	0.153	69.64	0.153	52.902
0.154	31.8448	0.154	31.1034	0.154	8.6775	0.246	-22.4375	0.154	68.64	0.154	52.8431
0.155	31.8276	0.155	31.0345	0.155	8.655	0.245	-22.525	0.155	67.48	0.155	52.6863
0.156	31.7931	0.156	30.931	0.156	8.61375	0.244	-22.6125	0.156	66.24	0.156	52.3922
0.157	31.6897	0.157	30.8276	0.157	8.5725	0.243	-22.675	0.157	64.9	0.157	51.9804
0.158	31.6897	0.158	30.7931	0.158	8.5625	0.242	-22.725	0.158	63.76	0.158	51.7255
0.159	31.7931	0.159	30.8276	0.159	8.5625	0.241	-22.75	0.159	62.8	0.159	51.5882
0.16	31.8276	0.16	30.8103	0.16	8.55875	0.24	-22.75	0.16	61.86	0.16	51.4118
0.161	31.8276	0.161	30.7241	0.161	8.5425	0.239	-22.8	0.161	60.94	0.161	51.1961
0.162	31.8276	0.162	30.6379	0.162	8.52625	0.238	-22.9125	0.162	60.06	0.162	50.9216
0.163	31.7241	0.163	30.5	0.163	8.505	0.237	-23.0125	0.163	59.16	0.163	50.5294
0.164	31.6897	0.164	30.431	0.164	8.5075	0.236	-23.1	0.164	58.4	0.164	50.1765
0.165	31.7759	0.165	30.4828	0.165	8.53375	0.235	-23.15	0.165	57.86	0.165	49.9608
0.166	31.8103	0.166	30.5172	0.166	8.54125	0.234	-23.15	0.166	57.3	0.166	49.7255
0.167	31.8103	0.167	30.5172	0.167	8.52625	0.233	-23.175	0.167	56.76	0.167	49.5098
0.168	31.7931	0.168	30.4828	0.168	8.51125	0.232	-23.2625	0.168	56.22	0.168	49.2549
0.169	31.7241	0.169	30.3966	0.169	8.49	0.231	-23.35	0.169	55.7	0.169	48.902
0.17	31.6724	0.17	30.3103	0.17	8.4875	0.23	-23.4375	0.17	55.26	0.17	48.5098
0.171	31.7414	0.171	30.3448	0.171	8.5175	0.229	-23.5125	0.171	55.04	0.171	48.2157
0.172	31.8103	0.172	30.3793	0.172	8.5525	0.228	-23.5375	0.172	54.9	0.172	47.9804
0.173	31.8276	0.173	30.3621	0.173	8.57	0.227	-23.5375	0.173	54.66	0.173	47.6863
0.174	31.8276	0.174	30.2931	0.174	8.585	0.226	-23.575	0.174	54.4	0.174	47.3333
0.175	31.7759	0.175	30.2069	0.175	8.5925	0.225	-23.6625	0.175	54.16	0.175	46.9412
0.176	31.6897	0.176	30.0862	0.176	8.58375	0.224	-23.725	0.176	53.84	0.176	46.549
0.177	31.6552	0.177	30.069	0.177	8.59375	0.223	-23.7875	0.177	53.68	0.177	46.2745
0.178	31.7069	0.178	30.1207	0.178	8.62625	0.222	-23.8375	0.178	53.66	0.178	46.098
0.179	31.7241	0.179	30.1379	0.179	8.645	0.221	-23.8375	0.179	53.6	0.179	45.8431
0.18	31.7414	0.18	30.1379	0.18	8.67	0.22	-23.85	0.18	53.54	0.18	45.5294
0.181	31.7586	0.181	30.1034	0.181	8.7	0.219	-23.9125	0.181	53.5	0.181	45.1765
0.182	31.7414	0.182	29.9828	0.182	8.7175	0.218	-23.975	0.182	53.3	0.182	44.7843
0.183	31.7414	0.183	29.8966	0.183	8.75	0.217	-24.05	0.183	53.12	0.183	44.4118
0.184	31.8103	0.184	29.8621	0.184	8.80875	0.216	-24.125	0.184	53.14	0.184	44.1569
0.185	31.8621	0.185	29.8793	0.185	8.85375	0.215	-24.15	0.185	53.22	0.185	43.8824
0.186	31.8793	0.186	29.8966	0.186	8.8825	0.214	-24.175	0.186	53.26	0.186	43.549
0.187	31.8621	0.187	29.9138	0.187	8.90375	0.213	-24.2375	0.187	53.24	0.187	43.1765
0.188	31.8103	0.188	29.9138	0.188	8.91625	0.212	-24.275	0.188	53.1	0.188	42.8039
0.189	31.7414	0.189	29.8621	0.189	8.9375	0.211	-24.3125	0.189	52.88	0.189	42.4118
0.19	31.7414	0.19	29.8276	0.19	8.99125	0.21	-24.3625	0.19	52.84	0.19	42.1176
0.191	31.8276	0.191	29.8276	0.191	9.06375	0.209	-24.4125	0.191	53	0.191	41.8824
0.192	31.8621	0.192	29.7759	0.192	9.11625	0.208	-24.3875	0.192	53.08	0.192	41.5098
0.193	31.8793	0.193	29.7241	0.193	9.16375	0.207	-24.35	0.193	53.12	0.193	41.1373
0.194	31.8793	0.194	29.7069	0.194	9.215	0.206	-24.275	0.194	53.14	0.194	40.7647
0.195	31.8103	0.195	29.6379	0.195	9.26	0.205	-24.2	0.195	53.04	0.195	40.3137
0.196	31.7931	0.196	29.6034	0.196	9.32625	0.204	-24.225	0.196	53	0.196	39.9216
0.197	31.8621	0.197	29.6552	0.197	9.41875	0.203	-24.3625	0.197	53.12	0.197	39.6078
0.198	31.931	0.198	29.6379	0.198	9.48375	0.202	-24.4875	0.198	53.16	0.198	39.2353
0.199	31.931	0.199	29.6034	0.199	9.53375	0.201	-24.5875	0.199	53.14	0.199	38.8627
0.2	31.9828	0.2	29.6207	0.2	9.61	0.2	-24.7	0.2	53.14	0.2	38.5294
0.201	31.931	0.201	29.6207	0.201	9.67125	0.199	-24.7375	0.201	53.06	0.201	38.1373
0.202	31.7931	0.202	29.5345	0.202	9.71	0.198	-24.7875	0.202	52.78	0.202	37.6471
0.203	31.6724	0.203	29.4138	0.203	9.74375	0.197	-24.825	0.203	52.46	0.203	37.1176
0.204	31.5345	0.204	29.2241	0.204	9.76	0.196	-24.8375	0.204	52.08	0.204	36.549
0.205	31.3793	0.205	28.9828	0.205	9.78375	0.195	-24.825	0.205	51.66	0.205	35.9608
0.206	31.4828	0.206	28.9655	0.206	9.89625	0.194	-24.85	0.206	51.66	0.206	35.6471
0.207	31.7069	0.207	29.1034	0.207	10.04	0.193	-24.9125	0.207	51.88	0.207	35.4902
0.208	31.8621	0.208	29.2069	0.208	10.165	0.192	-24.95	0.208	52	0.208	35.2745
0.209	32	0.209	29.3276	0.209	10.28	0.191	-24.9875	0.209	52.08	0.209	35.0588
0.21	32.0862	0.21	29.3966	0.21	10.385	0.19	-25.0125	0.21	52.12	0.21	34.8039
0.211	32.0517	0.211	29.3276	0.211	10.4663	0.189	-24.9875	0.211	51.88	0.211	34.3922
0.212	32.0517	0.212	29.2759	0.212	10.5725	0.188	-24.9875	0.212	51.68	0.212	34
0.213	32.0345	0.213	29.2414	0.213	10.6825	0.187	-25.0625	0.213	51.46	0.213	33.6078
0.214	31.9483	0.214	29.1897	0.214	10.7725	0.186	-25.1125	0.214	51.14	0.214	33.1176
0.215	31.8621	0.215	29.1724	0.215	10.8637	0.185	-25.175	0.215	50.84	0.215	32.6667
0.216	31.8793	0.216	29.1897	0.216	10.975	0.184	-25.25	0.216	50.66	0.216	32.3137
0.217	31.9138	0.217	29.1552	0.217	11.0762	0.183	-25.275	0.217	50.46	0.217	31.9608
0.218	31.8966	0.218	29.1034	0.218	11.1712	0.182	-25.275	0.218	50.22	0.218	31.5882
0.219	31.8793	0.219	29.0345	0.219	11.2725	0.181	-25.3375	0.219	49.98	0.219	31.2549
0.22	31.8448	0.22	28.9655	0.22	11.375	0.18	-25.375	0.22	49.64	0.22	30.8627
0.221	31.7759	0.221	28.8966	0.221	11.4763	0.179	-25.425	0.221	49.26	0.221	30.4314
0.222	31.8103	0.222	28.8966	0.222	11.6075	0.178	-25.4625	0.222	49	0.222	30.098
0.223	31.8793	0.223	28.931	0.223	11.7538	0.177	-25.5	0.223	48.82	0.223	29.7843
0.224	31.8448	0.224	28.931	0.224	11.875	0.176	-25.4875	0.224	48.64	0.224	29.451
0.225	31.7586	0.225	28.8793	0.225	11.9825	0.175	-25.5125	0.225	48.38	0.225	29.098
0.226	31.6897	0.226	28.8103	0.226	12.08	0.174	-25.575	0.226	48.06	0.226	28.7255
0.227	31.569	0.227	28.6724	0.227	12.155	0.173	-25.6125	0.227	47.58	0.227	28.3137
0.228	31.5345	0.228	28.569	0.228	12.2562	0.172	-25.6625	0.228	47.24	0.228	27.9608
0.229	31.5862	0.229	28.569	0.229	12.4075	0.171	-25.7125	0.229	47.1	0.229	27.7059
0.23	31.5862	0.23	28.569	0.23	12.55	0.17	-25.7125	0.23	46.98	0.23	27.4118
0.231	31.5172	0.231	28.5172	0.231	12.6875	0.169	-25.7375	0.231	46.82	0.231	27.0784
0.232	31.4483	0.232	28.4483	0.232	12.825	0.168	-25.8	0.232	46.62	0.232	26.7059
0.233	31.3793	0.233	28.3276	0.233	12.9375	0.167	-25.85	0.233	46.32	0.233	26.2941
0.234	31.3103	0.234	28.2069	0.234	13.0625	0.166	-25.875	0.234	46.02	0.234	25.902
0.235	31.3448	0.235	28.1897	0.235	13.2375	0.165	-25.9125	0.235	45.9	0.235	25.6275
0.236	31.3621	0.236	28.1897	0.236	13.4125	0.164	-25.9125	0.236	45.82	0.236	25.3922
0.237	31.3103	0.237	28.1034	0.237	13.55	0.163	-25.9	0.237	45.7	0.237	25.1176
0.238	31.2414	0.238	28	0.238	13.6875	0.162	-25.9375	0.238	45.56	0.238	24.8039
0.239	31.2069	0.239	27.8621	0.239	13.825	0.161	-26	0.239	45.42	0.239	24.451
0.24	31.1379	0.24	27.6897	0.24	13.9375	0.16	-26.0375	0.24	45.18	0.24	24.0392
0.241	31.1034	0.241	27.569	0.241	14.1	0.159	-26.075	0.241	44.98	0.241	23.6863
0.242	31.1724	0.242	27.5172	0.242	14.2875	0.158	-26.1	0.242	44.88	0.242	23.3922
0.243	31.1552	0.243	27.431	0.243	14.45	0.157	-26.0875	0.243	44.7	0.243	23.0392
0.244	31.1552	0.244	27.3276	0.244	14.6125	0.156	-26.1	0.244	44.48	0.244	22.7255
0.245	31.1552	0.245	27.2414	0.245	14.8125	0.155	-26.1375	0.245	44.3	0.245	22.4118
0.246	31.0517	0.246	27.0862	0.246	14.9875	0.154	-26.175	0.246	44.02	0.246	22.0784
0.247	30.9655	0.247	26.9655	0.247	15.2	0.153	-26.2	0.247	43.68	0.247	21.7451
0.248	31	0.248	26.9138	0.248	15.4375	0.152	-26.225	0.248	43.42	0.248	21.4706
0.249	31.0345	0.249	26.8276	0.249	15.65	0.151	-26.225	0.249	43.1	0.249	21.1569
0.25	31.0862	0.25	26.6897	0.25	15.875	0.15	-26.225	0.25	42.66	0.25	20.8039
0.251	31.1034	0.251	26.5345	0.251	16.1	0.149	-26.2625	0.251	42.18	0.251	20.451
0.252	31.0517	0.252	26.3448	0.252	16.3	0.148	-26.3	0.252	41.58	0.252	20.098
0.253	30.9828	0.253	26.1379	0.253	16.5	0.147	-26.2875	0.253	40.86	0.253	19.7255
0.254	30.9828	0.254	26.0517	0.254	16.725	0.146	-26.2875	0.254	40.18	0.254	19.4275
0.255	31.0862	0.255	26	0.255	17.0125	0.145	-26.2875	0.255	39.52	0.255	19.1373
0.256	31.1379	0.256	25.8966	0.256	17.275	0.144	-26.2625	0.256	38.72	0.256	18.8235
0.257	31.1724	0.257	25.7586	0.257	17.55	0.143	-26.3	0.257	37.8	0.257	18.5039
0.258	31.1897	0.258	25.569	0.258	17.7875	0.142	-26.3625	0.258	36.84	0.258	18.1922
0.259	31.1379	0.259	25.3621	0.259	18	0.141	-26.375	0.259	35.76	0.259	17.8529
0.26	31.1552	0.26	25.1897	0.26	18.25	0.14	-26.375	0.26	34.72	0.26	17.5627
0.261	31.2931	0.261	25.1207	0.261	18.5625	0.139	-26.3875	0.261	33.76	0.261	17.3137
0.262	31.3793	0.262	25.0172	0.262	18.8875	0.138	-26.375	0.262	32.7	0.262	17.0373
0.263	31.431	0.263	24.8793	0.263	19.2	0.137	-26.4	0.263	31.64	0.263	16.7471
0.264	31.4828	0.264	24.7069	0.264	19.5125	0.136	-26.45	0.264	30.58	0.264	16.4667
0.265	31.4828	0.265	24.4828	0.265	19.8125	0.135	-26.4625	0.265	29.5	0.265	16.1725
0.266	31.4828	0.266	24.2586	0.266	20.125	0.134	-26.4625	0.266	28.42	0.266	15.9
0.267	31.5862	0.267	24.1207	0.267	20.475	0.133	-26.4625	0.267	27.44	0.267	15.6882
0.268	31.6897	0.268	24	0.268	20.8375	0.132	-26.45	0.268	26.52	0.268	15.4765
0.269	31.7241	0.269	23.8621	0.269	21.175	0.131	-26.4625	0.269	25.58	0.269	15.2314
0.27	31.8103	0.27	23.7241	0.27	21.5125	0.13	-26.4875	0.27	24.7	0.27	14.9824
0.271	31.8621	0.271	23.5517	0.271	21.875	0.129	-26.5375	0.271	23.82	0.271	14.7255
0.272	31.8448	0.272	23.3276	0.272	22.2625	0.128	-26.5375	0.272	22.94	0.272	14.4647
0.273	31.8966	0.273	23.1724	0.273	22.7	0.127	-26.5375	0.273	22.12	0.273	14.2647
0.274	31.9828	0.274	23.0517	0.274	23.1875	0.126	-26.525	0.274	21.42	0.274	14.1059
0.275	31.9828	0.275	22.9138	0.275	23.625	0.125	-26.5	0.275	20.72	0.275	13.9275
0.276	31.9655	0.276	22.7586	0.276	24.0625	0.124	-26.5125	0.276	20.04	0.276	13.7373
0.277	31.8793	0.277	22.5862	0.277	24.5125	0.123	-26.5625	0.277	19.404	0.277	13.5275
0.278	31.7069	0.278	22.3448	0.278	24.9625	0.122	-26.6	0.278	18.738	0.278	13.2784
0.279	31.5345	0.279	22.1379	0.279	25.4375	0.121	-26.6375	0.279	18.122	0.279	13.0431
0.28	31.431	0.28	21.9828	0.28	25.9625	0.12	-26.6625	0.28	17.596	0.28	12.8608
0.281	31.2759	0.281	21.8276	0.281	26.4875	0.119	-26.675	0.281	17.092	0.281	12.6941
0.282	31.0345	0.282	21.6552	0.282	27	0.118	-26.6875	0.282	16.602	0.282	12.5275
0.283	30.7069	0.283	21.4655	0.283	27.5	0.117	-26.7375	0.283	16.124	0.283	12.3451
0.284	30.3276	0.284	21.2586	0.284	27.975	0.116	-26.7875	0.284	15.622	0.284	12.1255
0.285	29.8793	0.285	21	0.285	28.3875	0.115	-26.8125	0.285	15.116	0.285	11.8882
0.286	29.5172	0.286	20.8103	0.286	28.825	0.114	-26.8375	0.286	14.676	0.286	11.698
0.287	29.1897	0.287	20.6552	0.287	29.325	0.113	-26.8625	0.287	14.29	0.287	11.549
0.288	28.8448	0.288	20.4655	0.288	29.7625	0.112	-26.875	0.288	13.902	0.288	11.3961
0.289	28.5172	0.289	20.2414	0.289	30.1375	0.111	-26.925	0.289	13.526	0.289	11.2333
0.29	28.2069	0.29	20.0172	0.29	30.4875	0.11	-27.025	0.29	13.15	0.29	11.0627
0.291	27.7931	0.291	19.7241	0.291	30.75	0.109	-27.075	0.291	12.748	0.291	10.8627
0.292	27.431	0.292	19.4828	0.292	31.0375	0.108	-27.125	0.292	12.394	0.292	10.6882
0.293	27.1207	0.293	19.3276	0.293	31.425	0.107	-27.175	0.293	12.09	0.293	10.5529
0.294	26.7586	0.294	19.1379	0.294	31.825	0.106	-27.1875	0.294	11.766	0.294	10.4
0.295	26.4138	0.295	18.9655	0.295	32.175	0.105	-27.2375	0.295	11.44	0.295	10.2451
0.296	26.0862	0.296	18.7586	0.296	32.475	0.104	-27.3625	0.296	11.128	0.296	10.0922
0.297	25.7414	0.297	18.5	0.297	32.7125	0.103	-27.4625	0.297	10.804	0.297	9.91373
0.298	25.4483	0.298	18.2241	0.298	32.9	0.102	-27.55	0.298	10.508	0.298	9.74314
0.299	25.2414	0.299	18.0172	0.299	33.175	0.101	-27.6	0.299	10.25	0.299	9.60392
0.3	25.0345	0.3	17.8276	0.3	33.5	0.1	-27.6125	0.3	9.988	0.3	9.46863
0.301	24.8103	0.301	17.6034	0.301	33.7375	0.099	-27.6375	0.301	9.714	0.301	9.33529
0.302	24.5517	0.302	17.3793	0.302	33.9125	0.098	-27.7375	0.302	9.452	0.302	9.19804
0.303	24.2931	0.303	17.1397	0.303	34.025	0.097	-27.875	0.303	9.19	0.303	9.05686
0.304	24.0172	0.304	16.8931	0.304	34.05	0.096	-28	0.304	8.932	0.304	8.91176
0.305	23.7931	0.305	16.6897	0.305	34.1625	0.095	-28.1125	0.305	8.71	0.305	8.8
0.306	23.6207	0.306	16.5224	0.306	34.375	0.094	-28.2125	0.306	8.512	0.306	8.71373
0.307	23.4138	0.307	16.3069	0.307	34.525	0.093	-28.275	0.307	8.298	0.307	8.60784
0.308	23.1724	0.308	16.0724	0.308	34.6	0.092	-28.375	0.308	8.09	0.308	8.47255
0.309	22.9483	0.309	15.8259	0.309	34.575	0.091	-28.5375	0.309	7.88	0.309	8.32745
0.31	22.6552	0.31	15.5483	0.31	34.4875	0.09	-28.7	0.31	7.654	0.31	8.16863
0.311	22.3966	0.311	15.2914	0.311	34.3875	0.089	-28.85	0.311	7.456	0.311	8.03529
0.312	22.2241	0.312	15.0845	0.312	34.4	0.088	-29	0.312	7.288	0.312	7.94118
0.313	22.0345	0.313	14.8672	0.313	34.425	0.087	-29.1375	0.313	7.116	0.313	7.8451
0.314	21.8103	0.314	14.6517	0.314	34.4	0.086	-29.3	0.314	6.95	0.314	7.73529
0.315	21.6034	0.315	14.431	0.315	34.35	0.085	-29.5125	0.315	6.786	0.315	7.62549
0.316	21.3276	0.316	14.1931	0.316	34.3	0.084	-29.7375	0.316	6.61	0.316	7.50588
0.317	21.069	0.317	13.9397	0.317	34.2125	0.083	-29.975	0.317	6.44	0.317	7.38627
0.318	20.8448	0.318	13.7259	0.318	34.225	0.082	-30.225	0.318	6.296	0.318	7.28627
0.319	20.6552	0.319	13.5362	0.319	34.2875	0.081	-30.4625	0.319	6.166	0.319	7.19412
0.32	20.4138	0.32	13.3414	0.32	34.25	0.08	-30.7	0.32	6.034	0.32	7.09412
0.321	20.1897	0.321	13.1431	0.321	34.1875	0.079	-30.975	0.321	5.904	0.321	6.99412
0.322	19.9483	0.322	12.9328	0.322	34.175	0.078	-31.275	0.322	5.772	0.322	6.89608
0.323	19.6897	0.323	12.6793	0.323	34.15	0.077	-31.575	0.323	5.624	0.323	6.78627
0.324	19.4483	0.324	12.4534	0.324	34.225	0.076	-31.9	0.324	5.498	0.324	6.68627
0.325	19.2759	0.325	12.2672	0.325	34.425	0.075	-32.25	0.325	5.396	0.325	6.60196
0.326	19.069	0.326	12.0672	0.326	34.5625	0.074	-32.6125	0.326	5.296	0.326	6.50784
0.327	18.8448	0.327	11.869	0.327	34.6375	0.073	-33.0125	0.327	5.202	0.327	6.41373
0.328	18.5862	0.328	11.6638	0.328	34.7125	0.072	-33.4625	0.328	5.104	0.328	6.31961
0.329	18.3276	0.329	11.431	0.329	34.75	0.071	-33.9375	0.329	4.988	0.329	6.21765
0.33	18.0517	0.33	11.2103	0.33	34.775	0.07	-34.425	0.33	4.876	0.33	6.11961
0.331	17.8621	0.331	11.0345	0.331	34.925	0.069	-34.95	0.331	4.786	0.331	6.04118
0.332	17.6724	0.332	10.8603	0.332	35.15	0.068	-35.5125	0.332	4.706	0.332	5.96471
0.333	17.4655	0.333	10.6776	0.333	35.35	0.067	-36.075	0.333	4.632	0.333	5.88627
0.334	17.2224	0.334	10.4948	0.334	35.55	0.066	-36.7	0.334	4.558	0.334	5.80196
0.335	16.9655	0.335	10.3017	0.335	35.725	0.065	-37.375	0.335	4.474	0.335	5.71765
0.336	16.6724	0.336	10.0931	0.336	35.8125	0.064	-38.05	0.336	4.388	0.336	5.62157
0.337	16.4293	0.337	9.91552	0.337	35.9625	0.063	-38.7875	0.337	4.318	0.337	5.53922
0.338	16.219	0.338	9.7569	0.338	36.2125	0.062	-39.6	0.338	4.266	0.338	5.46667
0.339	15.9776	0.339	9.57931	0.339	36.425	0.061	-40.425	0.339	4.21	0.339	5.38431
0.34	15.7276	0.34	9.41034	0.34	36.6375	0.06	-41.3375	0.34	4.156	0.34	5.30196
0.341	15.4914	0.341	9.24138	0.341	36.8625	0.059	-42.375	0.341	4.094	0.341	5.22549
0.342	15.2293	0.342	9.05517	0.342	37.0625	0.058	-43.475	0.342	4.022	0.342	5.13922
0.343	14.9828	0.343	8.88621	0.343	37.25	0.057	-44.625	0.343	3.96	0.343	5.06078
0.344	14.7707	0.344	8.73793	0.344	37.5375	0.056	-45.825	0.344	3.91	0.344	4.99608
0.345	14.5431	0.345	8.58103	0.345	37.7875	0.055	-47.075	0.345	3.858	0.345	4.91961
0.346	14.2948	0.346	8.43276	0.346	37.95	0.054	-48.4	0.346	3.81	0.346	4.83725
0.347	14.0483	0.347	8.28966	0.347	38.1	0.053	-49.85	0.347	3.762	0.347	4.75882
0.348	13.7948	0.348	8.14138	0.348	38.2375	0.052	-51.4125	0.348	3.712	0.348	4.67843
0.349	13.5345	0.349	7.98966	0.349	38.35	0.051	-53.075	0.349	3.662	0.349	4.6
0.35	13.3241	0.35	7.85517	0.35	38.5875	0.05	-43.625	0.35	3.62	0.35	4.54118
0.351	13.131	0.351	7.73103	0.351	38.9	0.051	-28.45	0.351	3.58	0.351	4.48627
0.352	12.9069	0.352	7.60172	0.352	39.125	0.052	-16.4	0.352	3.538	0.352	4.42157
0.353	12.6724	0.353	7.47241	0.353	39.3375	0.053	-7.44625	0.353	3.5	0.353	4.35294
0.354	12.4431	0.354	7.3431	0.354	39.5	0.054	-2.59	0.354	3.462	0.354	4.28235
0.355	12.1914	0.355	7.19828	0.355	39.55	0.055	0.158375	0.355	3.414	0.355	4.20784
0.356	11.9914	0.356	7.07241	0.356	39.6	0.056	2.09125	0.356	3.37	0.356	4.14706
0.357	11.8259	0.357	6.97414	0.357	39.725	0.057	4.2425	0.357	3.338	0.357	4.09804
0.358	11.6328	0.358	6.87241	0.358	39.8	0.058	6.0675	0.358	3.3	0.358	4.04118
0.359	11.4241	0.359	6.77241	0.359	39.825	0.059	7.61	0.359	3.262	0.359	3.97647
0.36	11.2034	0.36	6.67069	0.36	39.85	0.06	8.915	0.36	3.22	0.36	3.90784
0.361	10.9672	0.361	6.55345	0.361	39.8125	0.061	10.0037	0.361	3.172	0.361	3.83333
0.362	10.7534	0.362	6.44138	0.362	39.725	0.062	10.9763	0.362	3.124	0.362	3.76275
0.363	10.5793	0.363	6.35	0.363	39.7	0.063	11.8425	0.363	3.092	0.363	3.71176
0.364	10.4103	0.364	6.26034	0.364	39.7125	0.064	12.575	0.364	3.066	0.364	3.66471
0.365	10.2328	0.365	6.16724	0.365	39.6125	0.065	13.2	0.365	3.036	0.365	3.61765
0.366	10.05	0.366	6.07586	0.366	39.4625	0.066	13.75	0.366	3.006	0.366	3.57255
0.367	9.86552	0.367	5.98621	0.367	39.3	0.067	14.1875	0.367	2.974	0.367	3.52353
0.368	9.67241	0.368	5.8931	0.368	39.0125	0.068	14.5875	0.368	2.932	0.368	3.47059
0.369	9.50862	0.369	5.81724	0.369	38.7625	0.069	15	0.369	2.9	0.369	3.42549
0.37	9.36897	0.37	5.75172	0.37	38.675	0.07	15.3375	0.37	2.882	0.37	3.38627
0.371	9.21552	0.371	5.67586	0.371	38.5375	0.071	15.6125	0.371	2.858	0.371	3.33922
0.372	9.06207	0.372	5.60345	0.372	38.4	0.072	15.85	0.372	2.836	0.372	3.29608
0.373	8.91034	0.373	5.54138	0.373	38.2625	0.073	16	0.373	2.812	0.373	3.25294
0.374	8.73966	0.374	5.47069	0.374	38	0.074	16.125	0.374	2.78	0.374	3.20784
0.375	8.58793	0.375	5.41034	0.375	37.7	0.075	16.2875	0.375	2.756	0.375	3.16863
0.376	8.46897	0.376	5.36207	0.376	37.5125	0.076	16.4375	0.376	2.744	0.376	3.13922
0.377	8.34483	0.377	5.3069	0.377	37.325	0.077	16.5375	0.377	2.734	0.377	3.1098
0.378	8.21897	0.378	5.25	0.378	37.1	0.078	16.625	0.378	2.72	0.378	3.08039
0.379	8.08448	0.379	5.19828	0.379	36.8625	0.079	16.6875	0.379	2.706	0.379	3.04902
0.38	7.93448	0.38	5.14138	0.38	36.6	0.08	16.7125	0.38	2.688	0.38	3.01569
0.381	7.79655	0.381	5.08276	0.381	36.2875	0.081	16.7875	0.381	2.668	0.381	2.98039
0.382	7.69138	0.382	5.03793	0.382	36.0875	0.082	16.8875	0.382	2.66	0.382	2.95294
0.383	7.60862	0.383	5	0.383	36.025	0.083	16.9125	0.383	2.654	0.383	2.93137
0.384	7.51034	0.384	4.95517	0.384	35.9375	0.084	16.9125	0.384	2.644	0.384	2.90784
0.385	7.40517	0.385	4.91552	0.385	35.825	0.085	16.8875	0.385	2.632	0.385	2.88235
0.386	7.2931	0.386	4.87586	0.386	35.6875	0.086	16.85	0.386	2.618	0.386	2.85882
0.387	7.17241	0.387	4.82759	0.387	35.475	0.087	16.8375	0.387	2.6	0.387	2.83137
0.388	7.07069	0.388	4.78966	0.388	35.275	0.088	16.875	0.388	2.592	0.388	2.80588
0.389	7.00172	0.389	4.76379	0.389	35.2	0.089	16.9125	0.389	2.594	0.389	2.78824
0.39	6.92241	0.39	4.73276	0.39	35.1	0.09	16.9125	0.39	2.592	0.39	2.76863
0.391	6.84138	0.391	4.7069	0.391	34.95	0.091	16.9	0.391	2.588	0.391	2.74902
0.392	6.75517	0.392	4.67586	0.392	34.75	0.092	16.8625	0.392	2.58	0.392	2.73137
0.393	6.65172	0.393	4.63793	0.393	34.5	0.093	16.825	0.393	2.562	0.393	2.7098
0.394	6.54828	0.394	4.60345	0.394	34.2375	0.094	16.8375	0.394	2.55	0.394	2.68824
0.395	6.47586	0.395	4.58448	0.395	34.1125	0.095	16.8625	0.395	2.55	0.395	2.67647
0.396	6.40862	0.396	4.56552	0.396	34.05	0.096	16.8625	0.396	2.556	0.396	2.66275
0.397	6.33793	0.397	4.53966	0.397	33.8875	0.097	16.85	0.397	2.558	0.397	2.64902
0.398	6.26552	0.398	4.50862	0.398	33.6625	0.098	16.825	0.398	2.556	0.398	2.63725
0.399	6.19138	0.399	4.47931	0.399	33.4125	0.099	16.775	0.399	2.55	0.399	2.62745
0.4	6.11379	0.4	4.45172	0.4	33.125	0.1	16.7625	0.4	2.538	0.4	2.61373
0.401	6.06034	0.401	4.43966	0.401	32.9375	0.101	16.8	0.401	2.538	0.401	2.60784
0.402	6.02414	0.402	4.43793	0.402	32.85	0.102	16.8125	0.402	2.546	0.402	2.60392
0.403	5.97414	0.403	4.42759	0.403	32.7	0.103	16.8	0.403	2.55	0.403	2.59216
0.404	5.91724	0.404	4.41034	0.404	32.5125	0.104	16.7625	0.404	2.552	0.404	2.58039
0.405	5.8431	0.405	4.38793	0.405	32.25	0.105	16.7125	0.405	2.55	0.405	2.56471
0.406	5.76034	0.406	4.36034	0.406	31.95	0.106	16.675	0.406	2.542	0.406	2.54902
0.407	5.7	0.407	4.34655	0.407	31.725	0.107	16.675	0.407	2.548	0.407	2.54314
0.408	5.67931	0.408	4.35517	0.408	31.6625	0.108	16.6875	0.408	2.57	0.408	2.55098
0.409	5.66897	0.409	4.36552	0.409	31.6375	0.109	16.6625	0.409	2.592	0.409	2.55882
0.41	5.64828	0.41	4.36724	0.41	31.525	0.11	16.6375	0.41	2.602	0.41	2.55882
0.411	5.58448	0.411	4.34483	0.411	31.2125	0.111	16.6375	0.411	2.592	0.411	2.54706
0.412	5.49828	0.412	4.3069	0.412	30.7875	0.112	16.6125	0.412	2.572	0.412	2.52745
0.413	5.40862	0.413	4.26552	0.413	30.3125	0.113	16.6375	0.413	2.562	0.413	2.51176
0.414	5.34828	0.414	4.24655	0.414	29.975	0.114	16.675	0.414	2.566	0.414	2.50784
0.415	5.31552	0.415	4.24483	0.415	29.775	0.115	16.6625	0.415	2.582	0.415	2.50784
0.416	5.28276	0.416	4.2431	0.416	29.575	0.116	16.6625	0.416	2.59	0.416	2.50588
0.417	5.24138	0.417	4.23448	0.417	29.3	0.117	16.6625	0.417	2.594	0.417	2.5
0.418	5.20172	0.418	4.22414	0.418	29.0375	0.118	16.6375	0.418	2.598	0.418	2.49804
0.419	5.15	0.419	4.20172	0.419	28.7125	0.119	16.625	0.419	2.598	0.419	2.49216
0.42	5.10517	0.42	4.18966	0.42	28.425	0.12	16.6625	0.42	2.606	0.42	2.48824
0.421	5.07931	0.421	4.18793	0.421	28.225	0.121	16.675	0.421	2.62	0.421	2.4902
0.422	5.04138	0.422	4.17759	0.422	27.975	0.122	16.675	0.422	2.624	0.422	2.48824
0.423	5.00345	0.423	4.16552	0.423	27.65	0.123	16.675	0.423	2.632	0.423	2.48824
0.424	4.96724	0.424	4.1569	0.424	27.35	0.124	16.65	0.424	2.64	0.424	2.4902
0.425	4.91724	0.425	4.1431	0.425	26.9875	0.125	16.625	0.425	2.644	0.425	2.48824
0.426	4.86552	0.426	4.13103	0.426	26.625	0.126	16.65	0.426	2.652	0.426	2.48627
0.427	4.83621	0.427	4.13276	0.427	26.35	0.127	16.725	0.427	2.666	0.427	2.49412
0.428	4.81034	0.428	4.12759	0.428	26.125	0.128	16.7625	0.428	2.676	0.428	2.5
0.429	4.78621	0.429	4.11379	0.429	25.8375	0.129	16.7875	0.429	2.684	0.429	2.50392
0.43	4.76034	0.43	4.09655	0.43	25.5375	0.13	16.8125	0.43	2.696	0.43	2.50588
0.431	4.72414	0.431	4.08448	0.431	25.1875	0.131	16.8	0.431	2.706	0.431	2.50588
0.432	4.67586	0.432	4.07069	0.432	24.775	0.132	16.8125	0.432	2.712	0.432	2.50196
0.433	4.6431	0.433	4.07241	0.433	24.425	0.133	16.875	0.433	2.722	0.433	2.50784
0.434	4.61897	0.434	4.07931	0.434	24.1625	0.134	16.9125	0.434	2.736	0.434	2.51961
0.435	4.58966	0.435	4.07241	0.435	23.85	0.135	16.9375	0.435	2.746	0.435	2.52353
0.436	4.56034	0.436	4.06034	0.436	23.5125	0.136	16.9625	0.436	2.758	0.436	2.52745
0.437	4.53103	0.437	4.04828	0.437	23.1625	0.137	16.95	0.437	2.77	0.437	2.52941
0.438	4.48966	0.438	4.02759	0.438	22.75	0.138	16.9375	0.438	2.774	0.438	2.52941
0.439	4.4569	0.439	4.01897	0.439	22.3625	0.139	16.9875	0.439	2.784	0.439	2.53333
0.44	4.43793	0.44	4.02241	0.44	22.05	0.14	17.05	0.44	2.804	0.44	2.54706
0.441	4.41379	0.441	4.02069	0.441	21.75	0.141	17.1	0.441	2.822	0.441	2.55294
0.442	4.38793	0.442	4.01552	0.442	21.4	0.142	17.1375	0.442	2.84	0.442	2.55882
0.443	4.3569	0.443	4.00517	0.443	21.0375	0.143	17.1375	0.443	2.856	0.443	2.56275
0.444	4.31897	0.444	3.98966	0.444	20.65	0.144	17.1125	0.444	2.864	0.444	2.56471
0.445	4.27931	0.445	3.97414	0.445	20.2375	0.145	17.1375	0.445	2.868	0.445	2.56667
0.446	4.2569	0.446	3.96897	0.446	19.9	0.146	17.225	0.446	2.882	0.446	2.57843
0.447	4.23793	0.447	3.97069	0.447	19.6	0.147	17.3	0.447	2.902	0.447	2.59216
0.448	4.21379	0.448	3.96552	0.448	19.2625	0.148	17.3625	0.448	2.92	0.448	2.6
0.449	4.18621	0.449	3.9569	0.449	18.9375	0.149	17.4125	0.449	2.938	0.449	2.60392
0.45	4.1569	0.45	3.94828	0.45	18.625	0.15	17.4	0.45	2.956	0.45	2.6098
0.451	4.11724	0.451	3.93276	0.451	18.275	0.151	17.4125	0.451	2.966	0.451	2.61373
0.452	4.08793	0.452	3.92069	0.452	17.9625	0.152	17.475	0.452	2.978	0.452	2.62157
0.453	4.07241	0.453	3.91897	0.453	17.7125	0.153	17.5375	0.453	3	0.453	2.63725
0.454	4.05	0.454	3.91379	0.454	17.425	0.154	17.5875	0.454	3.016	0.454	2.64706
0.455	4.02759	0.455	3.90862	0.455	17.1375	0.155	17.625	0.455	3.032	0.455	2.6549
0.456	4.00517	0.456	3.90345	0.456	16.8375	0.156	17.6375	0.456	3.048	0.456	2.66275
0.457	3.97586	0.457	3.88966	0.457	16.525	0.157	17.6375	0.457	3.06	0.457	2.66667
0.458	3.94655	0.458	3.87586	0.458	16.225	0.158	17.7	0.458	3.074	0.458	2.67255
0.459	3.93276	0.459	3.87069	0.459	16	0.159	17.7875	0.459	3.096	0.459	2.6902
0.46	3.91897	0.46	3.86724	0.46	15.7875	0.16	17.85	0.46	3.116	0.46	2.70588
0.461	3.89655	0.461	3.86034	0.461	15.55	0.161	17.9125	0.461	3.132	0.461	2.71569
0.462	3.87069	0.462	3.85172	0.462	15.3	0.162	17.95	0.462	3.146	0.462	2.72157
0.463	3.8431	0.463	3.8431	0.463	15.05	0.163	17.9375	0.463	3.162	0.463	2.72353
0.464	3.80862	0.464	3.82759	0.464	14.7875	0.164	17.9625	0.464	3.176	0.464	2.72549
0.465	3.79138	0.465	3.82069	0.465	14.5875	0.165	18.025	0.465	3.194	0.465	2.73725
0.466	3.78448	0.466	3.81724	0.466	14.425	0.166	18.0625	0.466	3.22	0.466	2.75882
0.467	3.76724	0.467	3.8069	0.467	14.225	0.167	18.1	0.467	3.236	0.467	2.77451
0.468	3.74483	0.468	3.79655	0.468	14.0375	0.168	18.1375	0.468	3.25	0.468	2.78824
0.469	3.72069	0.469	3.78966	0.469	13.8625	0.169	18.1625	0.469	3.27	0.469	2.79804
0.47	3.68966	0.47	3.77759	0.47	13.6625	0.17	18.2	0.47	3.284	0.47	2.79804
0.471	3.66724	0.471	3.77069	0.471	13.4875	0.171	18.3	0.471	3.302	0.471	2.8
0.472	3.6569	0.472	3.76897	0.472	13.3625	0.172	18.3875	0.472	3.33	0.472	2.81569
0.473	3.64138	0.473	3.76207	0.473	13.2125	0.173	18.425	0.473	3.35	0.473	2.82745
0.474	3.62069	0.474	3.75172	0.474	13.0625	0.174	18.4375	0.474	3.364	0.474	2.83725
0.475	3.60172	0.475	3.74138	0.475	12.9125	0.175	18.4625	0.475	3.38	0.475	2.84706
0.476	3.57931	0.476	3.72586	0.476	12.7875	0.176	18.4875	0.476	3.396	0.476	2.85294
0.477	3.55862	0.477	3.71207	0.477	12.65	0.177	18.55	0.477	3.412	0.477	2.86275
0.478	3.54828	0.478	3.70862	0.478	12.5625	0.178	18.6375	0.478	3.438	0.478	2.88627
0.479	3.53966	0.479	3.70862	0.479	12.4937	0.179	18.675	0.479	3.464	0.479	2.9098
0.48	3.52069	0.48	3.70172	0.48	12.4025	0.18	18.7125	0.48	3.48	0.48	2.92549
0.481	3.50172	0.481	3.69483	0.481	12.305	0.181	18.7625	0.481	3.492	0.481	2.93529
0.482	3.48276	0.482	3.68621	0.482	12.2013	0.182	18.8125	0.482	3.508	0.482	2.93922
0.483	3.45517	0.483	3.67241	0.483	12.0663	0.183	18.8625	0.483	3.518	0.483	2.94118
0.484	3.43621	0.484	3.66379	0.484	11.97	0.184	18.95	0.484	3.538	0.484	2.95294
0.485	3.42586	0.485	3.66379	0.485	11.93	0.185	19.025	0.485	3.564	0.485	2.97255
0.486	3.40862	0.486	3.6569	0.486	11.88	0.186	19.075	0.486	3.582	0.486	2.98627
0.487	3.39483	0.487	3.64828	0.487	11.8288	0.187	19.125	0.487	3.6	0.487	2.99412
0.488	3.38103	0.488	3.63966	0.488	11.76	0.188	19.15	0.488	3.622	0.488	3.00196
0.489	3.35862	0.489	3.62586	0.489	11.6638	0.189	19.1625	0.489	3.632	0.489	3.0098
0.49	3.33448	0.49	3.61552	0.49	11.5813	0.19	19.225	0.49	3.646	0.49	3.01961
0.491	3.32069	0.491	3.62069	0.491	11.5463	0.191	19.3	0.491	3.672	0.491	3.03922
0.492	3.31034	0.492	3.62241	0.492	11.5275	0.192	19.3625	0.492	3.698	0.492	3.05686
0.493	3.29828	0.493	3.61724	0.493	11.4975	0.193	19.425	0.493	3.722	0.493	3.07255
0.494	3.28966	0.494	3.6069	0.494	11.455	0.194	19.4875	0.494	3.74	0.494	3.08235
0.495	3.27759	0.495	3.59483	0.495	11.4113	0.195	19.5375	0.495	3.748	0.495	3.09216
0.496	3.2569	0.496	3.57759	0.496	11.3462	0.196	19.6125	0.496	3.75	0.496	3.09412
0.497	3.23966	0.497	3.57586	0.497	11.3125	0.197	19.7375	0.497	3.762	0.497	3.1
0.498	3.23103	0.498	3.58276	0.498	11.3075	0.198	19.8125	0.498	3.792	0.498	3.11373
0.499	3.21379	0.499	3.57931	0.499	11.27	0.199	19.8625	0.499	3.818	0.499	3.12549
0.5	3.2	0.5	3.57241	0.5	11.225	0.2	19.9375	0.5	3.844	0.5	3.13725
0.501	3.19138	0.501	3.56207	0.501	11.1875	0.201	19.975	0.501	3.866	0.501	3.15098
0.502	3.17414	0.502	3.54483	0.502	11.1287	0.202	19.975	0.502	3.876	0.502	3.15882
0.503	3.16207	0.503	3.53793	0.503	11.105	0.203	19.9625	0.503	3.89	0.503	3.16667
0.504	3.16034	0.504	3.54483	0.504	11.1212	0.204	19.925	0.504	3.918	0.504	3.18627
0.505	3.15	0.505	3.54828	0.505	11.125	0.205	19.8875	0.505	3.938	0.505	3.20196
0.506	3.13793	0.506	3.54655	0.506	11.1113	0.206	20	0.506	3.952	0.506	3.21569
0.507	3.12414	0.507	3.54138	0.507	11.0787	0.207	20.175	0.507	3.964	0.507	3.22941
0.508	3.10517	0.508	3.53276	0.508	11.0325	0.208	20.325	0.508	3.972	0.508	3.23725
0.509	3.08793	0.509	3.52414	0.509	10.9962	0.209	20.4875	0.509	3.984	0.509	3.2451
0.51	3.08621	0.51	3.52931	0.51	11.0088	0.21	20.6375	0.51	4.012	0.51	3.26667
0.511	3.09138	0.511	3.53621	0.511	11.0538	0.211	20.7125	0.511	4.046	0.511	3.2902
0.512	3.09138	0.512	3.53448	0.512	11.0638	0.212	20.8	0.512	4.072	0.512	3.31176
0.513	3.08103	0.513	3.52759	0.513	11.0488	0.213	20.8875	0.513	4.088	0.513	3.32745
0.514	3.06379	0.514	3.51897	0.514	11.015	0.214	20.9375	0.514	4.1	0.514	3.33137
0.515	3.03966	0.515	3.5069	0.515	10.9563	0.215	20.9875	0.515	4.102	0.515	3.32549
0.516	3.03103	0.516	3.50517	0.516	10.9313	0.216	21.0875	0.516	4.114	0.516	3.32941
0.517	3.03448	0.517	3.51207	0.517	10.9537	0.217	21.2	0.517	4.138	0.517	3.3451
0.518	3.02759	0.518	3.51379	0.518	10.9563	0.218	21.275	0.518	4.156	0.518	3.36275
0.519	3.01724	0.519	3.51034	0.519	10.9512	0.219	21.375	0.519	4.172	0.519	3.38039
0.52	3.00345	0.52	3.50862	0.52	10.9387	0.22	21.45	0.52	4.188	0.52	3.39412
0.521	2.98621	0.521	3.5	0.521	10.905	0.221	21.5125	0.521	4.194	0.521	3.40196
0.522	2.97586	0.522	3.49483	0.522	10.8675	0.222	21.625	0.522	4.202	0.522	3.40588
0.523	2.97759	0.523	3.5	0.523	10.87	0.223	21.775	0.523	4.222	0.523	3.41569
0.524	2.97586	0.524	3.50517	0.524	10.88	0.224	21.9	0.524	4.244	0.524	3.42549
0.525	2.96897	0.525	3.5069	0.525	10.8675	0.225	22	0.525	4.262	0.525	3.43725
0.526	2.96034	0.526	3.50862	0.526	10.8537	0.226	22.075	0.526	4.278	0.526	3.45098
0.527	2.95	0.527	3.5069	0.527	10.8338	0.227	22.1125	0.527	4.294	0.527	3.46471
0.528	2.93621	0.528	3.5	0.528	10.7863	0.228	22.1875	0.528	4.296	0.528	3.47255
0.529	2.93793	0.529	3.50345	0.529	10.7713	0.229	22.3125	0.529	4.308	0.529	3.48627
0.53	2.94655	0.53	3.51207	0.53	10.79	0.23	22.4375	0.53	4.33	0.53	3.50392
0.531	2.94828	0.531	3.51724	0.531	10.7837	0.231	22.55	0.531	4.344	0.531	3.51373
0.532	2.95	0.532	3.52069	0.532	10.775	0.232	22.65	0.532	4.36	0.532	3.52549
0.533	2.94828	0.533	3.52241	0.533	10.765	0.233	22.7	0.533	4.376	0.533	3.53333
0.534	2.93793	0.534	3.51724	0.534	10.7225	0.234	22.75	0.534	4.376	0.534	3.53333
0.535	2.93621	0.535	3.51724	0.535	10.6875	0.235	22.85	0.535	4.38	0.535	3.54118
0.536	2.94138	0.536	3.52759	0.536	10.695	0.236	22.975	0.536	4.398	0.536	3.55686
0.537	2.94483	0.537	3.53621	0.537	10.6925	0.237	23.075	0.537	4.412	0.537	3.57059
0.538	2.94483	0.538	3.53966	0.538	10.6762	0.238	23.175	0.538	4.43	0.538	3.58431
0.539	2.94655	0.539	3.53966	0.539	10.6575	0.239	23.275	0.539	4.442	0.539	3.59412
0.54	2.94655	0.54	3.53966	0.54	10.6225	0.24	23.3375	0.54	4.448	0.54	3.6
0.541	2.94655	0.541	3.53793	0.541	10.5812	0.241	23.4125	0.541	4.452	0.541	3.60784
0.542	2.95862	0.542	3.54828	0.542	10.5787	0.242	23.5125	0.542	4.466	0.542	3.62157
0.543	2.97586	0.543	3.56034	0.543	10.5912	0.243	23.5875	0.543	4.486	0.543	3.63725
0.544	2.98793	0.544	3.56379	0.544	10.5738	0.244	23.675	0.544	4.498	0.544	3.64706
0.545	2.99655	0.545	3.56724	0.545	10.54	0.245	23.775	0.545	4.504	0.545	3.65294
0.546	3.00517	0.546	3.57586	0.546	10.5025	0.246	23.8375	0.546	4.51	0.546	3.66078
0.547	3.00517	0.547	3.57759	0.547	10.445	0.247	23.9	0.547	4.506	0.547	3.66667
0.548	3.01379	0.548	3.58793	0.548	10.4212	0.248	23.9875	0.548	4.514	0.548	3.68039
0.549	3.03621	0.549	3.60172	0.549	10.4337	0.249	24.075	0.549	4.532	0.549	3.70196
0.55	3.05172	0.55	3.60517	0.55	10.4175	0.25	24.1625	0.55	4.544	0.55	3.71373
0.551	3.06552	0.551	3.6069	0.551	10.3788	0.251	24.2375	0.551	4.554	0.551	3.72157
0.552	3.08276	0.552	3.61552	0.552	10.3362	0.252	24.2875	0.552	4.568	0.552	3.72941
0.553	3.09655	0.553	3.62586	0.553	10.2762	0.253	24.3	0.553	4.57	0.553	3.73333
0.554	3.11552	0.554	3.6431	0.554	10.23	0.254	24.3875	0.554	4.57	0.554	3.73922
0.555	3.14655	0.555	3.66552	0.555	10.2312	0.255	24.5125	0.555	4.58	0.555	3.75686
0.556	3.17759	0.556	3.68276	0.556	10.2363	0.256	24.6375	0.556	4.586	0.556	3.77451
0.557	3.2	0.557	3.69138	0.557	10.2088	0.257	24.7375	0.557	4.586	0.557	3.78824
0.558	3.22414	0.558	3.7	0.558	10.1762	0.258	24.7875	0.558	4.592	0.558	3.80196
0.559	3.25	0.559	3.71034	0.559	10.1325	0.259	24.7875	0.559	4.594	0.559	3.81176
0.56	3.27586	0.56	3.71897	0.56	10.07	0.26	24.8375	0.56	4.592	0.56	3.81569
0.561	3.31724	0.561	3.73793	0.561	10.0425	0.261	24.925	0.561	4.602	0.561	3.82941
0.562	3.37241	0.562	3.76207	0.562	10.045	0.262	25.025	0.562	4.62	0.562	3.85098
0.563	3.41207	0.563	3.77931	0.563	10.0075	0.263	25.1375	0.563	4.626	0.563	3.86471
0.564	3.45	0.564	3.79655	0.564	9.97	0.264	25.225	0.564	4.63	0.564	3.87451
0.565	3.48793	0.565	3.81379	0.565	9.93	0.265	25.2625	0.565	4.63	0.565	3.88039
0.566	3.51379	0.566	3.82586	0.566	9.86125	0.266	25.2875	0.566	4.618	0.566	3.87843
0.567	3.55172	0.567	3.84655	0.567	9.8075	0.267	25.3375	0.567	4.618	0.567	3.88235
0.568	3.61379	0.568	3.87931	0.568	9.7875	0.268	25.425	0.568	4.634	0.568	3.90196
0.569	3.66724	0.569	3.91034	0.569	9.74875	0.269	25.5	0.569	4.646	0.569	3.91961
0.57	3.72069	0.57	3.93448	0.57	9.705	0.27	25.5625	0.57	4.65	0.57	3.93529
0.571	3.77241	0.571	3.95345	0.571	9.655	0.271	25.6125	0.571	4.646	0.571	3.94706
0.572	3.81897	0.572	3.96724	0.572	9.5975	0.272	25.6375	0.572	4.632	0.572	3.95098
0.573	3.86379	0.573	3.98276	0.573	9.535	0.273	25.7	0.573	4.62	0.573	3.95294
0.574	3.92759	0.574	4.01552	0.574	9.50625	0.274	25.8125	0.574	4.624	0.574	3.96667
0.575	3.99655	0.575	4.05517	0.575	9.48875	0.275	25.8625	0.575	4.638	0.575	3.98039
0.576	4.06034	0.576	4.09138	0.576	9.44625	0.276	25.9125	0.576	4.646	0.576	3.99216
0.577	4.12931	0.577	4.12241	0.577	9.39625	0.277	25.975	0.577	4.65	0.577	4.00392
0.578	4.2	0.578	4.1569	0.578	9.3475	0.278	26.025	0.578	4.648	0.578	4.01765
0.579	4.26034	0.579	4.18448	0.579	9.28125	0.279	26.0875	0.579	4.634	0.579	4.02157
0.58	4.33621	0.58	4.22414	0.58	9.23875	0.28	26.175	0.58	4.63	0.58	4.03529
0.581	4.43103	0.581	4.27241	0.581	9.22125	0.281	26.2125	0.581	4.64	0.581	4.05882
0.582	4.51724	0.582	4.31379	0.582	9.1775	0.282	26.225	0.582	4.642	0.582	4.07647
0.583	4.60345	0.583	4.35517	0.583	9.12625	0.283	26.2625	0.583	4.644	0.583	4.08824
0.584	4.68966	0.584	4.39828	0.584	9.06875	0.284	26.3	0.584	4.646	0.584	4.09608
0.585	4.76552	0.585	4.43276	0.585	8.995	0.285	26.3	0.585	4.638	0.585	4.09412
0.586	4.85	0.586	4.46724	0.586	8.92875	0.286	26.35	0.586	4.63	0.586	4.09804
0.587	4.9569	0.587	4.51724	0.587	8.89625	0.287	26.425	0.587	4.64	0.587	4.11765
0.588	5.06379	0.588	4.57069	0.588	8.8725	0.288	26.475	0.588	4.646	0.588	4.13922
0.589	5.1569	0.589	4.62069	0.589	8.83625	0.289	26.5125	0.589	4.646	0.589	4.15882
0.59	5.24828	0.59	4.67241	0.59	8.78625	0.29	26.55	0.59	4.648	0.59	4.17255
0.591	5.33966	0.591	4.71724	0.591	8.725	0.291	26.525	0.591	4.642	0.591	4.18039
0.592	5.42759	0.592	4.75345	0.592	8.65	0.292	26.5	0.592	4.632	0.592	4.18627
0.593	5.54138	0.593	4.80517	0.593	8.6	0.293	26.525	0.593	4.632	0.593	4.2
0.594	5.67931	0.594	4.86552	0.594	8.58125	0.294	26.525	0.594	4.636	0.594	4.22549
0.595	5.8069	0.595	4.92069	0.595	8.54	0.295	26.5125	0.595	4.632	0.595	4.24118
0.596	5.93621	0.596	4.97931	0.596	8.4875	0.296	26.5125	0.596	4.632	0.596	4.2549
0.597	6.06034	0.597	5.03276	0.597	8.42875	0.297	26.4875	0.597	4.634	0.597	4.26667
0.598	6.1569	0.598	5.07759	0.598	8.35	0.298	26.45	0.598	4.63	0.598	4.27255
0.599	6.2569	0.599	5.12931	0.599	8.28875	0.299	26.4625	0.599	4.628	0.599	4.28431
0.6	6.38621	0.6	5.19483	0.6	8.265	0.3	26.4625	0.6	4.634	0.6	4.30588
0.601	6.51724	0.601	5.25517	0.601	8.235	0.301	26.425	0.601	4.636	0.601	4.32549
0.602	6.64828	0.602	5.31207	0.602	8.18875	0.302	26.3625	0.602	4.632	0.602	4.33922
0.603	6.78103	0.603	5.36552	0.603	8.1325	0.303	26.2875	0.603	4.634	0.603	4.35098
0.604	6.91034	0.604	5.41034	0.604	8.06375	0.304	26.1625	0.604	4.632	0.604	4.36078
0.605	7.03621	0.605	5.45	0.605	7.99375	0.305	26.1125	0.605	4.63	0.605	4.37255
0.606	7.19483	0.606	5.51207	0.606	7.955	0.306	26.125	0.606	4.64	0.606	4.39412
0.607	7.36034	0.607	5.58448	0.607	7.93125	0.307	26.0875	0.607	4.652	0.607	4.41961
0.608	7.50345	0.608	5.64828	0.608	7.88625	0.308	26.025	0.608	4.652	0.608	4.43725
0.609	7.6431	0.609	5.71724	0.609	7.84	0.309	25.9375	0.609	4.652	0.609	4.4549
0.61	7.8069	0.61	5.78793	0.61	7.80875	0.31	25.8	0.61	4.656	0.61	4.47647
0.611	7.93276	0.611	5.82931	0.611	7.74375	0.311	25.675	0.611	4.644	0.611	4.48627
0.612	8.0431	0.612	5.86552	0.612	7.665	0.312	25.6125	0.612	4.628	0.612	4.48824
0.613	8.14655	0.613	5.90172	0.613	7.58375	0.313	25.5375	0.613	4.614	0.613	4.48824
0.614	8.22241	0.614	5.92069	0.614	7.4825	0.314	25.425	0.614	4.59	0.614	4.47843
0.615	8.33793	0.615	5.96207	0.615	7.4125	0.315	25.2875	0.615	4.59	0.615	4.48431
0.616	8.55172	0.616	6.05172	0.616	7.4125	0.316	25.125	0.616	4.62	0.616	4.51961
0.617	8.77241	0.617	6.1431	0.617	7.41375	0.317	24.9375	0.617	4.648	0.617	4.55686
0.618	8.98103	0.618	6.23793	0.618	7.405	0.318	24.825	0.618	4.67	0.618	4.59216
0.619	9.1931	0.619	6.33966	0.619	7.395	0.319	24.75	0.619	4.688	0.619	4.62549
0.62	9.36724	0.62	6.42069	0.62	7.3625	0.32	24.6125	0.62	4.694	0.62	4.64706
0.621	9.51897	0.621	6.49138	0.621	7.31125	0.321	24.45	0.621	4.694	0.621	4.66471
0.622	9.68966	0.622	6.56897	0.622	7.27	0.322	24.275	0.622	4.702	0.622	4.68627
0.623	9.8569	0.623	6.63448	0.623	7.225	0.323	24.0625	0.623	4.706	0.623	4.70588
0.624	9.99655	0.624	6.68103	0.624	7.1675	0.324	23.8875	0.624	4.704	0.624	4.71961
0.625	10.1672	0.625	6.74655	0.625	7.12625	0.325	23.8125	0.625	4.71	0.625	4.74314
0.626	10.3638	0.626	6.83103	0.626	7.1075	0.326	23.6875	0.626	4.728	0.626	4.77451
0.627	10.5328	0.627	6.91379	0.627	7.07125	0.327	23.525	0.627	4.736	0.627	4.8
0.628	10.6983	0.628	7.00517	0.628	7.03625	0.328	23.3375	0.628	4.746	0.628	4.82941
0.629	10.8759	0.629	7.1	0.629	7.0025	0.329	23.1	0.629	4.758	0.629	4.85294
0.63	11.0241	0.63	7.17241	0.63	6.95125	0.33	22.875	0.63	4.756	0.63	4.86471
0.631	11.2	0.631	7.25345	0.631	6.9075	0.331	22.725	0.631	4.758	0.631	4.88235
0.632	11.4121	0.632	7.36034	0.632	6.89	0.332	22.5625	0.632	4.778	0.632	4.90784
0.633	11.6086	0.633	7.46379	0.633	6.865	0.333	22.35	0.633	4.796	0.633	4.93529
0.634	11.7862	0.634	7.56207	0.634	6.83625	0.334	22.125	0.634	4.812	0.634	4.96471
0.635	11.9586	0.635	7.65862	0.635	6.80125	0.335	21.9	0.635	4.826	0.635	4.9902
0.636	12.1155	0.636	7.75172	0.636	6.755	0.336	21.6625	0.636	4.828	0.636	5.00784
0.637	12.2603	0.637	7.83793	0.637	6.7025	0.337	21.4875	0.637	4.822	0.637	5.02353
0.638	12.4448	0.638	7.95345	0.638	6.67375	0.338	21.3125	0.638	4.836	0.638	5.04706
0.639	12.6448	0.639	8.08276	0.639	6.65375	0.339	21.0875	0.639	4.86	0.639	5.08039
0.64	12.819	0.64	8.19138	0.64	6.62375	0.34	20.8625	0.64	4.878	0.64	5.1098
0.641	12.9931	0.641	8.29655	0.641	6.5925	0.341	20.6375	0.641	4.894	0.641	5.13725
0.642	13.1655	0.642	8.41034	0.642	6.55875	0.342	20.3875	0.642	4.91	0.642	5.16471
0.643	13.2966	0.643	8.51207	0.643	6.51375	0.343	20.1375	0.643	4.91	0.643	5.18235
0.644	13.4552	0.644	8.63793	0.644	6.48375	0.344	19.9375	0.644	4.924	0.644	5.20588
0.645	13.6621	0.645	8.7931	0.645	6.47	0.345	19.7125	0.645	4.952	0.645	5.23922
0.646	13.8431	0.646	8.92241	0.646	6.4475	0.346	19.4625	0.646	4.972	0.646	5.27059
0.647	14.0207	0.647	9.04483	0.647	6.42	0.347	19.2375	0.647	4.986	0.647	5.3
0.648	14.1948	0.648	9.17241	0.648	6.39	0.348	19	0.648	4.996	0.648	5.32941
0.649	14.3362	0.649	9.27931	0.649	6.345	0.349	18.7375	0.649	4.998	0.649	5.34902
0.65	14.4759	0.65	9.38621	0.65	6.30375	0.35	18.5125	0.65	5.006	0.65	5.36863
0.651	14.6569	0.651	9.51724	0.651	6.27875	0.351	18.3	0.651	5.03	0.651	5.39804
0.652	14.8379	0.652	9.65172	0.652	6.26	0.352	18.0375	0.652	5.054	0.652	5.42941
0.653	14.9966	0.653	9.78448	0.653	6.2325	0.353	17.8	0.653	5.07	0.653	5.45294
0.654	15.1603	0.654	9.92931	0.654	6.20625	0.354	17.5625	0.654	5.082	0.654	5.48235
0.655	15.3241	0.655	10.069	0.655	6.17625	0.355	17.275	0.655	5.09	0.655	5.50784
0.656	15.4517	0.656	10.1879	0.656	6.13875	0.356	17.0375	0.656	5.092	0.656	5.52941
0.657	15.6138	0.657	10.3328	0.657	6.11375	0.357	16.8375	0.657	5.108	0.657	5.56275
0.658	15.8276	0.658	10.5034	0.658	6.1025	0.358	16.6125	0.658	5.134	0.658	5.60588
0.659	16	0.659	10.6483	0.659	6.0775	0.359	16.4	0.659	5.156	0.659	5.63922
0.66	16.1672	0.66	10.7828	0.66	6.04875	0.36	16.1875	0.66	5.178	0.66	5.67255
0.661	16.3138	0.661	10.9103	0.661	6.02	0.361	15.9125	0.661	5.196	0.661	5.70588
0.662	16.4121	0.662	11.0207	0.662	5.9825	0.362	15.6375	0.662	5.202	0.662	5.72549
0.663	16.5259	0.663	11.1569	0.663	5.955	0.363	15.4125	0.663	5.214	0.663	5.75294
0.664	16.7172	0.664	11.3483	0.664	5.9425	0.364	15.2	0.664	5.244	0.664	5.79216
0.665	16.9	0.665	11.5224	0.665	5.925	0.365	14.975	0.665	5.27	0.665	5.82549
0.666	17.0638	0.666	11.6638	0.666	5.89875	0.366	14.75	0.666	5.29	0.666	5.85686
0.667	17.2052	0.667	11.7845	0.667	5.87125	0.367	14.5125	0.667	5.304	0.667	5.88431
0.668	17.3276	0.668	11.881	0.668	5.84	0.368	14.2625	0.668	5.308	0.668	5.90588
0.669	17.4138	0.669	11.9793	0.669	5.80625	0.369	14.0375	0.669	5.314	0.669	5.92549
0.67	17.569	0.67	12.1362	0.67	5.785	0.37	13.8375	0.67	5.338	0.67	5.95882
0.671	17.7414	0.671	12.319	0.671	5.76625	0.371	13.6125	0.671	5.37	0.671	6.00196
0.672	17.8966	0.672	12.4707	0.672	5.7375	0.372	13.375	0.672	5.396	0.672	6.03725
0.673	18.0345	0.673	12.6103	0.673	5.70375	0.373	13.1625	0.673	5.418	0.673	6.07255
0.674	18.1724	0.674	12.7345	0.674	5.675	0.374	12.925	0.674	5.434	0.674	6.10392
0.675	18.2586	0.675	12.8241	0.675	5.64	0.375	12.725	0.675	5.436	0.675	6.12549
0.676	18.3621	0.676	12.9448	0.676	5.61875	0.376	12.5375	0.676	5.448	0.676	6.1549
0.677	18.5	0.677	13.1241	0.677	5.61	0.377	12.345	0.677	5.474	0.677	6.19608
0.678	18.6552	0.678	13.2862	0.678	5.59125	0.378	12.13	0.678	5.494	0.678	6.22549
0.679	18.7931	0.679	13.45	0.679	5.56875	0.379	11.9162	0.679	5.516	0.679	6.2549
0.68	18.931	0.68	13.5983	0.68	5.5475	0.38	11.695	0.68	5.536	0.68	6.28627
0.681	19.0345	0.681	13.7034	0.681	5.51625	0.381	11.4638	0.681	5.546	0.681	6.31176
0.682	19.1034	0.682	13.7983	0.682	5.4875	0.382	11.2725	0.682	5.562	0.682	6.34314
0.683	19.2414	0.683	13.9397	0.683	5.47125	0.383	11.1025	0.683	5.594	0.683	6.3902
0.684	19.3793	0.684	14.0862	0.684	5.4525	0.384	10.9075	0.684	5.628	0.684	6.43333
0.685	19.5	0.685	14.2241	0.685	5.4275	0.385	10.7037	0.685	5.654	0.685	6.47059
0.686	19.6207	0.686	14.3655	0.686	5.4075	0.386	10.5062	0.686	5.676	0.686	6.50784
0.687	19.7241	0.687	14.5121	0.687	5.385	0.387	10.2788	0.687	5.694	0.687	6.54314
0.688	19.7931	0.688	14.631	0.688	5.36	0.388	10.0838	0.688	5.712	0.688	6.57255
0.689	19.9138	0.689	14.781	0.689	5.3475	0.389	9.93	0.689	5.744	0.689	6.61373
0.69	20.069	0.69	14.9483	0.69	5.34125	0.39	9.74625	0.69	5.784	0.69	6.66471
0.691	20.1897	0.691	15.0776	0.691	5.3225	0.391	9.55	0.691	5.814	0.691	6.70588
0.692	20.2931	0.692	15.2034	0.692	5.3075	0.392	9.35875	0.692	5.844	0.692	6.74902
0.693	20.3966	0.693	15.3328	0.693	5.2925	0.393	9.135	0.693	5.872	0.693	6.7902
0.694	20.431	0.694	15.4276	0.694	5.27	0.394	8.92625	0.694	5.892	0.694	6.81961
0.695	20.5172	0.695	15.5397	0.695	5.2525	0.395	8.76	0.695	5.916	0.695	6.85882
0.696	20.6724	0.696	15.6983	0.696	5.25	0.396	8.5975	0.696	5.958	0.696	6.91373
0.697	20.8103	0.697	15.85	0.697	5.24125	0.397	8.4275	0.697	6	0.697	6.96471
0.698	20.9138	0.698	16	0.698	5.23	0.398	8.26875	0.698	6.04	0.698	7.0098
0.699	21	0.699	16.1414	0.699	5.2225	0.399	8.1025	0.699	6.078	0.699	7.05098
0.7	21.0517	0.7	16.2552	0.7	5.21	0.4	7.92125	0.7	6.106	0.7	7.08039
0.701	21.0862	0.701	16.3397	0.701	5.19375	0.401	7.76	0.701	6.128	0.701	7.10784
0.702	21.2069	0.702	16.4724	0.702	5.19	0.402	7.61125	0.702	6.17	0.702	7.15686
0.703	21.3448	0.703	16.6431	0.703	5.1925	0.403	7.44125	0.703	6.222	0.703	7.21569
0.704	21.431	0.704	16.8069	0.704	5.19	0.404	7.28	0.704	6.27	0.704	7.27059
0.705	21.5172	0.705	16.9759	0.705	5.195	0.405	7.11	0.705	6.32	0.705	7.32549
0.706	21.6034	0.706	17.131	0.706	5.20125	0.406	6.9325	0.706	6.37	0.706	7.37451
0.707	21.6552	0.707	17.2345	0.707	5.19625	0.407	6.79	0.707	6.406	0.707	7.41176
0.708	21.7414	0.708	17.3793	0.708	5.19875	0.408	6.69375	0.708	6.454	0.708	7.45686
0.709	21.8793	0.709	17.5517	0.709	5.21375	0.409	6.595	0.709	6.518	0.709	7.51765
0.71	22	0.71	17.7241	0.71	5.225	0.41	6.4825	0.71	6.572	0.71	7.57059
0.711	22.0862	0.711	17.8448	0.711	5.2375	0.411	6.30875	0.711	6.626	0.711	7.62157
0.712	22.1724	0.712	17.9655	0.712	5.25125	0.412	6.10625	0.712	6.678	0.712	7.67059
0.713	22.2414	0.713	18.0517	0.713	5.25875	0.413	5.915	0.713	6.722	0.713	7.71569
0.714	22.3103	0.714	18.2069	0.714	5.27625	0.414	5.76875	0.714	6.774	0.714	7.76667
0.715	22.4483	0.715	18.4483	0.715	5.315	0.415	5.6525	0.715	6.856	0.715	7.83922
0.716	22.6034	0.716	18.6897	0.716	5.3575	0.416	5.53	0.716	6.942	0.716	7.91569
0.717	22.7069	0.717	18.8793	0.717	5.3925	0.417	5.3925	0.717	7.022	0.717	7.97451
0.718	22.7586	0.718	19	0.718	5.42	0.418	5.2575	0.718	7.086	0.718	8.01961
0.719	22.7759	0.719	19.1034	0.719	5.4425	0.419	5.12	0.719	7.138	0.719	8.06078
0.72	22.7586	0.72	19.2069	0.72	5.465	0.42	5.005	0.72	7.174	0.72	8.09412
0.721	22.8276	0.721	19.3793	0.721	5.50875	0.421	4.91125	0.721	7.23	0.721	8.15294
0.722	22.9828	0.722	19.5862	0.722	5.56625	0.422	4.7975	0.722	7.306	0.722	8.23529
0.723	23.1207	0.723	19.7586	0.723	5.6175	0.423	4.6825	0.723	7.38	0.723	8.30392
0.724	23.2069	0.724	19.931	0.724	5.66875	0.424	4.57	0.724	7.454	0.724	8.36275
0.725	23.2931	0.725	20.1034	0.725	5.725	0.425	4.45125	0.725	7.526	0.725	8.42157
0.726	23.3276	0.726	20.2586	0.726	5.7775	0.426	4.34	0.726	7.578	0.726	8.45882
0.727	23.4138	0.727	20.4138	0.727	5.84125	0.427	4.25875	0.727	7.636	0.727	8.50588
0.728	23.569	0.728	20.6207	0.728	5.92125	0.428	4.1775	0.728	7.708	0.728	8.57451
0.729	23.6724	0.729	20.8276	0.729	6	0.429	4.0875	0.729	7.772	0.729	8.63922
0.73	23.7414	0.73	21.0172	0.73	6.08125	0.43	3.9975	0.73	7.836	0.73	8.70196
0.731	23.8103	0.731	21.2241	0.731	6.17125	0.431	3.90375	0.731	7.9	0.731	8.76667
0.732	23.8966	0.732	21.3966	0.732	6.26125	0.432	3.805	0.732	7.952	0.732	8.82157
0.733	23.9483	0.733	21.5345	0.733	6.35625	0.433	3.73	0.733	8	0.733	8.87255
0.734	24.0862	0.734	21.7586	0.734	6.465	0.434	3.67125	0.734	8.064	0.734	8.93922
0.735	24.2586	0.735	22.0345	0.735	6.58375	0.435	3.5975	0.735	8.136	0.735	9.01373
0.736	24.3621	0.736	22.2414	0.736	6.70125	0.436	3.52375	0.736	8.2	0.736	9.07843
0.737	24.4655	0.737	22.4483	0.737	6.82375	0.437	3.4525	0.737	8.258	0.737	9.13725
0.738	24.5517	0.738	22.6379	0.738	6.95	0.438	3.375	0.738	8.31	0.738	9.2
0.739	24.6207	0.739	22.7931	0.739	7.075	0.439	3.30875	0.739	8.34	0.739	9.24118
0.74	24.7241	0.74	23.0345	0.74	7.21625	0.44	3.26	0.74	8.38	0.74	9.29412
0.741	24.9138	0.741	23.3448	0.741	7.38	0.441	3.20375	0.741	8.442	0.741	9.36667
0.742	25.0517	0.742	23.5862	0.742	7.54625	0.442	3.14375	0.742	8.498	0.742	9.42745
0.743	25.1897	0.743	23.7931	0.743	7.71625	0.443	3.0875	0.743	8.546	0.743	9.48824
0.744	25.3103	0.744	24	0.744	7.88875	0.444	3.03375	0.744	8.592	0.744	9.55294
0.745	25.3966	0.745	24.1724	0.745	8.05625	0.445	2.98	0.745	8.622	0.745	9.60392
0.746	25.5	0.746	24.3793	0.746	8.2325	0.446	2.945	0.746	8.662	0.746	9.65294
0.747	25.6897	0.747	24.6897	0.747	8.43	0.447	2.9175	0.747	8.73	0.747	9.71961
0.748	25.931	0.748	25.0172	0.748	8.6375	0.448	2.8775	0.748	8.804	0.748	9.78627
0.749	26.1207	0.749	25.3276	0.749	8.84625	0.449	2.8375	0.749	8.862	0.749	9.84706
0.75	26.2931	0.75	25.5862	0.75	9.05875	0.45	2.805	0.75	8.914	0.75	9.91176
0.751	26.4483	0.751	25.8103	0.751	9.275	0.451	2.76375	0.751	8.962	0.751	9.97647
0.752	26.5517	0.752	26	0.752	9.4875	0.452	2.73375	0.752	9.01	0.752	10.0333
0.753	26.7241	0.753	26.2759	0.753	9.715	0.453	2.7175	0.753	9.084	0.753	10.1039
0.754	26.9655	0.754	26.6379	0.754	9.95625	0.454	2.6925	0.754	9.184	0.754	10.1863
0.755	27.1897	0.755	26.9483	0.755	10.19	0.455	2.6675	0.755	9.268	0.755	10.2569
0.756	27.4138	0.756	27.2414	0.756	10.43	0.456	2.65125	0.756	9.358	0.756	10.3255
0.757	27.6552	0.757	27.5517	0.757	10.67	0.457	2.62875	0.757	9.454	0.757	10.3922
0.758	27.8448	0.758	27.7931	0.758	10.8987	0.458	2.60625	0.758	9.546	0.758	10.449
0.759	28.0517	0.759	28.0862	0.759	11.1287	0.459	2.59625	0.759	9.658	0.759	10.5196
0.76	28.3448	0.76	28.5	0.76	11.3725	0.46	2.585	0.76	9.8	0.76	10.6176
0.761	28.6552	0.761	28.8966	0.761	11.6113	0.461	2.5675	0.761	9.944	0.761	10.7118
0.762	28.9655	0.762	29.2586	0.762	11.845	0.462	2.555	0.762	10.086	0.762	10.8039
0.763	29.2931	0.763	29.6379	0.763	12.0737	0.463	2.54375	0.763	10.234	0.763	10.8902
0.764	29.569	0.764	29.9483	0.764	12.2875	0.464	2.525	0.764	10.384	0.764	10.9725
0.765	29.8276	0.765	30.2414	0.765	12.4875	0.465	2.51875	0.765	10.54	0.765	11.0549
0.766	30.1897	0.766	30.6379	0.766	12.6875	0.466	2.52375	0.766	10.732	0.766	11.1647
0.767	30.6379	0.767	31.1379	0.767	12.8875	0.467	2.52	0.767	10.944	0.767	11.2843
0.768	31.069	0.768	31.6207	0.768	13.0625	0.468	2.52	0.768	11.152	0.768	11.3902
0.769	31.5	0.769	32.1034	0.769	13.2125	0.469	2.52125	0.769	11.364	0.769	11.4902
0.77	31.9138	0.77	32.5517	0.77	13.35	0.47	2.5125	0.77	11.58	0.77	11.5863
0.771	32.2759	0.771	32.8966	0.771	13.45	0.471	2.50875	0.771	11.784	0.771	11.6725
0.772	32.7241	0.772	33.3103	0.772	13.5375	0.472	2.5175	0.772	12.01	0.772	11.7784
0.773	33.3103	0.773	33.8448	0.773	13.625	0.473	2.52375	0.773	12.256	0.773	11.9098
0.774	33.8966	0.774	34.3448	0.774	13.675	0.474	2.5275	0.774	12.494	0.774	12.0333
0.775	34.5345	0.775	34.8621	0.775	13.6875	0.475	2.535	0.775	12.736	0.775	12.1549
0.776	35.2069	0.776	35.3966	0.776	13.6875	0.476	2.54125	0.776	12.978	0.776	12.2745
0.777	35.8966	0.777	35.8966	0.777	13.6375	0.477	2.55	0.777	13.21	0.777	12.3804
0.778	36.6379	0.778	36.4138	0.778	13.5625	0.478	2.57375	0.778	13.438	0.778	12.4843
0.779	37.5517	0.779	37.0517	0.779	13.475	0.479	2.59875	0.779	13.68	0.779	12.6078
0.78	38.5517	0.78	37.6552	0.78	13.35	0.48	2.61125	0.78	13.918	0.78	12.7353
0.781	39.5862	0.781	38.1897	0.781	13.2125	0.481	2.62125	0.781	14.14	0.781	12.8667
0.782	40.7414	0.782	38.6724	0.782	13.0375	0.482	2.6275	0.782	14.364	0.782	13.0078
0.783	42.0345	0.783	39.1207	0.783	12.825	0.483	2.62875	0.783	14.588	0.783	13.1529
0.784	43.4138	0.784	39.4655	0.784	12.6	0.484	2.645	0.784	14.796	0.784	13.2804
0.785	45.0517	0.785	39.8793	0.785	12.3562	0.485	2.67375	0.785	15.018	0.785	13.4157
0.786	46.9655	0.786	40.2759	0.786	12.1112	0.486	2.6925	0.786	15.25	0.786	13.5627
0.787	49	0.787	40.5172	0.787	11.8462	0.487	2.71	0.787	15.456	0.787	13.698
0.788	51.1724	0.788	40.569	0.788	11.5713	0.488	2.72625	0.788	15.652	0.788	13.8353
0.789	53.4655	0.789	40.431	0.789	11.2862	0.489	2.74125	0.789	15.842	0.789	13.9784
0.79	55.7069	0.79	40.0345	0.79	10.9887	0.49	2.7575	0.79	16.006	0.79	14.1078
0.791	57.8276	0.791	39.5	0.791	10.6988	0.491	2.7875	0.791	16.176	0.791	14.251
0.792	59.7241	0.792	38.8966	0.792	10.4287	0.492	2.8125	0.792	16.376	0.792	14.4216
0.793	61.069	0.793	38.1207	0.793	10.1625	0.493	2.83	0.793	16.568	0.793	14.5882
0.794	61.5172	0.794	37.1207	0.794	9.9025	0.494	2.84375	0.794	16.746	0.794	14.7412
0.795	60.9828	0.795	36	0.795	9.65375	0.495	2.86375	0.795	16.904	0.795	14.8863
0.796	59.4483	0.796	34.7069	0.796	9.42	0.496	2.87875	0.796	17.03	0.796	15.0196
0.797	57	0.797	33.3448	0.797	9.2025	0.497	2.91	0.797	17.128	0.797	15.1569
0.798	54.069	0.798	32.0345	0.798	9.02125	0.498	2.95	0.798	17.24	0.798	15.3176
0.799	50.9138	0.799	30.7759	0.799	8.86125	0.499	2.97625	0.799	17.358	0.799	15.4804
0.8	47.6552	0.8	29.5172	0.8	8.70875	0.5	3.00125	0.8	17.452	0.8	15.6255
0.801	44.5345	0.801	28.3103	0.801	8.57625	0.501	3.02625	0.801	17.526	0.801	15.7667
0.802	41.6207	0.802	27.1552	0.802	8.4675	0.502	3.04375	0.802	17.582	0.802	15.9039
0.803	38.8276	0.803	26.0172	0.803	8.37625	0.503	3.0675	0.803	17.596	0.803	16.0294
0.804	36.3103	0.804	24.9828	0.804	8.3175	0.504	3.1025	0.804	17.606	0.804	16.1647
0.805	34.1034	0.805	24.0517	0.805	8.28875	0.505	3.13125	0.805	17.626	0.805	16.3118
0.806	32.0517	0.806	23.1552	0.806	8.2625	0.506	3.15875	0.806	17.624	0.806	16.4471
0.807	30.1552	0.807	22.3103	0.807	8.24625	0.507	3.18375	0.807	17.606	0.807	16.5745
0.808	28.4483	0.808	21.5	0.808	8.24125	0.508	3.20625	0.808	17.594	0.808	16.7
0.809	26.8448	0.809	20.7241	0.809	8.24125	0.509	3.23	0.809	17.574	0.809	16.8118
0.81	25.3793	0.81	19.9828	0.81	8.255	0.51	3.2725	0.81	17.56	0.81	16.9176
0.811	24.1034	0.811	19.3448	0.811	8.29875	0.511	3.32	0.811	17.584	0.811	17.0471
0.812	22.931	0.812	18.7414	0.812	8.3475	0.512	3.35625	0.812	17.622	0.812	17.1804
0.813	21.8103	0.813	18.1724	0.813	8.3925	0.513	3.3825	0.813	17.658	0.813	17.3059
0.814	20.7586	0.814	17.6207	0.814	8.4325	0.514	3.4025	0.814	17.704	0.814	17.4235
0.815	19.7759	0.815	17.0793	0.815	8.47125	0.515	3.40875	0.815	17.76	0.815	17.5255
0.816	18.8276	0.816	16.5638	0.816	8.5225	0.516	3.43	0.816	17.838	0.816	17.6275
0.817	18.0517	0.817	16.1466	0.817	8.61375	0.517	3.47125	0.817	18	0.817	17.7765
0.818	17.3966	0.818	15.8052	0.818	8.72875	0.518	3.5075	0.818	18.242	0.818	17.9647
0.819	16.7569	0.819	15.469	0.819	8.82875	0.519	3.5425	0.819	18.5	0.819	18.151
0.82	16.1034	0.82	15.0897	0.82	8.8975	0.52	3.57375	0.82	18.738	0.82	18.302
0.821	15.4034	0.821	14.6638	0.821	8.93125	0.521	3.59375	0.821	18.936	0.821	18.398
0.822	14.6897	0.822	14.219	0.822	8.9525	0.522	3.61625	0.822	19.108	0.822	18.4627
0.823	14.0586	0.823	13.8224	0.823	8.995	0.523	3.655	0.823	19.322	0.823	18.5373
0.824	13.5448	0.824	13.5069	0.824	9.07	0.524	3.6925	0.824	19.624	0.824	18.6588
0.825	13.0862	0.825	13.2259	0.825	9.145	0.525	3.7225	0.825	19.968	0.825	18.8
0.826	12.6552	0.826	12.95	0.826	9.21375	0.526	3.7525	0.826	20.32	0.826	18.9353
0.827	12.2345	0.827	12.6793	0.827	9.27375	0.527	3.78125	0.827	20.64	0.827	19.0608
0.828	11.8241	0.828	12.4103	0.828	9.335	0.528	3.8025	0.828	20.96	0.828	19.1784
0.829	11.4328	0.829	12.15	0.829	9.39625	0.529	3.835	0.829	21.26	0.829	19.2804
0.83	11.0914	0.83	11.931	0.83	9.475	0.53	3.8775	0.83	21.64	0.83	19.4118
0.831	10.7759	0.831	11.7293	0.831	9.5525	0.531	3.90875	0.831	22.04	0.831	19.5569
0.832	10.4638	0.832	11.5138	0.832	9.62	0.532	3.9375	0.832	22.44	0.832	19.6863
0.833	10.1672	0.833	11.3052	0.833	9.68125	0.533	3.96875	0.833	22.82	0.833	19.8039
0.834	9.88448	0.834	11.1017	0.834	9.74375	0.534	3.98625	0.834	23.18	0.834	19.9216
0.835	9.60517	0.835	10.8931	0.835	9.79625	0.535	4.01125	0.835	23.48	0.835	20.0196
0.836	9.36207	0.836	10.7224	0.836	9.8625	0.536	4.05375	0.836	23.8	0.836	20.1373
0.837	9.15345	0.837	10.5793	0.837	9.94	0.537	4.08875	0.837	24.16	0.837	20.2745
0.838	8.94138	0.838	10.4328	0.838	10.0113	0.538	4.11625	0.838	24.48	0.838	20.4118
0.839	8.74138	0.839	10.2879	0.839	10.0725	0.539	4.14375	0.839	24.78	0.839	20.5294
0.84	8.55	0.84	10.1379	0.84	10.1263	0.54	4.16625	0.84	25.02	0.84	20.6275
0.841	8.35345	0.841	9.98103	0.841	10.165	0.541	4.19	0.841	25.26	0.841	20.7255
0.842	8.17241	0.842	9.83448	0.842	10.2025	0.542	4.2325	0.842	25.46	0.842	20.8039
0.843	8.01897	0.843	9.71552	0.843	10.26	0.543	4.28	0.843	25.7	0.843	20.9216
0.844	7.86897	0.844	9.60172	0.844	10.3237	0.544	4.31375	0.844	25.92	0.844	21.0196
0.845	7.72069	0.845	9.48276	0.845	10.3838	0.545	4.34125	0.845	26.12	0.845	21.1176
0.846	7.57586	0.846	9.36379	0.846	10.44	0.546	4.365	0.846	26.26	0.846	21.2157
0.847	7.43276	0.847	9.24655	0.847	10.4887	0.547	4.37875	0.847	26.36	0.847	21.2941
0.848	7.2931	0.848	9.12759	0.848	10.5262	0.548	4.40375	0.848	26.44	0.848	21.3725
0.849	7.18103	0.849	9.03448	0.849	10.5775	0.549	4.445	0.849	26.52	0.849	21.451
0.85	7.08621	0.85	8.9569	0.85	10.6363	0.55	4.47875	0.85	26.64	0.85	21.549
0.851	6.98103	0.851	8.86724	0.851	10.685	0.551	4.50875	0.851	26.72	0.851	21.6471
0.852	6.87759	0.852	8.78103	0.852	10.7275	0.552	4.53875	0.852	26.78	0.852	21.7451
0.853	6.77586	0.853	8.69655	0.853	10.7663	0.553	4.5575	0.853	26.82	0.853	21.8431
0.854	6.66897	0.854	8.59828	0.854	10.7937	0.554	4.5825	0.854	26.84	0.854	21.902
0.855	6.58276	0.855	8.51207	0.855	10.8287	0.555	4.6275	0.855	26.84	0.855	21.9608
0.856	6.51724	0.856	8.4431	0.856	10.88	0.556	4.67375	0.856	26.9	0.856	22.0588
0.857	6.44655	0.857	8.37414	0.857	10.9288	0.557	4.7075	0.857	26.96	0.857	22.1569
0.858	6.37586	0.858	8.3069	0.858	10.9737	0.558	4.73125	0.858	27.02	0.858	22.2353
0.859	6.30517	0.859	8.24655	0.859	11.015	0.559	4.7475	0.859	27.1	0.859	22.3137
0.86	6.23103	0.86	8.18621	0.86	11.0512	0.56	4.76	0.86	27.16	0.86	22.3922
0.861	6.16034	0.861	8.12241	0.861	11.085	0.561	4.79125	0.861	27.24	0.861	22.4706
0.862	6.10862	0.862	8.07414	0.862	11.1387	0.562	4.835	0.862	27.34	0.862	22.5882
0.863	6.06724	0.863	8.03103	0.863	11.2075	0.563	4.87125	0.863	27.48	0.863	22.7059
0.864	6.02069	0.864	7.97586	0.864	11.265	0.564	4.905	0.864	27.64	0.864	22.8039
0.865	5.97414	0.865	7.92241	0.865	11.32	0.565	4.9325	0.865	27.78	0.865	22.902
0.866	5.92586	0.866	7.87586	0.866	11.3725	0.566	4.95125	0.866	27.94	0.866	22.9804
0.867	5.86897	0.867	7.82069	0.867	11.4113	0.567	4.97375	0.867	28.1	0.867	23.0588
0.868	5.82931	0.868	7.78276	0.868	11.4675	0.568	5.01	0.868	28.28	0.868	23.1765
0.869	5.80517	0.869	7.76552	0.869	11.55	0.569	5.04375	0.869	28.5	0.869	23.2941
0.87	5.77414	0.87	7.73966	0.87	11.6275	0.57	5.07125	0.87	28.74	0.87	23.4314
0.871	5.74655	0.871	7.71034	0.871	11.7025	0.571	5.0975	0.871	28.98	0.871	23.549
0.872	5.72069	0.872	7.67586	0.872	11.7725	0.572	5.11875	0.872	29.2	0.872	23.6471
0.873	5.68966	0.873	7.62931	0.873	11.8225	0.573	5.13625	0.873	29.4	0.873	23.7451
0.874	5.66552	0.874	7.58793	0.874	11.875	0.574	5.16875	0.874	29.62	0.874	23.8235
0.875	5.65862	0.875	7.56724	0.875	11.9575	0.575	5.20625	0.875	29.88	0.875	23.9608
0.876	5.64655	0.876	7.55172	0.876	12.0537	0.576	5.235	0.876	30.14	0.876	24.098
0.877	5.62931	0.877	7.53103	0.877	12.1462	0.577	5.26375	0.877	30.4	0.877	24.2353
0.878	5.61034	0.878	7.51034	0.878	12.2375	0.578	5.2925	0.878	30.64	0.878	24.3529
0.879	5.59483	0.879	7.48793	0.879	12.3138	0.579	5.31375	0.879	30.86	0.879	24.4706
0.88	5.57759	0.88	7.4569	0.88	12.3737	0.58	5.34625	0.88	31.06	0.88	24.5686
0.881	5.57931	0.881	7.4431	0.881	12.455	0.581	5.3875	0.881	31.3	0.881	24.6863
0.882	5.58448	0.882	7.44138	0.882	12.5625	0.582	5.41875	0.882	31.56	0.882	24.8235
0.883	5.58448	0.883	7.42931	0.883	12.65	0.583	5.445	0.883	31.78	0.883	24.9608
0.884	5.58276	0.884	7.42241	0.884	12.7625	0.584	5.4675	0.884	32	0.884	25.0784
0.885	5.58621	0.885	7.41552	0.885	12.8625	0.585	5.47875	0.885	32.22	0.885	25.2157
0.886	5.58276	0.886	7.39483	0.886	12.9375	0.586	5.4925	0.886	32.4	0.886	25.3333
0.887	5.58621	0.887	7.37931	0.887	13.0375	0.587	5.52625	0.887	32.58	0.887	25.451
0.888	5.6	0.888	7.37931	0.888	13.15	0.588	5.56625	0.888	32.78	0.888	25.6078
0.889	5.60862	0.889	7.38276	0.889	13.2625	0.589	5.6	0.889	32.98	0.889	25.7255
0.89	5.61552	0.89	7.39138	0.89	13.375	0.59	5.6275	0.89	33.18	0.89	25.8431
0.891	5.62586	0.891	7.39655	0.891	13.4625	0.591	5.6475	0.891	33.32	0.891	25.9608
0.892	5.62931	0.892	7.39483	0.892	13.55	0.592	5.66125	0.892	33.44	0.892	26.0784
0.893	5.62931	0.893	7.38621	0.893	13.6375	0.593	5.6925	0.893	33.52	0.893	26.1961
0.894	5.64483	0.894	7.39138	0.894	13.7625	0.594	5.73625	0.894	33.6	0.894	26.3137
0.895	5.66724	0.895	7.40517	0.895	13.9125	0.595	5.7675	0.895	33.68	0.895	26.451
0.896	5.69138	0.896	7.42069	0.896	14.05	0.596	5.7925	0.896	33.72	0.896	26.5882
0.897	5.70517	0.897	7.42241	0.897	14.15	0.597	5.8125	0.897	33.74	0.897	26.7059
0.898	5.71724	0.898	7.41897	0.898	14.2375	0.598	5.82625	0.898	33.72	0.898	26.8039
0.899	5.72414	0.899	7.41034	0.899	14.3	0.599	5.84875	0.899	33.68	0.899	26.8824
0.9	3.06552	0.9	3.54655	0.9	8.29875	0.6	5.8875	0.9	27.34	0.9	21.0196
0.899	1.12879	0.899	0.676207	0.899	3.47	0.601	5.91875	0.899	18.744	0.899	14.1882
0.898	-0.336552	0.898	-1.48086	0.898	-0.16425	0.602	5.9425	0.898	11.842	0.898	8.78824
0.897	-1.33052	0.897	-2.92414	0.897	-2.60375	0.603	5.96125	0.897	6.628	0.897	4.82745
0.896	-1.665	0.896	-3.36897	0.896	-3.375	0.604	5.975	0.896	3.618	0.896	2.78039
0.895	-1.72328	0.895	-3.39655	0.895	-3.4425	0.605	5.9925	0.895	1.781	0.895	1.68412
0.894	-1.73448	0.894	-3.35345	0.894	-3.38375	0.606	6.0275	0.894	0.4446	0.894	0.92549
0.893	-1.87069	0.893	-3.50345	0.893	-3.63625	0.607	6.06875	0.893	-0.9394	0.893	0.0158529
0.892	-1.98966	0.892	-3.63621	0.892	-3.84	0.608	6.09875	0.892	-2.142	0.892	-0.785098
0.891	-2.10517	0.891	-3.76379	0.891	-4.025	0.609	6.12625	0.891	-3.2	0.891	-1.50294
0.89	-2.2069	0.89	-3.87241	0.89	-4.17625	0.61	6.1575	0.89	-4.126	0.89	-2.13333
0.889	-2.3	0.889	-3.96897	0.889	-4.305	0.611	6.16875	0.889	-4.948	0.889	-2.69608
0.888	-2.38448	0.888	-4.0569	0.888	-4.41875	0.612	6.17125	0.888	-5.688	0.888	-3.20588
0.887	-2.45345	0.887	-4.12931	0.887	-4.50375	0.613	6.17125	0.887	-6.342	0.887	-3.64706
0.886	-2.52414	0.886	-4.20517	0.886	-4.5825	0.614	6.155	0.886	-6.936	0.886	-4.0549
0.885	-2.60517	0.885	-4.29483	0.885	-4.67	0.615	6.16	0.885	-7.504	0.885	-4.45098
0.884	-2.68448	0.884	-4.37586	0.884	-4.74875	0.616	6.20625	0.884	-8.032	0.884	-4.81961
0.883	-2.7569	0.883	-4.44828	0.883	-4.81625	0.617	6.25125	0.883	-8.512	0.883	-5.15686
0.882	-2.82759	0.882	-4.51897	0.882	-4.88375	0.618	6.29625	0.882	-8.96	0.882	-5.47255
0.881	-2.8931	0.881	-4.58448	0.881	-4.94	0.619	6.34	0.881	-9.378	0.881	-5.76078
0.88	-2.95345	0.88	-4.64828	0.88	-4.98125	0.62	6.37125	0.88	-9.762	0.88	-6.02157
0.879	-3.02241	0.879	-4.72414	0.879	-5.03375	0.621	6.39875	0.879	-10.144	0.879	-6.28627
0.878	-3.09655	0.878	-4.8069	0.878	-5.0875	0.622	6.42875	0.878	-10.532	0.878	-6.54706
0.877	-3.16207	0.877	-4.87414	0.877	-5.1225	0.623	6.44875	0.877	-10.89	0.877	-6.78039
0.876	-3.22759	0.876	-4.93966	0.876	-5.15375	0.624	6.4575	0.876	-11.234	0.876	-6.99804
0.875	-3.2931	0.875	-5.00517	0.875	-5.17875	0.625	6.475	0.875	-11.562	0.875	-7.20392
0.874	-3.35172	0.874	-5.06034	0.874	-5.18875	0.626	6.50875	0.874	-11.856	0.874	-7.38824
0.873	-3.41552	0.873	-5.13276	0.873	-5.21375	0.627	6.53875	0.873	-12.144	0.873	-7.58235
0.872	-3.49655	0.872	-5.22586	0.872	-5.2575	0.628	6.5675	0.872	-12.454	0.872	-7.79412
0.871	-3.57069	0.871	-5.31034	0.871	-5.29125	0.629	6.5925	0.871	-12.76	0.871	-7.9902
0.87	-3.6431	0.87	-5.38621	0.87	-5.32125	0.63	6.6025	0.87	-13.06	0.87	-8.16863
0.869	-3.70862	0.869	-5.45345	0.869	-5.3375	0.631	6.6175	0.869	-13.352	0.869	-8.32941
0.868	-3.77241	0.868	-5.51379	0.868	-5.33875	0.632	6.65125	0.868	-13.62	0.868	-8.47059
0.867	-3.83793	0.867	-5.58276	0.867	-5.335	0.633	6.6825	0.867	-13.88	0.867	-8.61176
0.866	-3.92241	0.866	-5.67414	0.866	-5.3525	0.634	6.70875	0.866	-14.164	0.866	-8.78039
0.865	-4.01034	0.865	-5.77069	0.865	-5.37625	0.635	6.73125	0.865	-14.456	0.865	-8.94706
0.864	-4.0931	0.864	-5.8569	0.864	-5.39375	0.636	6.74625	0.864	-14.732	0.864	-9.09608
0.863	-4.17069	0.863	-5.93276	0.863	-5.40875	0.637	6.75625	0.863	-14.99	0.863	-9.23529
0.862	-4.25172	0.862	-6.0069	0.862	-5.42	0.638	6.785	0.862	-15.23	0.862	-9.37059
0.861	-4.32586	0.861	-6.07241	0.861	-5.415	0.639	6.82375	0.861	-15.448	0.861	-9.49412
0.86	-4.41724	0.86	-6.1569	0.86	-5.425	0.64	6.85375	0.86	-15.682	0.86	-9.62941
0.859	-4.52069	0.859	-6.26207	0.859	-5.44375	0.641	6.88	0.859	-15.934	0.859	-9.77059
0.858	-4.62069	0.858	-6.36379	0.858	-5.44625	0.642	6.90375	0.858	-16.172	0.858	-9.89412
0.857	-4.71897	0.857	-6.46897	0.857	-5.4525	0.643	6.91625	0.857	-16.396	0.857	-10.0176
0.856	-4.81897	0.856	-6.57586	0.856	-5.45875	0.644	6.94	0.856	-16.604	0.856	-10.1412
0.855	-4.91379	0.855	-6.67069	0.855	-5.4575	0.645	6.9825	0.855	-16.778	0.855	-10.249
0.854	-5.01552	0.854	-6.76724	0.854	-5.46875	0.646	7.015	0.854	-16.936	0.854	-10.3569
0.853	-5.13621	0.853	-6.88621	0.853	-5.49625	0.647	7.04375	0.853	-17.106	0.853	-10.4804
0.852	-5.26034	0.852	-7.00172	0.852	-5.51375	0.648	7.0675	0.852	-17.256	0.852	-10.602
0.851	-5.38621	0.851	-7.11552	0.851	-5.525	0.649	7.0825	0.851	-17.368	0.851	-10.7176
0.85	-5.51724	0.85	-7.23276	0.85	-5.53	0.65	7.1025	0.85	-17.446	0.85	-10.8275
0.849	-5.64655	0.849	-7.35	0.849	-5.53	0.651	7.14125	0.849	-17.49	0.849	-10.9216
0.848	-5.76897	0.848	-7.46724	0.848	-5.525	0.652	7.18375	0.848	-17.504	0.848	-11
0.847	-5.91034	0.847	-7.60517	0.847	-5.535	0.653	7.215	0.847	-17.528	0.847	-11.0902
0.846	-6.06897	0.846	-7.7569	0.846	-5.54875	0.654	7.245	0.846	-17.55	0.846	-11.1863
0.845	-6.22759	0.845	-7.89655	0.845	-5.555	0.655	7.2725	0.845	-17.514	0.845	-11.2647
0.844	-6.39655	0.844	-8.03276	0.844	-5.55875	0.656	7.2975	0.844	-17.43	0.844	-11.3392
0.843	-6.57069	0.843	-8.17414	0.843	-5.565	0.657	7.3375	0.843	-17.306	0.843	-11.4098
0.842	-6.72759	0.842	-8.31034	0.842	-5.56375	0.658	7.39	0.842	-17.15	0.842	-11.4706
0.841	-6.89828	0.841	-8.46552	0.841	-5.57125	0.659	7.4325	0.841	-17.004	0.841	-11.5353
0.84	-7.09828	0.84	-8.65	0.84	-5.59375	0.66	7.47125	0.84	-16.886	0.84	-11.6118
0.839	-7.3069	0.839	-8.82241	0.839	-5.60875	0.661	7.50625	0.839	-16.75	0.839	-11.6725
0.838	-7.53276	0.838	-8.98793	0.838	-5.61375	0.662	7.52875	0.838	-16.588	0.838	-11.7196
0.837	-7.76724	0.837	-9.15	0.837	-5.615	0.663	7.5625	0.837	-16.408	0.837	-11.7627
0.836	-7.99138	0.836	-9.31034	0.836	-5.6075	0.664	7.615	0.836	-16.206	0.836	-11.8
0.835	-8.21379	0.835	-9.47759	0.835	-5.59875	0.665	7.665	0.835	-15.984	0.835	-11.8275
0.834	-8.46552	0.834	-9.67931	0.834	-5.60625	0.666	7.7125	0.834	-15.782	0.834	-11.8608
0.833	-8.75	0.833	-9.89655	0.833	-5.62125	0.667	7.7475	0.833	-15.588	0.833	-11.898
0.832	-9.04483	0.832	-10.1034	0.832	-5.6275	0.668	7.77625	0.832	-15.384	0.832	-11.9157
0.831	-9.35517	0.831	-10.3121	0.831	-5.63375	0.669	7.805	0.831	-15.192	0.831	-11.9333
0.83	-9.67931	0.83	-10.5328	0.83	-5.63875	0.67	7.85125	0.83	-15.008	0.83	-11.9549
0.829	-9.99138	0.829	-10.75	0.829	-5.63125	0.671	7.9075	0.829	-14.806	0.829	-11.9588
0.828	-10.3397	0.828	-11	0.828	-5.62875	0.672	7.96	0.828	-14.626	0.828	-11.9706
0.827	-10.7397	0.827	-11.2828	0.827	-5.63375	0.673	8.01125	0.827	-14.464	0.827	-12
0.826	-11.1448	0.826	-11.5431	0.826	-5.6325	0.674	8.06375	0.826	-14.282	0.826	-12.0078
0.825	-11.5759	0.825	-11.8052	0.825	-5.63625	0.675	8.1	0.825	-14.11	0.825	-12.0137
0.824	-12	0.824	-12.0569	0.824	-5.635	0.676	8.1425	0.824	-13.93	0.824	-12.002
[truncated: 373 more rows]

## Sheet: Fig 4
	bare	caffeine modified
Pt(111)	0.41	4.406
Pt(110)	1.27	3.217
[truncated: 1 more rows]

## Sheet: Fig 5 Pt(111) wo caffeine
	0.2 V	0.3 V	0.4 V	0.5 V	0.6 V	0.7 V	0.8 V	0.9 V	1 V	0.2 V	0.3 V	0.4 V	0.5 V	0.6 V	0.7 V	0.8 V	0.9 V	1 V
[truncated: 3,217 more rows]

[truncated: 11 more sheets: Fig 5 Pt(111) with caffeine, Fig 5 Pt(110) wo caffeine, Fig 5 Pt(110) with caffeine, Fig 5 Pt(100) wo caffeine, Fig 5 Pt(100) with caffeine, Fig 6 Pt(111) wo caffeine, Fig 6 Pt(111) with caffeine, Fig 6 Pt(110) wo caffeine, Fig 6 Pt(110) with caffeine, Fig 6 Pt(100) wo caffeine, Fig 6 with caffeien]
